# Supplementary material for: Enhanced microglial dynamics and a paucity of tau seeding in the amyloid plaque microenvironment contribute to cognitive resilience in Alzheimer’s disease
Source: Acta Neuropathol. 2024 Aug 5;148(1):15. doi: 10.1007/s00401-024-02775-1 (PMC11300572; doi:10.1007/s00401-024-02775-1)
Supplement: Supplementary file 2 — Supplementary file2 (XLSX 2013 KB) [file 401_2024_2775_MOESM2_ESM.xlsx]

## Sheet: Fig. 5B DEGs
Differential expression gene (DEGs) from fig. 5B
#Analysis Name	plaque-AsymAD vs plaque-AD
Target tag	Target group membership/s	Target name	Log2 {Fold change}	Pvalue	Adjusted pvalue	-log10 pvalue	-log10 adjusted pvalue
	All Targets	AHR	-0.269133	0.243081	0.775639	0.614249	0.11034
	All Targets	COQ8B	-0.0321648	0.862504	0.97607	0.064239	0.0105192
	All Targets	IL20	-0.308947	0.160875	0.716108	0.79351	0.145021
	All Targets	P4HA1	0.148012	0.561303	0.905289	0.250803	0.0432127
	All Targets	RCN2	0.16131	0.507887	0.888719	0.294233	0.0512358
	All Targets	KCNF1	-0.13174	0.986907	0.998171	0.00572361	0.000795122
	All Targets	PDZD2	-0.319549	0.0567815	0.585682	1.24579	0.232338
	All Targets	HELZ	-0.119234	0.700531	0.939338	0.154572	0.0271782
	All Targets	ERICH3	0.501732	0.463224	0.872671	0.334209	0.0591493
	All Targets	SLC9A3	0.297043	0.363348	0.836599	0.439677	0.0774828
	All Targets	DUSP18	-0.325253	0.193288	0.745229	0.713796	0.12771
	All Targets	DPH5	0.304835	0.467718	0.873772	0.330016	0.0586021
	All Targets	RALB	0.133043	0.968505	0.994126	0.013898	0.00255873
	All Targets	MT1M	-0.165162	0.244291	0.776394	0.612092	0.109918
	All Targets	DNMBP	-0.21075	0.207516	0.758195	0.682948	0.120219
	All Targets	BCAM	-0.168705	0.348401	0.830832	0.457921	0.0804868
	All Targets	VSTM2L	0.117363	0.750019	0.950505	0.124928	0.0220454
	All Targets	GPR137B	0.176585	0.841536	0.972025	0.0749275	0.0123227
	All Targets	ILRUN	0.250932	0.606559	0.915254	0.217127	0.0384582
	All Targets	LIAS	0.206504	0.338712	0.826486	0.47017	0.0827644
	All Targets	CTNND1	0.167924	0.565246	0.906529	0.247762	0.0426181
	All Targets	CDH5	-0.00278173	0.761135	0.952581	0.118538	0.0210979
	All Targets	INCA1	-0.301562	0.0989309	0.652771	1.00467	0.185239
	All Targets	ADAL	-0.610121	0.03752	0.539298	1.42574	0.268171
	All Targets	TH	-0.170699	0.246253	0.777889	0.608619	0.109082
	All Targets	REEP1	0.20935	0.5258	0.894313	0.279179	0.0485105
	All Targets	DLX5	0.279041	0.427418	0.860755	0.369147	0.0651204
	All Targets	GCSAM	-0.361093	0.0847856	0.635416	1.07168	0.196942
	All Targets	RSPO2	0.174453	0.838795	0.971614	0.0763443	0.0125063
	All Targets	CRACR2B	-0.202212	0.377824	0.841478	0.422711	0.074957
	All Targets	SCGN	-0.143655	0.492225	0.882988	0.307837	0.0540452
	All Targets	RFPL3	-0.6424	0.0248325	0.501918	1.60498	0.299367
	All Targets	SLC30A8	-0.787448	0.00250249	0.262565	2.60163	0.580763
	All Targets	HMGN4	0.206068	0.381607	0.843207	0.418383	0.0740658
	All Targets	KDF1	-0.482879	0.0799643	0.62937	1.0971	0.201094
	All Targets	OSBPL9	-0.601401	0.11892	0.670247	0.924745	0.173765
	All Targets	NOC3L	-0.236834	0.682345	0.935544	0.165996	0.0289358
	All Targets	FAM110C	-0.416222	0.240443	0.775639	0.618987	0.11034
	All Targets	CCSER1	-0.0751157	0.827043	0.968344	0.0824721	0.0139703
	All Targets	MMEL1	-0.77096	0.0162804	0.44357	1.78834	0.353038
	All Targets	KLHL2	-0.0861716	0.796174	0.960599	0.0989922	0.017458
	All Targets	SHTN1	0.371413	0.192384	0.745229	0.71583	0.12771
	All Targets	FAM120AOS	0.241574	0.854914	0.974851	0.0680778	0.0110617
	All Targets	EFHC2	0.249681	0.322458	0.821685	0.491527	0.0852945
	All Targets	PITX3	-0.0681464	0.855826	0.974851	0.0676145	0.0110617
	All Targets	GOSR1	0.389841	0.301612	0.812463	0.520552	0.0901967
	All Targets	HNRNPA2B1	0.663736	0.0102229	0.397967	1.99043	0.400153
	All Targets	ZBTB8A	-0.160121	0.346633	0.829694	0.46013	0.0810821
	All Targets	FOXD1	-0.593027	0.0191675	0.464557	1.71743	0.332961
	All Targets	ZNF691	-0.703869	0.00281196	0.278697	2.55099	0.554867
	All Targets	SUSD5	-0.218083	0.620895	0.918278	0.206982	0.037026
	All Targets	CD80	0.17952	0.957035	0.991572	0.0190722	0.00367568
	All Targets	SLC7A1	0.503194	0.126857	0.683146	0.896686	0.165487
	All Targets	SPP2	-0.013826	0.667043	0.932529	0.175846	0.0303374
	All Targets	GAK	0.293221	0.284914	0.805784	0.545286	0.0937812
	All Targets	CASK	0.274822	0.617373	0.918071	0.209453	0.0371238
	All Targets	CNBP	0.309825	0.501682	0.887394	0.299572	0.0518837
	All Targets	SLC48A1	-0.156143	0.293563	0.808163	0.532299	0.092501
	All Targets	NUDT8	-0.275635	0.152384	0.709993	0.817061	0.148746
	All Targets	MGAT5	0.212439	0.592794	0.912485	0.227096	0.0397743
	All Targets	OR8B12	-0.32853	0.429437	0.861364	0.367101	0.0648131
	All Targets	MRPS23	-0.336477	0.263525	0.791889	0.579179	0.101336
	All Targets	EZHIP	0.346726	0.296007	0.80973	0.528698	0.09166
	All Targets	ARID1A	0.347311	0.223254	0.767227	0.6512	0.115076
	All Targets	ZNF76	0.0240713	0.9415	0.989018	0.0261797	0.00479571
	All Targets	C5orf52	-0.596721	0.0713529	0.614288	1.14659	0.211628
	All Targets	ZNF454	0.115952	0.735015	0.946895	0.133704	0.0236983
	All Targets	ALX4	0.336317	0.634586	0.923185	0.197509	0.0347111
	All Targets	TSSK3	0.0289593	0.851677	0.974687	0.0697252	0.0111348
	All Targets	PPP1R32	-0.569519	0.0497939	0.572731	1.30282	0.242049
	All Targets	NUCKS1	0.403368	0.044428	0.555781	1.35234	0.255097
	All Targets	SYT5	-0.00868228	0.989599	0.9982	0.00454069	0.000782504
	All Targets	SCN4B	0.512127	0.0636424	0.601561	1.19625	0.22072
	All Targets	FAM81B	-0.342815	0.100308	0.652771	0.998664	0.185239
	All Targets	KMT2B	-0.388901	0.371182	0.840468	0.430413	0.0754789
	All Targets	CDPF1	-0.455046	0.0782941	0.62677	1.10627	0.202892
	All Targets	TAL2	-0.433431	0.148084	0.708198	0.829492	0.149845
	All Targets	CD163L1	-0.399918	0.122427	0.676461	0.912125	0.169757
	All Targets	CCSAP	0.109818	0.546423	0.900262	0.262471	0.0456309
	All Targets	FOXP2	0.0498179	0.913875	0.982853	0.0391133	0.00751124
	All Targets	MLN	0.0363186	0.698368	0.938816	0.155916	0.0274196
	All Targets	LRRC63	-0.238059	0.485377	0.880141	0.313921	0.0554479
	All Targets	RBM7	0.236876	0.512385	0.890641	0.290404	0.0502971
	All Targets	H2BC17	-0.365746	0.601087	0.91379	0.221062	0.0391537
	All Targets	PTCRA	-0.14396	0.739868	0.948046	0.130846	0.0231706
	All Targets	UBE4B	0.0601973	0.810937	0.963436	0.0910127	0.0161772
	All Targets	PITHD1	-0.176767	0.905943	0.980748	0.0428993	0.00844257
	All Targets	LCN9	-0.453304	0.146614	0.706376	0.833825	0.150964
	All Targets	SETD7	-0.0496163	0.876283	0.977312	0.0573559	0.00996656
	All Targets	ADAM22	-0.437074	0.228066	0.770652	0.641939	0.113141
	All Targets	EMC4	0.268404	0.327492	0.822544	0.4848	0.0848407
	All Targets	MTX2	0.162175	0.493412	0.883539	0.30679	0.0537742
	All Targets	DEFB124	0.327612	0.274847	0.800163	0.560909	0.0968215
	All Targets	YPEL4	0.657337	0.107949	0.657825	0.966782	0.18189
	All Targets	OR6K2	-0.177797	0.985695	0.997883	0.00625748	0.000920428
	All Targets	C22orf23	0.0221037	0.781311	0.956899	0.107176	0.0191337
	All Targets	DDX18	-0.0941699	0.860907	0.975881	0.0650439	0.0106031
	All Targets	TFAM	-0.274628	0.433154	0.861909	0.363357	0.0645385
	All Targets	KCTD12	-0.220518	0.152483	0.709993	0.816777	0.148746
	All Targets	KLC4	-0.820069	0.0117587	0.410184	1.92964	0.387021
	All Targets	EMX1	0.539522	0.0872945	0.63675	1.05901	0.196031
	All Targets	C8B	-0.312094	0.326378	0.822388	0.486279	0.084923
	All Targets	KIF7	0.201731	0.651793	0.929342	0.18589	0.0318244
	All Targets	JAZF1	-0.00602932	0.92967	0.987011	0.0316712	0.00567784
	All Targets	STRN4	0.0898336	0.82752	0.968344	0.0822212	0.0139703
	All Targets	TMEM139	-0.247881	0.290571	0.807227	0.536748	0.0930044
	All Targets	TRIB1	-0.856188	0.0697418	0.613664	1.15651	0.212069
	All Targets	ZBTB33	0.108807	0.483573	0.879836	0.315538	0.0555985
	All Targets	SLC10A7	0.270175	0.789614	0.958865	0.102585	0.0182425
	All Targets	STPG1	-0.357044	0.188799	0.742784	0.724001	0.129138
	All Targets	ARID5B	0.457823	0.135146	0.692629	0.869198	0.159499
	All Targets	GCNT7	-0.0790024	0.939381	0.989007	0.0271581	0.00480048
	All Targets	MPZL3	-0.0202893	0.961575	0.991812	0.0170168	0.00357083
	All Targets	KDELR1	0.710886	0.0965688	0.647816	1.01516	0.188549
	All Targets	KCNN4	0.194492	0.655116	0.929574	0.183682	0.0317159
	All Targets	OR1S2	0.023757	0.861751	0.97593	0.0646181	0.0105814
	All Targets	LONRF3	0.196721	0.457601	0.870731	0.339513	0.0601161
	All Targets	HECTD3	-0.234459	0.175295	0.72794	0.756232	0.137905
	All Targets	LGI4	0.535559	0.118771	0.670247	0.925291	0.173765
	All Targets	LMAN2L	0.237788	0.386185	0.845334	0.413205	0.0729718
	All Targets	HLA-DMA	0.0501822	0.890716	0.978411	0.0502608	0.00947866
	All Targets	BSND	-0.468304	0.120358	0.672094	0.919526	0.17257
	All Targets	SPINK9	-0.435635	0.419438	0.858945	0.377332	0.0660349
	All Targets	STX4	0.0148885	0.708015	0.942487	0.149958	0.0257247
	All Targets	KCNH5	-0.429293	0.38054	0.843207	0.4196	0.0740658
	All Targets	QDPR	0.667246	0.0382829	0.541691	1.417	0.266248
	All Targets	ITM2C	0.692764	0.00995237	0.392961	2.00207	0.405651
	All Targets	XRRA1	0.283795	0.264767	0.792863	0.577136	0.100802
	All Targets	CEP104	0.0677363	0.878036	0.977466	0.0564876	0.0098984
	All Targets	C1GALT1	0.0598104	0.961171	0.991782	0.0171993	0.00358366
	All Targets	CRTC2	-0.4805	0.0572325	0.586333	1.24236	0.231856
	All Targets	CCDC169	-0.158328	0.392621	0.849286	0.406026	0.0709461
	All Targets	ZNF212	0.111957	0.738952	0.947825	0.131384	0.0232719
	All Targets	CEP85	0.463815	0.0863788	0.636309	1.06359	0.196332
	All Targets	CYP3A43	-0.00161805	0.887018	0.97805	0.0520674	0.00963881
	All Targets	KYAT3	-0.254685	0.621447	0.918445	0.206596	0.0369468
	All Targets	LRTM2	-0.231897	0.731866	0.946345	0.135568	0.0239505
	All Targets	ALX1	-0.130858	0.677638	0.934959	0.169002	0.0292072
	All Targets	MRPL36	0.242802	0.481422	0.879084	0.317474	0.0559698
	All Targets	TRAPPC9	0.460608	0.119516	0.67091	0.922572	0.173336
	All Targets	MYBPC1	-0.698327	0.0279843	0.515152	1.55309	0.288065
	All Targets	UTP25	-0.0119814	0.922872	0.985132	0.0348584	0.0065056
	All Targets	PIGK	0.13216	0.467889	0.873917	0.329857	0.05853
	All Targets	BLOC1S4	0.12674	0.928505	0.986672	0.0322157	0.00582713
	All Targets	SPTSSA	-0.0407446	0.454816	0.869851	0.342165	0.0605552
	All Targets	CEP192	-0.19179	0.417116	0.856991	0.379744	0.0670236
	All Targets	SUZ12	-0.111134	0.621242	0.91843	0.206739	0.0369537
	All Targets	KCNJ5	-0.780741	0.0134571	0.422393	1.87105	0.374283
	All Targets	DDX43	-0.0806863	0.875878	0.977233	0.0575564	0.010002
	All Targets	PTPRT	0.689317	0.0199115	0.469016	1.7009	0.328812
	All Targets	IGFALS	-0.307543	0.571485	0.908165	0.242995	0.0418355
	All Targets	GCSH	-0.15716	0.590563	0.912485	0.228734	0.0397743
	All Targets	TTC34	-0.410016	0.828728	0.968907	0.0815881	0.0137179
	All Targets	HAPLN4	0.362237	0.304513	0.813317	0.516394	0.0897402
	All Targets	HSD11B2	-0.181567	0.576263	0.908763	0.239379	0.0415494
	All Targets	VPS28	0.090492	0.620944	0.918278	0.206947	0.037026
	All Targets	PP2D1	0.0599842	0.96833	0.994126	0.0139768	0.00255873
	All Targets	CARNS1	0.483449	0.165949	0.71891	0.780025	0.143325
	All Targets	RHBDF2	0.477088	0.555758	0.902891	0.255114	0.0443645
	All Targets	PARD6G	-0.115022	0.540075	0.897604	0.267546	0.0469151
	All Targets	RC3H1	-0.00539159	0.871945	0.977073	0.0595107	0.010073
	All Targets	ZEB1	0.025978	0.655761	0.929592	0.183254	0.0317077
	All Targets	GLTP	-0.109341	0.630274	0.92238	0.20047	0.0350902
	All Targets	USP41	0.101561	0.910295	0.98196	0.0408176	0.0079061
	All Targets	SRSF1	0.485006	0.0240919	0.498458	1.61813	0.302372
	All Targets	MPG	-0.158865	0.525617	0.894269	0.27933	0.0485318
	All Targets	USP24	0.127263	0.519727	0.89233	0.284225	0.0494743
	All Targets	PWWP3A	0.212212	0.260496	0.788351	0.584199	0.10328
	All Targets	TAAR2	0.271312	0.243386	0.775639	0.613704	0.11034
	All Targets	SGO2	0.0315465	0.520942	0.892347	0.28321	0.049466
	All Targets	EBLN1	0.358809	0.394663	0.849909	0.403774	0.0706274
	All Targets	HK1	0.0483677	0.901187	0.979813	0.0451852	0.00885693
	All Targets	NEDD4	-0.577241	0.0125797	0.417113	1.90033	0.379746
	All Targets	PDHX	0.397677	0.149316	0.708198	0.825895	0.149845
	All Targets	CCDC152	-0.0938424	0.416612	0.856883	0.380268	0.0670787
	All Targets	SLC35B2	0.0798711	0.724978	0.944844	0.139675	0.0246398
	All Targets	RAB3GAP1	0.558475	0.0435228	0.552667	1.36128	0.257537
	All Targets	OR1L3	-0.0912216	0.310458	0.814456	0.507997	0.0891322
	All Targets	DYNLL1	0.533955	0.0287159	0.517566	1.54188	0.286034
	All Targets	HASPIN	0.0694512	0.913029	0.982582	0.0395155	0.00763122
	All Targets	LHX4	-0.448844	0.0904005	0.641679	1.04383	0.192682
	All Targets	SCAI	0.427303	0.293173	0.808041	0.532876	0.0925668
	All Targets	VMAC	-0.154718	0.412748	0.855922	0.384315	0.0675658
	All Targets	AVPI1	0.133945	0.586243	0.91111	0.231922	0.040429
	All Targets	CLEC1B	-0.74916	0.0140348	0.42592	1.85279	0.370672
	All Targets	LRRC15	0.0348095	0.494511	0.883539	0.305824	0.0537742
	All Targets	PACRGL	0.104933	0.698491	0.938816	0.155839	0.0274196
	All Targets	KIF12	-0.99048	0.00602637	0.351767	2.21994	0.453744
	All Targets	FUBP3	0.349155	0.207565	0.758195	0.682845	0.120219
	All Targets	TBCC	0.674349	0.0430089	0.552667	1.36644	0.257537
	All Targets	PLEKHA6	0.135673	0.638715	0.924987	0.194693	0.0338643
	All Targets	UBA52	0.661403	0.010293	0.397967	1.98746	0.400153
	All Targets	OPTN	0.770652	0.0335571	0.533264	1.47422	0.273057
	All Targets	P2RY13	-0.133777	0.25382	0.783787	0.595474	0.105802
	All Targets	TRAF1	-0.274864	0.340935	0.827745	0.467329	0.0821037
	All Targets	SPTB	-0.352743	0.247451	0.777889	0.606511	0.109082
	All Targets	CCDC102A	-0.174959	0.503281	0.888027	0.298189	0.0515736
	All Targets	KLHL38	-0.201737	0.258951	0.787227	0.586782	0.1039
	All Targets	RGS8	0.289041	0.194804	0.745789	0.710402	0.127384
	All Targets	OR14J1	-0.66672	0.148773	0.708198	0.827475	0.149845
	All Targets	PRSS50	-0.21975	0.246563	0.777889	0.608072	0.109082
	All Targets	PCGF3	-0.319488	0.315589	0.819057	0.500879	0.086686
	All Targets	MNT	-0.103506	0.707469	0.942283	0.150293	0.0258188
	All Targets	SIRT3	0.642181	0.0598045	0.590018	1.22327	0.229135
	All Targets	CSTF1	-0.105749	0.233156	0.771588	0.632353	0.112615
	All Targets	MPHOSPH9	-0.172293	0.567984	0.907573	0.245664	0.0421185
	All Targets	KTI12	0.227347	0.732905	0.946345	0.134952	0.0239505
	All Targets	CDCP1	-0.331626	0.520888	0.892347	0.283256	0.049466
	All Targets	FBXL14	-0.0233134	0.70222	0.939796	0.153527	0.0269663
	All Targets	L3MBTL3	-0.50547	0.0729195	0.61738	1.13716	0.209447
	All Targets	ANP32D	-0.253889	0.580227	0.909955	0.236402	0.0409802
	All Targets	ACP3	0.0636315	0.878958	0.977466	0.0560318	0.0098984
	All Targets	EFCAB6	0.104337	0.659788	0.93082	0.180596	0.0311341
	All Targets	ASMT	0.0116766	0.910254	0.98196	0.0408372	0.0079061
	All Targets	OR2Z1	0.128692	0.761598	0.952581	0.118274	0.0210979
	All Targets	ECT2L	-0.677511	0.0267962	0.5132	1.57193	0.289713
	All Targets	SNRPE	-0.426389	0.0625103	0.599009	1.20405	0.222566
	All Targets	RAMP1	0.0895606	0.960748	0.991759	0.0173907	0.00359402
	All Targets	KIAA1109	0.218312	0.45804	0.870731	0.339096	0.0601161
	All Targets	VRK3	0.271932	0.235686	0.773366	0.627666	0.111615
	All Targets	GALNT14	0.0324727	0.660221	0.930939	0.180311	0.0310788
	All Targets	FN3KRP	0.246001	0.607894	0.915748	0.216172	0.0382239
	All Targets	EVX1	-0.760148	0.0271825	0.514204	1.56571	0.288865
	All Targets	ZNF701	-0.56721	0.0284526	0.517012	1.54588	0.2865
	All Targets	CRB1	0.00589618	0.993588	0.99862	0.00279345	0.000599893
	All Targets	PDF	0.194658	0.833837	0.970839	0.078919	0.0128526
	All Targets	PHYKPL	-0.0673592	0.464695	0.872671	0.332832	0.0591493
	All Targets	DIS3L	-0.358363	0.0337532	0.533264	1.47169	0.273057
	All Targets	MRGPRX2	0.0643672	0.858844	0.97521	0.0660857	0.010902
	All Targets	NEXN	0.198481	0.67737	0.934959	0.169174	0.0292072
	All Targets	PRR12	-0.414069	0.200376	0.751775	0.698155	0.123912
	All Targets	ZNF16	-0.264709	0.280192	0.803173	0.552545	0.0951912
	All Targets	ADAMTS3	-0.648012	0.0965493	0.647816	1.01525	0.188549
	All Targets	OR2A7	-0.204502	0.46503	0.872671	0.332519	0.0591493
	All Targets	H1-7	-0.489544	0.0214205	0.478292	1.66917	0.320307
	All Targets	GADL1	0.215574	0.807518	0.962727	0.0928476	0.016497
	All Targets	ZNF282	-0.0351851	0.978478	0.996322	0.00944902	0.00160012
	All Targets	DEFB127	-0.204528	0.5385	0.897322	0.268815	0.0470517
	All Targets	ALDOC	1.26151	0.0018779	0.23316	2.72633	0.632346
	All Targets	TEKT1	-0.427797	0.234143	0.771896	0.63052	0.112441
	All Targets	ADCYAP1	-0.26092	0.689411	0.93677	0.161522	0.0283669
	All Targets	SAFB2	-0.167509	0.434017	0.861909	0.362493	0.0645385
	All Targets	OTC	-0.3597	0.227519	0.769929	0.642983	0.113549
	All Targets	DDX28	-0.0373155	0.998842	0.999645	0.000503085	0.000154133
	All Targets	CCAR2	-0.0790117	0.922072	0.98487	0.0352354	0.00662104
	All Targets	IFNG	-0.0172309	0.850484	0.974687	0.0703338	0.0111348
	All Targets	SLC49A4	0.302638	0.229429	0.771343	0.639352	0.112752
	All Targets	TMF1	-0.224887	0.500173	0.886583	0.30088	0.0522805
	All Targets	CCS	-0.0680573	0.54033	0.897604	0.267341	0.0469151
	All Targets	HYKK	-0.295215	0.555774	0.902891	0.255102	0.0443645
	All Targets	SOX30	0.267573	0.319684	0.820296	0.495279	0.0860292
	All Targets	ZPLD1	-0.441867	0.0493361	0.57116	1.30684	0.243242
	All Targets	RLBP1	-0.261769	0.254925	0.785073	0.593587	0.10509
	All Targets	CIB2	-0.0827356	0.839328	0.97175	0.0760681	0.0124455
	All Targets	SUMO4	-0.117439	0.478968	0.878189	0.319693	0.056412
	All Targets	ARMH2	-0.489748	0.0971658	0.650477	1.01249	0.186768
	All Targets	GJC3	-0.00838285	0.85253	0.974687	0.0692904	0.0111348
	All Targets	PAX3	-0.510318	0.0361812	0.53682	1.44152	0.270172
	All Targets	CRACD	-0.0901374	0.75434	0.951189	0.122433	0.021733
	All Targets	SULT4A1	1.00115	0.00704663	0.360311	2.15202	0.443323
	All Targets	SYT8	0.0363425	0.804459	0.962727	0.0944963	0.016497
	All Targets	TMPRSS5	-0.471344	0.0637929	0.601561	1.19523	0.22072
	All Targets	ZCCHC12	0.210647	0.818008	0.96563	0.0872425	0.015189
	All Targets	TMEM123	-0.0369889	0.920979	0.984761	0.0357504	0.00666915
	All Targets	SCEL	-0.106744	0.614877	0.917483	0.211212	0.0374021
	All Targets	FAM107A	0.571902	0.126166	0.68154	0.899059	0.166509
	All Targets	BPNT1	0.398638	0.797379	0.960909	0.098335	0.0173177
	All Targets	MLANA	0.113267	0.667191	0.932529	0.17575	0.0303374
	All Targets	UBE2J2	0.195605	0.5761	0.908763	0.239502	0.0415494
	All Targets	SUPV3L1	-0.122535	0.480764	0.878949	0.318068	0.0560364
	All Targets	KPNA7	0.565906	0.674085	0.933668	0.171286	0.0298075
	All Targets	ICAM3	0.182065	0.542635	0.898084	0.265492	0.0466832
	All Targets	TIMM10	0.930351	0.0033648	0.293375	2.47304	0.532577
	All Targets	SRSF10	0.0536147	0.677565	0.934959	0.169049	0.0292072
	All Targets	APLF	0.14887	0.651746	0.929342	0.185921	0.0318244
	All Targets	SPTSSB	0.130714	0.771357	0.954916	0.112745	0.020035
	All Targets	NIT2	0.613305	0.120762	0.672669	0.918069	0.172198
	All Targets	CCNQ	-0.353753	0.0923336	0.641937	1.03464	0.192508
	All Targets	CSN2	-0.569999	0.202028	0.753527	0.694587	0.122901
	All Targets	DLX2	-0.3524	0.22423	0.767465	0.649307	0.114941
	All Targets	ENTPD2	-0.409071	0.192817	0.745229	0.714855	0.12771
	All Targets	CBARP	-0.821615	0.0105491	0.397967	1.97679	0.400153
	All Targets	DLGAP5	-0.542514	0.106773	0.65645	0.971537	0.182799
	All Targets	KRT86	-0.191379	0.438899	0.863748	0.357635	0.063613
	All Targets	TMEM9B	0.533025	0.0769612	0.623532	1.11373	0.205141
	All Targets	POLE3	0.189138	0.557376	0.903372	0.253851	0.0441332
	All Targets	RXRG	-0.178252	0.467032	0.872928	0.330653	0.0590216
	All Targets	SYNM	-0.127864	0.359362	0.835718	0.444468	0.0779402
	All Targets	ADIPOQ	-0.462136	0.043568	0.552667	1.36083	0.257537
	All Targets	MORC4	0.386559	0.267905	0.795074	0.572019	0.0995926
	All Targets	SLC31A2	-0.0878262	0.47991	0.878471	0.31884	0.0562724
	All Targets	MTMR1	-0.23095	0.72646	0.945185	0.138788	0.0244833
	All Targets	GAL3ST4	0.0885289	0.871285	0.977073	0.0598399	0.010073
	All Targets	PAH	-0.121172	0.708016	0.942487	0.149957	0.0257247
	All Targets	CACNB3	-0.0198527	0.914194	0.982853	0.0389615	0.00751124
	All Targets	ATXN3	0.33061	0.27312	0.799245	0.563647	0.0973199
	All Targets	EPB42	-0.289511	0.289016	0.806876	0.539078	0.0931931
	All Targets	VAMP8	-0.00454381	0.985795	0.997883	0.00621348	0.000920428
	All Targets	SELENOS	-0.0500829	0.810325	0.963436	0.0913406	0.0161772
	All Targets	HSD17B10	-0.49481	0.196308	0.74619	0.707062	0.127151
	All Targets	CEBPD	-0.226599	0.370755	0.840468	0.430913	0.0754789
	All Targets	ADAT3	0.0804242	0.66947	0.932715	0.174269	0.030251
	All Targets	CDHR4	-0.241869	0.155013	0.71324	0.809632	0.146764
	All Targets	ARRDC4	0.380434	0.346719	0.829694	0.460022	0.0810821
	All Targets	SIGLEC12	0.302757	0.345331	0.829694	0.461764	0.0810821
	All Targets	EIF3G	-0.149023	0.535129	0.896629	0.271541	0.0473874
	All Targets	MNS1	0.336125	0.420887	0.858981	0.375834	0.0660163
	All Targets	MAPK8IP3	0.146652	0.918928	0.98406	0.0367184	0.00697847
	All Targets	NPTX2	-0.344133	0.0531552	0.580347	1.27445	0.236312
	All Targets	ALDOB	-0.604886	0.247363	0.777889	0.606666	0.109082
	All Targets	HAS1	0.174954	0.756274	0.951405	0.121321	0.0216347
	All Targets	ETV6	-0.670896	0.0534801	0.58036	1.27181	0.236302
	All Targets	RPL10	-0.273648	0.898894	0.979624	0.0462913	0.00894072
	All Targets	SNX24	-0.103647	0.604826	0.91456	0.218369	0.0387877
	All Targets	NXPE3	0.412426	0.28379	0.805388	0.547003	0.093995
	All Targets	CREB1	-0.111306	0.589564	0.911955	0.229469	0.0400264
	All Targets	DNAJC18	-0.224379	0.502729	0.887678	0.298666	0.0517444
	All Targets	KIDINS220	0.649495	0.0523702	0.577642	1.28092	0.238341
	All Targets	GAS1	0.192956	0.913785	0.982853	0.0391558	0.00751124
	All Targets	FIGNL1	-0.493438	0.150292	0.708198	0.823065	0.149845
	All Targets	FBLIM1	-0.615621	0.0147797	0.427947	1.83033	0.36861
	All Targets	RNF38	0.603031	0.0914578	0.641679	1.03878	0.192682
	All Targets	LTBR	0.220495	0.60408	0.91456	0.218906	0.0387877
	All Targets	ZNF37A	0.14644	0.568713	0.907573	0.245107	0.0421185
	All Targets	OR7G2	-0.1524	0.500631	0.887032	0.300483	0.0520606
	All Targets	ANXA1	-0.313163	0.170886	0.723406	0.767293	0.140618
	All Targets	OTOL1	-0.285239	0.118673	0.670247	0.925648	0.173765
	All Targets	ZNRF2	-0.117761	0.965221	0.993193	0.0153734	0.00296614
	All Targets	MXRA5	-0.590047	0.208734	0.758712	0.680408	0.119923
	All Targets	TGFB1I1	-0.719431	0.0990509	0.652771	1.00414	0.185239
	All Targets	CLK1	0.57587	0.377781	0.841478	0.42276	0.074957
	All Targets	SLC6A9	-0.165032	0.44233	0.864276	0.354253	0.0633476
	All Targets	RGMA	0.308987	0.289437	0.806876	0.538447	0.0931931
	All Targets	CSAG1	-0.0808432	0.884316	0.977715	0.0533925	0.00978785
	All Targets	USP35	-0.0111429	0.652328	0.929423	0.185534	0.0317865
	All Targets	SPO11	0.100201	0.950672	0.991183	0.0219694	0.00384595
	All Targets	PDCL	0.255179	0.380812	0.843207	0.41929	0.0740658
	All Targets	DOK5	-0.0601569	0.692656	0.937394	0.159483	0.0280778
	All Targets	OR2T3	-0.38934	0.373603	0.840753	0.42759	0.0753317
	All Targets	ABHD1	-0.663181	0.0402385	0.544944	1.39536	0.263648
	All Targets	SDR42E2	-0.116107	0.670759	0.932894	0.173434	0.0301676
	All Targets	CSNK2B	0.124806	0.517811	0.892229	0.285828	0.0495236
	All Targets	RGS17	0.188695	0.585291	0.910579	0.232628	0.0406823
	All Targets	RAB17	-0.503876	0.10616	0.65645	0.974041	0.182799
	All Targets	ZCCHC13	-0.294323	0.350526	0.83272	0.455279	0.0795012
	All Targets	RILPL2	0.00836602	0.720281	0.944062	0.142498	0.0249996
	All Targets	C22orf39	-0.00584116	0.908598	0.981658	0.0416284	0.00803972
	All Targets	RHOG	-0.101636	0.919818	0.98433	0.036298	0.00685929
	All Targets	PDE6C	0.161375	0.639218	0.925429	0.194351	0.0336569
	All Targets	TLE4	0.0849945	0.613151	0.916905	0.212433	0.0376756
	All Targets	CPPED1	0.158323	0.4958	0.8842	0.304693	0.0534496
	All Targets	MDH1B	-0.455601	0.0397233	0.543497	1.40095	0.264803
	All Targets	RARS2	-0.0504373	0.987586	0.9982	0.0054251	0.000782504
	All Targets	CPED1	0.398396	0.260532	0.788351	0.584139	0.10328
	All Targets	CLCN5	0.233308	0.42066	0.858981	0.376069	0.0660163
	All Targets	CEACAM5	0.120077	0.536352	0.896809	0.27055	0.0473001
	All Targets	SUV39H1	-0.00278009	0.814825	0.964228	0.0889358	0.0158201
	All Targets	RAP1B	-0.407325	0.130064	0.688709	0.885843	0.161964
	All Targets	DGCR2	-0.171945	0.689374	0.93677	0.161545	0.0283669
	All Targets	TCF20	-0.135889	0.800809	0.96198	0.0964713	0.016834
	All Targets	NEMP1	-0.114845	0.700262	0.939338	0.15474	0.0271782
	All Targets	FGFBP1	-0.601595	0.0245477	0.500178	1.60999	0.300876
	All Targets	ASH1L	-0.157499	0.667429	0.932639	0.175595	0.0302864
	All Targets	GMPPA	-0.0921047	0.740509	0.948136	0.13047	0.0231295
	All Targets	SIX5	-0.105267	0.494095	0.883539	0.306189	0.0537742
	All Targets	FIGLA	-0.0330881	0.515321	0.891252	0.287922	0.0499993
	All Targets	PNMA6F	0.15878	0.851884	0.974687	0.0696193	0.0111348
	All Targets	GSS	0.210194	0.805764	0.962727	0.093792	0.016497
	All Targets	RFX3	-0.428299	0.0917266	0.641937	1.0375	0.192508
	All Targets	FAM71E1	0.00610855	0.633609	0.923105	0.198179	0.0347489
	All Targets	ERFL	0.0236853	0.877638	0.977466	0.0566843	0.0098984
	All Targets	TMEM30B	0.15065	0.747834	0.950372	0.126195	0.0221065
	All Targets	ILDR1	-0.171758	0.366435	0.838003	0.436003	0.0767542
	All Targets	OR5W2	0.220982	0.462949	0.872671	0.334467	0.0591493
	All Targets	ADAMTS15	-0.0788411	0.723006	0.944597	0.140858	0.0247533
	All Targets	APOBEC3H	-0.162601	0.516123	0.891344	0.287247	0.0499548
	All Targets	SERPINB1	-1.06881	0.000319241	0.125321	3.49588	0.901977
	All Targets	OR1K1	0.23187	0.881729	0.977466	0.0546651	0.0098984
	All Targets	ARHGEF39	-0.36764	0.371795	0.840468	0.429697	0.0754789
	All Targets	UBE2L5	-0.254443	0.285714	0.806217	0.544068	0.0935481
	All Targets	FJX1	-0.535093	0.0391297	0.543098	1.40749	0.265122
	All Targets	ORMDL3	0.0676323	0.743249	0.948463	0.128866	0.0229798
	All Targets	INAFM2	0.0217414	0.673044	0.933668	0.171957	0.0298075
	All Targets	EMC7	0.212347	0.29505	0.809287	0.530105	0.0918976
	All Targets	EFHD1	0.281309	0.328931	0.82335	0.482896	0.0844157
	All Targets	GPR78	0.586772	0.0840377	0.632411	1.07553	0.199001
	All Targets	GTF3C5	0.349651	0.417057	0.856991	0.379804	0.0670236
	All Targets	SFRP2	-0.150297	0.554835	0.902622	0.255836	0.044494
	All Targets	SPDYA	0.212367	0.837817	0.971347	0.0768507	0.0126255
	All Targets	RNF225	0.439606	0.205046	0.755031	0.688148	0.122035
	All Targets	IGFLR1	0.196331	0.415198	0.856883	0.381745	0.0670787
	All Targets	C1orf35	-0.0854432	0.433814	0.861909	0.362696	0.0645385
	All Targets	SLC37A3	0.140099	0.691807	0.937161	0.160015	0.028186
	All Targets	C3orf33	-0.219515	0.401751	0.851851	0.396043	0.0696363
	All Targets	KIN	-0.344932	0.613805	0.917105	0.211969	0.0375807
	All Targets	ZP3	-0.0530697	0.760001	0.952403	0.119186	0.0211794
	All Targets	CA5B	-0.0977271	0.747186	0.950293	0.126571	0.0221425
	All Targets	CCDC50	0.101474	0.897122	0.979264	0.0471486	0.00910028
	All Targets	CASP2	-0.203093	0.59659	0.912799	0.224324	0.0396249
	All Targets	CFAP52	-0.0737356	0.84361	0.972598	0.0738585	0.0120668
	All Targets	PAK2	-0.375319	0.0993644	0.652771	1.00277	0.185239
	All Targets	MAX	0.366208	0.117988	0.66957	0.928161	0.174204
	All Targets	PCLAF	0.162139	0.478045	0.878156	0.320531	0.0564282
	All Targets	ATG16L2	-0.0330632	0.747894	0.950372	0.12616	0.0221065
	All Targets	C17orf99	-0.0315062	0.984725	0.997815	0.00668491	0.000949939
	All Targets	CXCL3	-0.181748	0.585256	0.910579	0.232654	0.0406823
	All Targets	MORC2	0.129239	0.530009	0.895297	0.275717	0.0480328
	All Targets	DLGAP4	-0.0164147	0.831828	0.970284	0.0799665	0.0131011
	All Targets	XAGE3	0.0333392	0.993403	0.99859	0.00287453	0.000612996
	All Targets	MIS12	-0.114561	0.584268	0.910483	0.233388	0.0407283
	All Targets	SPON2	0.500116	0.162523	0.716108	0.789086	0.145021
	All Targets	PLCD1	0.228658	0.260101	0.788195	0.584858	0.103367
	All Targets	ODF4	0.336713	0.304848	0.813317	0.515917	0.0897402
	All Targets	CEP57L1	-0.222213	0.536944	0.896809	0.270071	0.0473001
	All Targets	JKAMP	0.0970779	0.954147	0.991251	0.0203846	0.00381616
	All Targets	EIF3E	-0.185462	0.537104	0.896809	0.269942	0.0473001
	All Targets	DDIT3	0.417423	0.153971	0.712294	0.812561	0.14734
	All Targets	STRA8	-0.0940281	0.902515	0.980308	0.0445455	0.0086376
	All Targets	CA8	0.0894799	0.679064	0.935475	0.168089	0.0289678
	All Targets	CRELD1	0.0427869	0.603797	0.914498	0.219109	0.0388174
	All Targets	EGFL7	0.100095	0.565981	0.906894	0.247198	0.0424434
	All Targets	ZACN	-0.377744	0.573947	0.908419	0.241128	0.0417136
	All Targets	DSE	-0.132583	0.298607	0.81092	0.5249	0.0910221
	All Targets	DLEC1	0.677466	0.0188433	0.463179	1.72484	0.334251
	All Targets	ZNF641	-0.448852	0.143445	0.702392	0.843316	0.153421
	All Targets	TOP2A	-0.0421238	0.516585	0.891493	0.286859	0.0498822
	All Targets	BIRC8	-0.110134	0.96586	0.993464	0.015086	0.00284802
	All Targets	ANGPT2	0.509473	0.157224	0.714036	0.803482	0.14628
	All Targets	TPH2	-0.0786258	0.460068	0.872184	0.337178	0.0593919
	All Targets	ZC3H4	-0.385758	0.142326	0.701709	0.846717	0.153843
	All Targets	NPC1	-0.164935	0.325458	0.822383	0.487505	0.0849258
	All Targets	REEP6	-0.142939	0.727235	0.945185	0.138325	0.0244833
	All Targets	ZNF529	-0.0237615	0.866518	0.976612	0.0622225	0.0102778
	All Targets	FUT5	0.322856	0.442433	0.864276	0.354153	0.0633476
	All Targets	ADAMTSL1	-0.351713	0.0889003	0.640302	1.0511	0.193615
	All Targets	JARID2	0.484915	0.324258	0.821775	0.489109	0.085247
	All Targets	PLEC	0.149814	0.580207	0.909955	0.236417	0.0409802
	All Targets	L3MBTL1	-0.230805	0.535152	0.896629	0.271523	0.0473874
	All Targets	NAA80	-0.405575	0.217428	0.763754	0.662685	0.117046
	All Targets	PDIA6	0.121495	0.462891	0.872671	0.334521	0.0591493
	All Targets	DIPK2B	-0.425005	0.299937	0.811813	0.522971	0.0905442
	All Targets	MAGOHB	-0.34838	0.161383	0.716108	0.792141	0.145021
	All Targets	LMLN2	0.220105	0.980101	0.996676	0.00872931	0.00144609
	All Targets	NUP214	0.092943	0.781433	0.956899	0.107108	0.0191337
	All Targets	CPSF4	-0.286443	0.159797	0.715866	0.796431	0.145168
	All Targets	GNAS	1.08795	0.00045317	0.145588	3.34374	0.836875
	All Targets	CDHR5	-0.384759	0.146903	0.706718	0.83297	0.150754
	All Targets	ENKUR	0.170164	0.814336	0.964054	0.0891962	0.0158986
	All Targets	EARS2	0.068196	0.996228	0.999318	0.00164105	0.000296221
	All Targets	COX4I1	0.461412	0.0532306	0.580347	1.27384	0.236312
	All Targets	SUPT20HL1	0.0340426	0.700056	0.939242	0.154867	0.0272226
	All Targets	CGRRF1	-0.24255	0.296654	0.80973	0.52775	0.09166
	All Targets	OPN1MW	0.0898288	0.795271	0.960336	0.0994847	0.0175767
	All Targets	TMEM266	0.259467	0.662157	0.931439	0.179039	0.0308455
	All Targets	HLA-B	0.927872	0.00300893	0.289287	2.52159	0.538671
	All Targets	FAM214A	-0.10833	0.436483	0.863652	0.360033	0.0636611
	All Targets	ARMH3	-0.261108	0.420121	0.858981	0.376626	0.0660163
	All Targets	TMEM178A	0.43765	0.163891	0.716927	0.785445	0.144525
	All Targets	EPC1	0.0218302	0.889875	0.978296	0.0506712	0.00952961
	All Targets	RAB11FIP3	0.627084	0.112006	0.663528	0.950757	0.17814
	All Targets	SNX8	-0.433436	0.22659	0.769493	0.64476	0.113795
	All Targets	PRSS8	-0.519164	0.024624	0.500178	1.60864	0.300876
	All Targets	TRPV2	-0.536082	0.118948	0.670247	0.924643	0.173765
	All Targets	ALX3	0.0594628	0.625354	0.920712	0.203874	0.0358764
	All Targets	AEN	-0.127841	0.400288	0.85121	0.397628	0.0699633
	All Targets	CSN1S1	-0.290085	0.819726	0.966021	0.0863314	0.0150136
	All Targets	MRGPRG	0.128692	0.440747	0.864009	0.355811	0.0634818
	All Targets	CDCA5	-0.474806	0.218116	0.763754	0.661312	0.117046
	All Targets	PTGER2	0.406605	0.410237	0.855219	0.386966	0.0679229
	All Targets	EFCAB2	0.0757061	0.982011	0.997245	0.00788385	0.00119821
	All Targets	SNAI3	0.179624	0.297136	0.80973	0.527045	0.09166
	All Targets	PRSS27	0.143053	0.687476	0.936667	0.162743	0.0284147
	All Targets	SDC3	-0.194911	0.581643	0.909955	0.235343	0.0409802
	All Targets	C2CD4A	-0.712905	0.0288353	0.517566	1.54008	0.286034
	All Targets	CACNA2D1	0.579369	0.0472027	0.565825	1.32603	0.247318
	All Targets	MGST2	0.16535	0.398303	0.850984	0.399787	0.0700787
	All Targets	CDKN1B	0.0757086	0.617183	0.917922	0.209586	0.0371943
	All Targets	MOAP1	0.559204	0.0165423	0.44624	1.7814	0.350431
	All Targets	TEPP	-0.0120585	0.50621	0.888719	0.295669	0.0512358
	All Targets	TMEM138	-0.414521	0.136929	0.696884	0.863505	0.15684
	All Targets	MDK	-0.975164	0.0373233	0.539298	1.42802	0.268171
	All Targets	KCNK6	0.166136	0.561455	0.905289	0.250685	0.0432127
	All Targets	TRIM68	0.164737	0.536711	0.896809	0.270259	0.0473001
	All Targets	NT5C1B	0.0795654	0.93974	0.989007	0.0269924	0.00480048
	All Targets	VEGFC	-0.32357	0.992656	0.99828	0.00320128	0.000747682
	All Targets	CFB	-0.255888	0.230245	0.771588	0.63781	0.112615
	All Targets	CD151	-0.282204	0.339298	0.827075	0.469419	0.0824553
	All Targets	KIAA0586	0.0372207	0.77116	0.954916	0.112855	0.020035
	All Targets	STYK1	0.509221	0.0616135	0.597282	1.21032	0.22382
	All Targets	KRTAP10-5	-0.423463	0.198499	0.74877	0.702243	0.125652
	All Targets	PLA2G2C	0.57845	0.0851047	0.635512	1.07005	0.196876
	All Targets	GGCT	-0.325241	0.203749	0.754082	0.690904	0.122582
	All Targets	CHRD	-0.0920993	0.757866	0.951775	0.120407	0.0214658
	All Targets	OR51M1	0.371318	0.237209	0.773683	0.62487	0.111437
	All Targets	SLC35E3	-0.160929	0.517093	0.891876	0.286431	0.0496954
	All Targets	TMEM251	0.129583	0.63221	0.922502	0.199139	0.0350329
	All Targets	FEM1B	0.196899	0.727412	0.945251	0.13822	0.0244531
	All Targets	CD5	-0.108282	0.366428	0.838003	0.436011	0.0767542
	All Targets	PIAS3	0.0608897	0.401199	0.851357	0.39664	0.0698881
	All Targets	KIAA0232	0.461231	0.0972581	0.650556	1.01207	0.186716
	All Targets	DNTTIP2	0.149275	0.885309	0.977956	0.052905	0.00968086
	All Targets	GAA	-0.517227	0.0945458	0.6433	1.02436	0.191586
	All Targets	COL4A6	0.303151	0.159462	0.715866	0.797343	0.145168
	All Targets	CCDC173	-0.0664091	0.893072	0.979103	0.0491136	0.00917163
	All Targets	PKD2L1	-0.128924	0.705539	0.941387	0.151479	0.026232
	All Targets	NTN5	-0.567435	0.00746871	0.364216	2.12675	0.43864
	All Targets	GBP7	0.206534	0.67463	0.933668	0.170934	0.0298075
	All Targets	SIPA1	-0.324146	0.519524	0.89233	0.284395	0.0494743
	All Targets	FOXD4L4	0.133625	0.737651	0.947562	0.132149	0.0233923
	All Targets	MTHFS	-0.371469	0.0995609	0.652771	1.00191	0.185239
	All Targets	EPN2	-0.0219144	0.82256	0.967389	0.0848322	0.0143989
	All Targets	TASP1	-0.0826036	0.680913	0.935544	0.166908	0.0289358
	All Targets	MFSD14B	-0.106121	0.621535	0.918445	0.206535	0.0369468
	All Targets	RTKN	-0.276325	0.160854	0.716108	0.793569	0.145021
	All Targets	TOR1AIP2	-0.438423	0.164521	0.716927	0.783779	0.144525
	All Targets	MX2	-0.107912	0.952052	0.991251	0.0213392	0.00381616
	All Targets	BMP5	-0.240469	0.376216	0.841416	0.424563	0.0749894
	All Targets	RFX4	0.0023414	0.730624	0.946067	0.136306	0.024078
	All Targets	REC114	-0.0612289	0.654911	0.929574	0.183818	0.0317159
	All Targets	MACF1	0.615414	0.0296398	0.523368	1.52812	0.281193
	All Targets	DUOX1	-0.494348	0.0979909	0.652771	1.00881	0.185239
	All Targets	MYOCD	-0.387807	0.163856	0.716927	0.785537	0.144525
	All Targets	HSD17B14	-0.450912	0.248176	0.777889	0.605241	0.109082
	All Targets	MED27	-0.220903	0.191818	0.745229	0.71711	0.12771
	All Targets	WDFY2	0.251187	0.570303	0.907573	0.243894	0.0421185
	All Targets	LAG3	-0.125487	0.466947	0.872928	0.330733	0.0590216
	All Targets	NASP	0.564243	0.0780744	0.62677	1.10749	0.202892
	All Targets	MEIOB	-0.0137505	0.992413	0.99828	0.00330734	0.000747682
	All Targets	RFPL4A	0.240103	0.664331	0.931886	0.177615	0.0306374
	All Targets	ZNF140	-0.451968	0.0738587	0.619326	1.1316	0.20808
	All Targets	OSBPL1A	0.731852	0.00617797	0.351767	2.20915	0.453744
	All Targets	PAPOLA	0.0425307	0.932899	0.987528	0.0301653	0.00545039
	All Targets	HEYL	-0.0520084	0.59815	0.912871	0.22319	0.0395905
	All Targets	CNPY1	-0.0853797	0.363216	0.836599	0.439835	0.0774828
	All Targets	GPRIN3	-0.268323	0.292932	0.807767	0.533233	0.092714
	All Targets	TBC1D28	0.023275	0.903981	0.980642	0.0438408	0.00848963
	All Targets	CARD6	-0.358063	0.138147	0.69858	0.85966	0.155784
	All Targets	CHMP6	0.151494	0.716349	0.943074	0.144875	0.0254541
	All Targets	MIX23	-0.0146246	0.791943	0.959177	0.101306	0.0181011
	All Targets	EEPD1	-0.476611	0.124195	0.679064	0.905895	0.168089
	All Targets	BCAS1	0.0242514	0.912759	0.982451	0.039644	0.00768897
	All Targets	PAXBP1	0.0441169	0.917662	0.98384	0.0373173	0.00707562
	All Targets	SPACA3	0.017653	0.773138	0.955153	0.111743	0.019927
	All Targets	LHFPL3	-0.46609	0.0330871	0.53274	1.48034	0.273484
	All Targets	ZNF219	-0.0997187	0.877339	0.977405	0.0568327	0.00992547
	All Targets	ANKRD1	-0.289188	0.212498	0.761329	0.672645	0.118428
	All Targets	PTPN14	0.586446	0.169973	0.722115	0.76962	0.141393
	All Targets	ZNF862	0.432839	0.169751	0.721747	0.770189	0.141615
	All Targets	KRTAP3-3	-0.466306	0.333698	0.824956	0.476646	0.083569
	All Targets	TCOF1	0.229076	0.491971	0.882847	0.308061	0.0541146
	All Targets	ZNF671	-0.605673	0.239846	0.77559	0.620067	0.110368
	All Targets	MAP1LC3B2	0.0737505	0.592775	0.912485	0.22711	0.0397743
	All Targets	SDR9C7	0.173741	0.551548	0.902046	0.258417	0.0447715
	All Targets	DEFA6	-0.094436	0.814088	0.964054	0.0893288	0.0158986
	All Targets	IER3	-0.364359	0.167196	0.720212	0.776775	0.14254
	All Targets	LCNL1	0.105027	0.555024	0.90285	0.255688	0.0443843
	All Targets	MORC1	-0.0474736	0.742448	0.948382	0.129334	0.0230166
	All Targets	LUZP1	0.212738	0.302018	0.812463	0.519967	0.0901967
	All Targets	SRRM2	0.00446741	0.92751	0.986344	0.0326814	0.00597151
	All Targets	OR8K1	-0.487401	0.0621533	0.599009	1.20654	0.222566
	All Targets	SLC38A5	-0.415224	0.135024	0.692629	0.869588	0.159499
	All Targets	SLC35A4	0.391852	0.957489	0.991572	0.0188663	0.00367568
	All Targets	TMEM9	0.15674	0.620707	0.918278	0.207114	0.037026
	All Targets	UBTF	0.327147	0.602213	0.914258	0.22025	0.0389312
	All Targets	GATC	0.00968148	0.768493	0.954916	0.11436	0.020035
	All Targets	CLEC4M	-0.594788	0.0135661	0.424632	1.86755	0.371987
	All Targets	GDF11	-0.344084	0.241007	0.775639	0.61797	0.11034
	All Targets	POLL	0.0411422	0.877231	0.977405	0.0568858	0.00992547
	All Targets	H3C3	-0.158539	0.550131	0.901883	0.259534	0.0448499
	All Targets	SOCS1	-0.327315	0.110551	0.661109	0.956439	0.179727
	All Targets	OR1F1	0.254718	0.865843	0.976612	0.0625609	0.0102778
	All Targets	MINAR1	-0.270239	0.795275	0.960336	0.0994826	0.0175767
	All Targets	HHLA3	-0.0478651	0.99354	0.99862	0.00281452	0.000599893
	All Targets	RNF26	-0.214431	0.728154	0.945514	0.137777	0.0243323
	All Targets	UCKL1	0.00100996	0.712588	0.94286	0.147162	0.0255529
	All Targets	SCYL3	-0.483765	0.0581814	0.588821	1.23522	0.230017
	All Targets	CBLB	0.0791985	0.835846	0.97108	0.077874	0.012745
	All Targets	ZNF445	0.0225162	0.756447	0.951405	0.121221	0.0216347
	All Targets	CCR9	0.33805	0.249344	0.778459	0.603202	0.108764
	All Targets	AGL	-0.860721	0.0133477	0.422031	1.87459	0.374656
	All Targets	RNF227	-0.288	0.288766	0.806876	0.539454	0.0931931
	All Targets	PPP2R2B	-0.237357	0.21854	0.763754	0.660468	0.117046
	All Targets	EMID1	0.298627	0.259065	0.787227	0.586591	0.1039
	All Targets	CCL25	-0.241553	0.420319	0.858981	0.376421	0.0660163
	All Targets	NPAP1	0.0902701	0.615781	0.91753	0.210574	0.0373796
	All Targets	ADAMTSL5	-0.408675	0.120422	0.672094	0.919295	0.17257
	All Targets	RADIL	0.179109	0.832755	0.970577	0.0794829	0.01297
	All Targets	SLC12A1	0.309461	0.51568	0.891284	0.28762	0.049984
	All Targets	PTGDR2	0.224488	0.471361	0.875297	0.326646	0.0578447
	All Targets	TMEM225B	-0.507784	0.156975	0.714036	0.804169	0.14628
	All Targets	DCTPP1	0.428611	0.199235	0.750183	0.700635	0.124833
	All Targets	BCKDHB	0.151581	0.685788	0.936107	0.16381	0.0286744
	All Targets	SH3BP4	0.00192663	0.513158	0.890641	0.289749	0.0502971
	All Targets	DOCK5	0.241723	0.388417	0.84724	0.410702	0.0719936
	All Targets	ADGRL4	-0.735958	0.232292	0.771588	0.633965	0.112615
	All Targets	SUGP1	0.227351	0.597249	0.912871	0.223844	0.0395905
	All Targets	KLKB1	-0.0729037	0.486163	0.880913	0.313218	0.0550668
	All Targets	ZNF430	-0.464033	0.174948	0.72794	0.75709	0.137905
	All Targets	RAB32	-0.21599	0.538523	0.897322	0.268796	0.0470517
	All Targets	NUP54	0.000735411	0.355133	0.833813	0.449609	0.0789315
	All Targets	APP	0.997092	0.00817392	0.375077	2.08757	0.42588
	All Targets	CRABP2	-0.06171	0.834648	0.970839	0.0784968	0.0128526
	All Targets	PAQR3	-0.00565156	0.767954	0.954747	0.114665	0.0201116
	All Targets	CLK4	0.455527	0.126764	0.683061	0.897004	0.165541
	All Targets	TFAP2E	0.00840812	0.847227	0.973352	0.0720002	0.01173
	All Targets	MATN1	-0.12798	0.675465	0.934236	0.170397	0.0295435
	All Targets	SP110	-0.0665699	0.885984	0.977957	0.0525743	0.00968018
	All Targets	TMX2	-0.22087	0.552975	0.902296	0.257295	0.0446511
	All Targets	HEXIM2	0.250956	0.3676	0.838215	0.434625	0.0766444
	All Targets	ECH1	0.202414	0.419333	0.858945	0.377441	0.0660349
	All Targets	ICAM1	-0.1351	0.859111	0.97521	0.0659506	0.010902
	All Targets	MSH5	-0.293661	0.708259	0.942663	0.149808	0.0256433
	All Targets	ECHDC3	0.0479605	0.938627	0.988931	0.027507	0.00483385
	All Targets	KLHL12	-0.0655108	0.896792	0.979264	0.0473081	0.00910028
	All Targets	H4C15	-0.00563643	0.682703	0.935544	0.165768	0.0289358
	All Targets	ADAM17	0.516896	0.183708	0.737519	0.735871	0.132227
	All Targets	TIMM10B	0.220874	0.819143	0.965894	0.0866403	0.0150707
	All Targets	ZNF502	-0.381967	0.207177	0.757635	0.683658	0.12054
	All Targets	GPX8	-0.0321989	0.869115	0.976685	0.0609227	0.0102453
	All Targets	DEFB129	0.119358	0.708115	0.942539	0.149896	0.0257008
	All Targets	NDUFA4	1.01667	0.00986022	0.39198	2.00611	0.406736
	All Targets	TMEM134	-0.319437	0.225565	0.769155	0.646727	0.113986
	All Targets	SECTM1	0.154709	0.826262	0.968253	0.0828824	0.0140112
	All Targets	PLPP7	-0.650907	0.0143559	0.426399	1.84297	0.370184
	All Targets	NEDD8	0.729352	0.0277224	0.515152	1.55717	0.288065
	All Targets	ELP4	0.0376497	0.434075	0.861909	0.362435	0.0645385
	All Targets	OR8B8	0.0499546	0.589053	0.911823	0.229846	0.0400894
	All Targets	IDH2	0.840448	0.044485	0.555781	1.35179	0.255097
	All Targets	A4GNT	-0.896992	0.0651735	0.602656	1.18593	0.219931
	All Targets	RNASE3	0.475201	0.235038	0.773083	0.628862	0.111774
	All Targets	MTRNR2L1	0.266577	0.367227	0.838215	0.435065	0.0766444
	All Targets	LMBR1	0.243671	0.37598	0.841416	0.424835	0.0749894
	All Targets	RUNX1T1	-0.31205	0.410862	0.855531	0.386304	0.0677643
	All Targets	PDXK	0.627019	0.00636659	0.354636	2.19609	0.450218
	All Targets	WDR82	0.535416	0.0335492	0.533264	1.47432	0.273057
	All Targets	KLHL20	-0.403346	0.727107	0.945185	0.138401	0.0244833
	All Targets	BRD8	0.267716	0.297889	0.810524	0.525945	0.0912342
	All Targets	NLRC3	-0.373649	0.206799	0.757382	0.684452	0.120685
	All Targets	TRIM66	0.186011	0.791409	0.959177	0.101599	0.0181011
	All Targets	IBTK	-0.129246	0.473654	0.876234	0.324539	0.0573799
	All Targets	TRIP12	0.129844	0.447475	0.865857	0.349232	0.0625537
	All Targets	INTU	0.12753	0.966321	0.993592	0.0148787	0.00279206
	All Targets	TAS2R42	0.246623	0.372447	0.840468	0.428935	0.0754789
	All Targets	PCSK9	-0.35067	0.378831	0.84259	0.421555	0.0743837
	All Targets	ATXN7	0.0593955	0.96487	0.993106	0.0155314	0.00300447
	All Targets	PLCD3	-0.870329	0.00570145	0.343841	2.24401	0.463643
	All Targets	MECR	0.0164514	0.776235	0.955153	0.110007	0.019927
	All Targets	NDC80	-0.260889	0.864735	0.976612	0.0631172	0.0102778
	All Targets	MARF1	-0.147652	0.944407	0.989437	0.0248406	0.00461174
	All Targets	FAM9A	-0.14783	0.736753	0.947346	0.132678	0.0234913
	All Targets	CCKBR	-0.343278	0.107311	0.657005	0.969357	0.182431
	All Targets	HBZ	-0.748553	0.00427491	0.320887	2.36907	0.493647
	All Targets	FBXO34	0.470137	0.167448	0.720212	0.776119	0.14254
	All Targets	P2RY14	-0.331626	0.129547	0.687607	0.887572	0.16266
	All Targets	PI4KB	-0.137884	0.314514	0.817632	0.50236	0.0874423
	All Targets	INTS4	0.405727	0.218154	0.763754	0.661236	0.117046
	All Targets	C12orf43	0.493234	0.0701345	0.613664	1.15407	0.212069
	All Targets	CYP2B6	-0.0595352	0.635964	0.924	0.196567	0.0343282
	All Targets	OR10T2	0.0915373	0.447477	0.865857	0.349229	0.0625537
	All Targets	ARHGAP39	-0.095566	0.720556	0.944154	0.142332	0.024957
	All Targets	SLC22A13	-0.280201	0.380117	0.843204	0.420083	0.0740671
	All Targets	MEST	-0.0229311	0.72555	0.944997	0.139333	0.0245697
	All Targets	LPL	0.255044	0.595056	0.912561	0.225442	0.0397382
	All Targets	GPR35	0.0297332	0.988128	0.9982	0.00518699	0.000782504
	All Targets	RPS6	0.808477	0.000316598	0.125321	3.49949	0.901977
	All Targets	MAPK7	-0.607896	0.104933	0.655503	0.979087	0.183425
	All Targets	LRRC27	-0.20036	0.268641	0.795416	0.570828	0.0994059
	All Targets	NR4A3	0.166667	0.491974	0.882847	0.308058	0.0541146
	All Targets	COBL	0.755323	0.0191317	0.464557	1.71825	0.332961
	All Targets	RNF167	0.371065	0.0587281	0.58968	1.23115	0.229383
	All Targets	DCTD	0.200247	0.818382	0.965803	0.0870438	0.0151115
	All Targets	APBA2	0.138039	0.266881	0.794473	0.573682	0.0999207
	All Targets	SEPTIN5	0.705672	0.021253	0.476495	1.67258	0.321942
	All Targets	ACBD5	0.330193	0.248341	0.777889	0.604951	0.109082
	All Targets	DHX35	0.25037	0.425846	0.860651	0.370747	0.0651728
	All Targets	BRDT	-0.060941	0.886476	0.978035	0.052333	0.00964569
	All Targets	VSTM2A	0.151	0.905423	0.980713	0.0431486	0.00845792
	All Targets	SRY	-0.309207	0.665186	0.932029	0.177057	0.0305708
	All Targets	CDKL5	0.172094	0.366136	0.838003	0.436358	0.0767542
	All Targets	ZNF124	-0.281906	0.177648	0.730208	0.750441	0.136554
	All Targets	ZNF121	-0.463617	0.540277	0.897604	0.267384	0.0469151
	All Targets	MIIP	-0.62927	0.0351428	0.535015	1.45416	0.271634
	All Targets	KRTAP10-7	-0.818951	0.0427032	0.552667	1.36954	0.257537
	All Targets	SPDYE2	-0.134868	0.440655	0.864009	0.355901	0.0634818
	All Targets	RSPO4	-0.314235	0.567326	0.907573	0.246167	0.0421185
	All Targets	OSGEP	0.0857641	0.994266	0.998851	0.0024976	0.000499283
	All Targets	ERBB4	-0.734878	0.117282	0.669336	0.930767	0.174356
	All Targets	NOTCH2NLA	-0.141556	0.383761	0.844649	0.415939	0.0733235
	All Targets	CRISPLD2	-0.369752	0.114287	0.665682	0.942003	0.176733
	All Targets	AFF1	0.208493	0.300096	0.811813	0.52274	0.0905442
	All Targets	BEND5	0.0390171	0.958967	0.991647	0.0181962	0.00364278
	All Targets	PLXNB1	0.584107	0.146367	0.706376	0.834556	0.150964
	All Targets	HSD17B11	0.0537939	0.906858	0.980802	0.0424605	0.00841872
	All Targets	NSMAF	-0.167018	0.486682	0.880948	0.312755	0.0550497
	All Targets	SPATA20	-0.184538	0.631049	0.922502	0.199937	0.0350329
	All Targets	EIF4ENIF1	-0.100965	0.637002	0.92431	0.195859	0.0341825
	All Targets	IFIT5	0.590333	0.0271963	0.514204	1.56549	0.288865
	All Targets	CUEDC2	0.371675	0.164247	0.716927	0.784503	0.144525
	All Targets	RBFA	-0.0658953	0.937407	0.98887	0.0280719	0.00486088
	All Targets	C1QTNF9	-0.494096	0.155082	0.71324	0.809439	0.146764
	All Targets	SYNJ2	0.0496261	0.546514	0.900262	0.262398	0.0456309
	All Targets	RERGL	0.129757	0.670106	0.932781	0.173857	0.0302204
	All Targets	RAPGEF4	1.04228	0.0104907	0.397967	1.9792	0.400153
	All Targets	SEPTIN14	0.143591	0.508593	0.888771	0.29363	0.05121
	All Targets	GJC1	-0.0386982	0.466025	0.872873	0.331591	0.0590489
	All Targets	RNF148	-0.401256	0.82503	0.967888	0.08353	0.014175
	All Targets	FCER1G	-0.555388	0.0479436	0.567423	1.31927	0.246093
	All Targets	NGF	-0.204672	0.353464	0.833762	0.451654	0.0789578
	All Targets	BRF1	-0.430084	0.160966	0.716108	0.793265	0.145021
	All Targets	OR4F15	0.148127	0.570181	0.907573	0.243987	0.0421185
	All Targets	C3orf52	-0.646821	0.39751	0.850607	0.400652	0.0702713
	All Targets	RECK	0.050411	0.622115	0.918581	0.20613	0.0368825
	All Targets	ZNF93	-0.397844	0.146011	0.705897	0.835616	0.151259
	All Targets	SPEG	-0.0604077	0.87547	0.97713	0.0577586	0.0100476
	All Targets	TAFA4	-0.299511	0.20276	0.753527	0.693018	0.122901
	All Targets	PCSK1N	0.745152	0.0395014	0.543422	1.40339	0.264863
	All Targets	ELOVL3	-0.344448	0.314057	0.817352	0.502992	0.0875907
	All Targets	FLRT2	-0.0845732	0.732693	0.946345	0.135078	0.0239505
	All Targets	PYGM	0.123921	0.530265	0.895297	0.275507	0.0480328
	All Targets	NOD2	-0.190768	0.233758	0.77166	0.631233	0.112574
	All Targets	ANXA2	-1.05679	0.0245754	0.500178	1.6095	0.300876
	All Targets	PCDH10	0.119589	0.917328	0.98376	0.0374753	0.0071108
	All Targets	TMEM64	-0.130098	0.770937	0.954916	0.112981	0.020035
	All Targets	TNFRSF18	0.153665	0.619874	0.918278	0.207696	0.037026
	All Targets	NKG7	0.0134298	0.488189	0.881387	0.311412	0.0548331
	All Targets	L3MBTL4	-0.120134	0.283287	0.805388	0.547773	0.093995
	All Targets	UBE2B	0.27793	0.223909	0.767465	0.649928	0.114941
	All Targets	CTSL	0.55077	0.114519	0.665863	0.941123	0.176615
	All Targets	ABR	0.680529	0.0141044	0.42592	1.85065	0.370672
	All Targets	PTPN13	-0.387576	0.290601	0.807227	0.536703	0.0930044
	All Targets	NAT8B	0.199065	0.785161	0.957417	0.105041	0.0188991
	All Targets	OR1L4	0.0444254	0.689165	0.93677	0.161677	0.0283669
	All Targets	HNMT	-0.398318	0.124813	0.680389	0.903739	0.167243
	All Targets	GABARAP	0.0533942	0.721139	0.944154	0.141981	0.024957
	All Targets	NES	-0.0764294	0.908003	0.981306	0.0419129	0.00819574
	All Targets	RGS12	0.0161807	0.996731	0.999318	0.00142208	0.000296221
	All Targets	PPDPFL	-0.159855	0.453348	0.868896	0.343569	0.0610321
	All Targets	ABHD17C	0.64857	0.0263449	0.510619	1.5793	0.291903
	All Targets	DSEL	0.0519904	0.976847	0.996228	0.0101735	0.00164143
	All Targets	GBX2	0.160337	0.801241	0.962297	0.096237	0.016691
	All Targets	GIMAP1	-0.301877	0.132413	0.690919	0.878071	0.160573
	All Targets	NT5E	0.00137979	0.951397	0.991232	0.0216381	0.00382473
	All Targets	KDM4C	0.244347	0.435773	0.86345	0.360739	0.0637628
	All Targets	MAGEA11	-0.508346	0.166005	0.71891	0.779879	0.143325
	All Targets	GOLGA8F	-0.630485	0.0540415	0.582001	1.26727	0.235076
	All Targets	PRR14L	-0.130937	0.460198	0.872184	0.337055	0.0593919
	All Targets	SCFD2	-0.076316	0.716408	0.943074	0.14484	0.0254541
	All Targets	LRRC24	0.00181029	0.912094	0.982423	0.0399604	0.00770155
	All Targets	CSDC2	0.567807	0.127408	0.683666	0.894804	0.165156
	All Targets	SECISBP2	-0.389814	0.318628	0.820221	0.496715	0.0860689
	All Targets	SRF	-0.166243	0.407491	0.854089	0.389882	0.0684969
	All Targets	UBE3B	0.0110893	0.915632	0.983225	0.038279	0.00734728
	All Targets	CELA2A	-0.0648468	0.59535	0.912602	0.225228	0.0397186
	All Targets	PHOX2A	-0.517198	0.191155	0.744526	0.718615	0.12812
	All Targets	RBM25	-0.666157	0.00939124	0.388033	2.02728	0.411132
	All Targets	ZNF284	-0.66213	0.0554856	0.582508	1.25582	0.234698
	All Targets	SPCS2	-0.541754	0.159835	0.715866	0.796327	0.145168
	All Targets	TENT5D	-0.210126	0.42452	0.860651	0.372102	0.0651728
	All Targets	REV3L	0.288283	0.332044	0.824535	0.478804	0.0837908
	All Targets	SLC13A4	-0.760867	0.023696	0.496129	1.62532	0.304405
	All Targets	ZNF48	0.129158	0.751323	0.950596	0.124173	0.022004
	All Targets	RORC	-0.326297	0.416812	0.856889	0.38006	0.0670752
	All Targets	ASH2L	-0.0411575	0.831985	0.970286	0.0798843	0.0131003
	All Targets	OR6C68	0.251047	0.348256	0.830832	0.458102	0.0804868
	All Targets	ENAH	-0.523816	0.103502	0.655387	0.98505	0.183502
	All Targets	CHCHD3	-0.099187	0.474767	0.876578	0.32352	0.0572094
	All Targets	ZNF319	-0.351292	0.331071	0.824022	0.480078	0.0840612
	All Targets	ANXA10	-0.256325	0.16759	0.720212	0.775752	0.14254
	All Targets	SH3BP5L	-0.287398	0.230401	0.771588	0.637516	0.112615
	All Targets	TALDO1	0.734354	0.052071	0.577481	1.2834	0.238462
	All Targets	POLR3K	0.0205188	0.955177	0.991409	0.0199163	0.00374697
	All Targets	SASH3	-0.12874	0.338138	0.826486	0.470906	0.0827644
	All Targets	EDDM3A	-0.419903	0.178842	0.731506	0.74753	0.135782
	All Targets	DOP1A	-0.524352	0.155303	0.71324	0.808819	0.146764
	All Targets	SERINC4	0.48185	0.177796	0.730589	0.750077	0.136327
	All Targets	ABCG8	0.054454	0.58366	0.909955	0.23384	0.0409802
	All Targets	SLC5A5	-0.33429	0.356765	0.834486	0.447618	0.0785812
	All Targets	ANKRD18A	-0.062994	0.944576	0.989437	0.0247629	0.00461174
	All Targets	NAALADL1	0.135916	0.935898	0.988454	0.0287714	0.00504348
	All Targets	RSRP1	0.510567	0.0815828	0.629811	1.0884	0.20079
	All Targets	ARHGAP25	-0.16954	0.260335	0.788302	0.584468	0.103307
	All Targets	ARFIP2	0.0808155	0.937922	0.98887	0.0278333	0.00486088
	All Targets	MROH5	-0.275298	0.283995	0.805784	0.546689	0.0937812
	All Targets	ZNF783	0.130872	0.729366	0.945654	0.137055	0.0242679
	All Targets	ALDH5A1	0.469436	0.0935143	0.642845	1.02912	0.191894
	All Targets	SMKR1	0.391436	0.477309	0.877969	0.321201	0.056521
	All Targets	TRIM9	0.201583	0.356049	0.834115	0.44849	0.0787738
	All Targets	QRICH1	-0.116599	0.840095	0.971857	0.0756718	0.0123976
	All Targets	CAST	0.101679	0.89558	0.979264	0.0478955	0.00910028
	All Targets	NDP	-0.0536556	0.960164	0.991759	0.0176545	0.00359402
	All Targets	ASCL2	-0.0839756	0.988978	0.9982	0.00481323	0.000782504
	All Targets	IMPDH2	-0.113483	0.502085	0.887547	0.299223	0.0518085
	All Targets	SEC61G	-0.152995	0.757469	0.951741	0.120635	0.0214813
	All Targets	ZBTB11	-0.148071	0.564093	0.906414	0.248649	0.0426734
	All Targets	MLLT3	-0.136773	0.34125	0.827919	0.466928	0.0820123
	All Targets	BCL7B	0.646831	0.0255735	0.505095	1.59221	0.296627
	All Targets	HMOX1	0.0956041	0.98449	0.997739	0.00678891	0.000983244
	All Targets	CENPE	-0.338637	0.245523	0.776394	0.609908	0.109918
	All Targets	ARHGAP4	-0.501186	0.124153	0.679064	0.906042	0.168089
	All Targets	EIF2S1	0.192329	0.799671	0.961761	0.0970885	0.0169329
	All Targets	RASAL2	-0.116164	0.613127	0.916905	0.212449	0.0376756
	All Targets	PPP1R12A	0.462699	0.298027	0.810537	0.525744	0.0912271
	All Targets	SEMA7A	-0.357335	0.110915	0.661918	0.955009	0.179196
	All Targets	PNLIPRP1	-0.302635	0.208975	0.758712	0.679906	0.119923
	All Targets	RPL36AL	0.34071	0.256966	0.786167	0.590124	0.104485
	All Targets	NLGN2	0.435509	0.0914553	0.641679	1.03879	0.192682
	All Targets	COX7A2	0.911772	0.0055323	0.340994	2.25709	0.467253
	All Targets	ZNF451	-0.0380496	0.782356	0.957215	0.106595	0.0189905
	All Targets	PDE12	0.15594	0.806418	0.962727	0.0934397	0.016497
	All Targets	KCTD18	-0.0446285	0.968641	0.994193	0.0138373	0.00252937
	All Targets	SERF1A	-0.526238	0.150851	0.70891	0.821451	0.149409
	All Targets	IRAK3	0.2137	0.366569	0.838128	0.435844	0.0766897
	All Targets	NBL1	-0.0136187	0.761475	0.952581	0.118344	0.0210979
	All Targets	ITFG2	0.00795086	0.982439	0.997307	0.00769432	0.00117126
	All Targets	KCNS2	-0.039644	0.881491	0.977466	0.0547822	0.0098984
	All Targets	TM9SF4	0.306692	0.220215	0.764777	0.657154	0.116465
	All Targets	GTF2IRD1	-0.145063	0.893421	0.979264	0.0489436	0.00910028
	All Targets	ZBTB9	-0.16507	0.304649	0.813317	0.5162	0.0897402
	All Targets	ERMAP	0.195897	0.982025	0.997245	0.00787745	0.00119821
	All Targets	LRRN4	0.516869	0.404128	0.852151	0.393481	0.0694835
	All Targets	SZT2	0.29569	0.494062	0.883539	0.306219	0.0537742
	All Targets	GNG3	0.399929	0.539547	0.897604	0.267971	0.0469151
	All Targets	C1orf54	0.335063	0.35087	0.832953	0.454854	0.0793793
	All Targets	FDXACB1	0.142072	0.689776	0.936824	0.161292	0.0283421
	All Targets	CRB3	0.162387	0.462677	0.872671	0.334722	0.0591493
	All Targets	PDE3A	0.602963	0.069554	0.613664	1.15768	0.212069
	All Targets	H4C9	-0.00809075	0.855023	0.974851	0.068022	0.0110617
	All Targets	TRIP10	0.42394	0.374246	0.841416	0.426843	0.0749894
	All Targets	WDR48	0.0185479	0.656188	0.929604	0.182972	0.031702
	All Targets	ISCA1	-0.335872	0.166306	0.719463	0.779093	0.142992
	All Targets	RNF7	0.0641324	0.645346	0.927654	0.190208	0.032614
	All Targets	RBP7	-0.211317	0.265448	0.793424	0.57602	0.100495
	All Targets	SRCAP	-0.29893	0.534756	0.896629	0.271845	0.0473874
	All Targets	ZNF486	0.155326	0.602247	0.914258	0.220225	0.0389312
	All Targets	CDH23	-0.0714601	0.69635	0.938246	0.157173	0.0276833
	All Targets	RPL18A	0.411852	0.075018	0.621354	1.12483	0.206661
	All Targets	SRPK2	0.540716	0.00452036	0.325671	2.34483	0.487221
	All Targets	AKAP13	0.362864	0.190826	0.74402	0.719362	0.128415
	All Targets	NELFCD	0.0266887	0.93448	0.987906	0.0294301	0.00528422
	All Targets	EXOSC7	0.391585	0.316461	0.819284	0.49968	0.0865653
	All Targets	SLC16A2	0.0406637	0.962845	0.992341	0.0164438	0.00333889
	All Targets	ZSCAN26	-0.499115	0.0373064	0.539298	1.42822	0.268171
	All Targets	TARS1	-0.39754	0.0358553	0.535361	1.44545	0.271353
	All Targets	KIAA1328	-0.362198	0.223161	0.767227	0.651382	0.115076
	All Targets	TNS4	-0.219665	0.108892	0.658357	0.963005	0.181539
	All Targets	CLMP	-0.287666	0.329586	0.823868	0.482031	0.0841425
	All Targets	KIAA1217	-0.206972	0.223267	0.767227	0.651176	0.115076
	All Targets	PSORS1C1	-0.188409	0.69028	0.936945	0.160975	0.0282861
	All Targets	DDIT4	-0.381697	0.0646567	0.602656	1.18939	0.219931
	All Targets	NEPRO	-0.75878	0.0128451	0.417935	1.89126	0.378891
	All Targets	DUSP14	-0.0420913	0.412526	0.855922	0.384549	0.0675658
	All Targets	FCRL6	-0.287022	0.343675	0.828493	0.463852	0.0817113
	All Targets	IFIT2	0.28515	0.267641	0.795048	0.572447	0.0996065
	All Targets	TRNT1	0.840991	0.102623	0.653177	0.988757	0.184969
	All Targets	BNIP2	0.167655	0.323947	0.821775	0.489527	0.085247
	All Targets	TGIF2LY	0.31726	0.306274	0.813317	0.51389	0.0897402
	All Targets	OGN	-0.805328	0.0200447	0.470857	1.698	0.327111
	All Targets	RHEBL1	0.235583	0.28555	0.806217	0.544318	0.0935481
	All Targets	HHIPL2	-0.247936	0.30381	0.813317	0.517398	0.0897402
	All Targets	TRMT10A	-0.597243	0.0292259	0.518843	1.53423	0.284964
	All Targets	LAMP3	0.0569376	0.895723	0.979264	0.0478263	0.00910028
	All Targets	DAG1	0.00665827	0.918078	0.98384	0.0371205	0.00707562
	All Targets	TPD52	-0.0734576	0.729005	0.94561	0.137269	0.024288
	All Targets	SLC28A3	-0.226411	0.792511	0.959177	0.100995	0.0181011
	All Targets	H2BC9	0.0620677	0.671091	0.933132	0.173219	0.0300569
	All Targets	GPR20	-0.952989	0.195639	0.746116	0.708543	0.127194
	All Targets	IDH3B	-0.0424374	0.846907	0.97335	0.0721641	0.0117311
	All Targets	RNF114	0.130456	0.620556	0.918278	0.207219	0.037026
	All Targets	SLC7A10	0.0479346	0.842252	0.972242	0.0745578	0.0122256
	All Targets	KCNMB4	0.453278	0.0861009	0.636309	1.06499	0.196332
	All Targets	CYLC2	0.0504545	0.71964	0.943891	0.142884	0.0250781
	All Targets	ASXL2	0.012949	0.556972	0.903142	0.254167	0.0442438
	All Targets	UBE3A	0.087653	0.575948	0.908763	0.239617	0.0415494
	All Targets	MUC16	-0.504572	0.0955844	0.646065	1.01961	0.189724
	All Targets	OR7A17	0.163803	0.646548	0.927654	0.189399	0.032614
	All Targets	COL4A2	0.0346051	0.913595	0.982853	0.0392463	0.00751124
	All Targets	IGF2BP3	-0.301376	0.229254	0.771343	0.639683	0.112752
	All Targets	JMJD4	-0.48182	0.1155	0.668249	0.937419	0.175061
	All Targets	CD1D	0.434653	0.169556	0.721655	0.770688	0.141671
	All Targets	DUSP16	-0.0102074	0.447857	0.865857	0.34886	0.0625537
	All Targets	DCTN6	-0.160408	0.322808	0.821685	0.491055	0.0852945
	All Targets	MIA3	0.131926	0.659379	0.930595	0.180865	0.0312392
	All Targets	HMGCLL1	-0.0660057	0.330515	0.823868	0.480809	0.0841425
	All Targets	TRIM40	0.0214755	0.547573	0.900508	0.261558	0.0455122
	All Targets	CYRIB	0.0348909	0.760046	0.952403	0.11916	0.0211794
	All Targets	CT45A1	-0.382573	0.312898	0.816238	0.504597	0.0881833
	All Targets	SERPINE2	0.367367	0.593988	0.912485	0.226223	0.0397743
	All Targets	KARS1	0.224594	0.425578	0.860651	0.37102	0.0651728
	All Targets	MRPL28	0.0525177	0.69056	0.936945	0.160799	0.0282861
	All Targets	RPE65	-0.100651	0.758077	0.951775	0.120286	0.0214658
	All Targets	NCK1	0.0621935	0.847436	0.973454	0.0718929	0.0116845
	All Targets	IPO4	-0.222882	0.395018	0.849909	0.403383	0.0706274
	All Targets	PRPF19	-0.289073	0.299412	0.8115	0.523731	0.0907115
	All Targets	ZNF185	-0.0335405	0.51397	0.890683	0.289062	0.0502766
	All Targets	SYCP2L	-0.404936	0.188244	0.741958	0.725279	0.129621
	All Targets	GEMIN6	0.0839074	0.950129	0.99082	0.0222176	0.00400506
	All Targets	EVC	-0.0617366	0.510682	0.890011	0.291849	0.0506047
	All Targets	P4HTM	0.0209322	0.777221	0.95521	0.109456	0.0199012
	All Targets	DPY30	0.229893	0.631428	0.922502	0.199676	0.0350329
	All Targets	ALDH16A1	-0.873611	0.00832041	0.375224	2.07986	0.42571
	All Targets	WTIP	-0.0694169	0.815551	0.96449	0.0885489	0.0157022
	All Targets	MAP3K12	0.13291	0.84164	0.972025	0.0748739	0.0123227
	All Targets	TOR1A	0.0770196	0.944917	0.989466	0.0246063	0.00459904
	All Targets	SIX3	-0.209828	0.830955	0.970123	0.0804226	0.0131733
	All Targets	MYSM1	-0.279593	0.442517	0.864276	0.35407	0.0633476
	All Targets	ZEB2	-0.0344841	0.883417	0.9777	0.0538343	0.00979417
	All Targets	BCR	-0.226105	0.197988	0.7479	0.703362	0.126157
	All Targets	EVI2A	0.420501	0.259227	0.787227	0.58632	0.1039
	All Targets	ADAMTS20	-0.291102	0.169552	0.721655	0.770697	0.141671
	All Targets	ASZ1	-0.137157	0.663869	0.931853	0.177917	0.0306525
	All Targets	CAPRIN2	-0.657503	0.187394	0.741473	0.727245	0.129904
	All Targets	IGHA1	-0.4914	0.121685	0.674562	0.914761	0.170978
	All Targets	CCR5	-0.228698	0.384244	0.844649	0.415393	0.0733235
	All Targets	TNFRSF13C	-0.195007	0.582935	0.909955	0.23438	0.0409802
	All Targets	ACP5	-0.194976	0.593456	0.912485	0.226612	0.0397743
	All Targets	UBE2L3	-0.0795216	0.668552	0.932639	0.174865	0.0302864
	All Targets	SULF2	0.356089	0.166516	0.719538	0.778545	0.142946
	All Targets	KCNIP2	0.287566	0.147363	0.706718	0.831612	0.150754
	All Targets	SNAI1	-0.0911117	0.717407	0.943074	0.144235	0.0254541
	All Targets	RBM34	-0.572726	0.00708105	0.360311	2.1499	0.443323
	All Targets	CSRNP1	-0.0382873	0.681802	0.935544	0.166342	0.0289358
	All Targets	HNRNPF	0.2698	0.39003	0.848154	0.408901	0.0715254
	All Targets	CALHM2	-0.470005	0.0610266	0.594326	1.21448	0.225975
	All Targets	CSKMT	0.445759	0.183766	0.737593	0.735734	0.132183
	All Targets	SPEF2	-0.84125	0.00781442	0.36914	2.1071	0.432809
	All Targets	DPM2	-0.0729017	0.823796	0.967502	0.0841804	0.0143482
	All Targets	RGL2	-0.853518	0.0018097	0.23316	2.74239	0.632346
	All Targets	ZNF667	-0.428652	0.0910132	0.641679	1.0409	0.192682
	All Targets	TRPC1	0.9458	0.0110425	0.401226	1.95693	0.396611
	All Targets	UNC13C	0.467146	0.132409	0.690919	0.878083	0.160573
	All Targets	EPHA5	0.186492	0.431866	0.861909	0.364651	0.0645385
	All Targets	ANAPC10	-0.353698	0.289759	0.806876	0.537963	0.0931931
	All Targets	U2AF1	-0.159321	0.484048	0.880068	0.315111	0.055484
	All Targets	SBF1	0.079706	0.907623	0.981231	0.0420947	0.00822888
	All Targets	ITIH1	0.0777064	0.901426	0.979943	0.0450701	0.00879902
	All Targets	ZNF32	0.0433607	0.646281	0.927654	0.189579	0.032614
	All Targets	COL1A2	-0.992186	0.0111188	0.402107	1.95394	0.395658
	All Targets	ADGRG4	-0.176931	0.223101	0.767227	0.651498	0.115076
	All Targets	TMEM215	-0.560573	0.337093	0.826365	0.472251	0.0828282
	All Targets	TSSC4	-0.137579	0.912443	0.982423	0.039794	0.00770155
	All Targets	REST	-0.551883	0.0667122	0.60771	1.17579	0.216304
	All Targets	OAZ3	0.46658	0.47014	0.875297	0.327773	0.0578447
	All Targets	MRPS7	0.0187438	0.879841	0.977466	0.0555956	0.0098984
	All Targets	COL9A1	-0.583493	0.0231179	0.493993	1.63605	0.306279
	All Targets	SPOCD1	-0.150824	0.455809	0.86994	0.341217	0.0605106
	All Targets	UPK3BL1	-0.071967	0.425019	0.860651	0.371591	0.0651728
	All Targets	NDNF	-0.144569	0.183266	0.737168	0.736918	0.132433
	All Targets	ESX1	0.493586	0.150352	0.708198	0.822891	0.149845
	All Targets	GARNL3	-0.155235	0.461624	0.872255	0.335711	0.0593565
	All Targets	FBXL6	0.0775698	0.664277	0.931886	0.177651	0.0306374
	All Targets	RNF19A	-0.148303	0.558144	0.903748	0.253253	0.0439527
	All Targets	ZNF33A	-0.143123	0.323738	0.821775	0.489806	0.085247
	All Targets	RAI14	-0.219957	0.551679	0.902046	0.258313	0.0447715
	All Targets	CKAP2L	-0.272703	0.323967	0.821775	0.489499	0.085247
	All Targets	SMARCB1	-0.158341	0.243717	0.775938	0.613115	0.110173
	All Targets	ZNF551	0.322136	0.336094	0.825243	0.473539	0.0834179
	All Targets	SLC10A5	-0.171249	0.729194	0.94561	0.137157	0.024288
	All Targets	WLS	-0.0512408	0.968115	0.994055	0.014073	0.00258957
	All Targets	AIRE	0.103859	0.764493	0.953689	0.116626	0.0205934
	All Targets	FERMT3	-0.529478	0.0572331	0.586333	1.24235	0.231856
	All Targets	PPARA	0.418552	0.169697	0.721747	0.770326	0.141615
	All Targets	GAS2L3	-0.288233	0.640417	0.925945	0.193537	0.0334147
	All Targets	PLEKHS1	0.068724	0.757468	0.951741	0.120636	0.0214813
	All Targets	TRIM4	-0.148246	0.724788	0.944844	0.139789	0.0246398
	All Targets	GSG1	-0.324204	0.334715	0.825124	0.475325	0.0834809
	All Targets	SHISA3	0.234751	0.750178	0.950505	0.124836	0.0220454
	All Targets	CRIM1	-0.0716291	0.559131	0.904122	0.252486	0.0437732
	All Targets	KCTD16	0.194218	0.695396	0.937773	0.157768	0.0279022
	All Targets	SYT13	0.432571	0.200694	0.751915	0.697466	0.123832
	All Targets	STK32A	0.0445019	0.811428	0.963436	0.0907502	0.0161772
	All Targets	USP26	0.271814	0.404459	0.852246	0.393125	0.069435
	All Targets	TAS2R4	-0.211678	0.361957	0.836312	0.441343	0.0776316
	All Targets	MRFAP1L1	-0.317092	0.426939	0.860755	0.369635	0.0651204
	All Targets	HIP1	-0.274233	0.35329	0.833762	0.451869	0.0789578
	All Targets	ADH6	-0.160298	0.405591	0.853597	0.391912	0.0687471
	All Targets	LRCH1	0.146434	0.648887	0.928063	0.187831	0.0324226
	All Targets	RGL1	0.171541	0.385748	0.845262	0.413697	0.0730085
	All Targets	C5orf22	0.239178	0.741744	0.948313	0.129746	0.0230483
	All Targets	RBP4	0.640321	0.0652479	0.602656	1.18543	0.219931
	All Targets	SQSTM1	0.63246	0.00952414	0.38876	2.02117	0.410318
	All Targets	YIPF7	-0.463626	0.253324	0.783249	0.596323	0.1061
	All Targets	ZSCAN30	-0.125706	0.25002	0.779788	0.602026	0.108024
	All Targets	SMIM20	-0.102358	0.94978	0.990749	0.0223772	0.00403637
	All Targets	BPIFB4	-0.0669165	0.676687	0.93468	0.169612	0.029337
	All Targets	MPIG6B	-0.391883	0.314368	0.817595	0.502562	0.0874618
	All Targets	GYG1	0.398714	0.216159	0.763754	0.665227	0.117046
	All Targets	ADSS2	0.0754748	0.557127	0.903142	0.254046	0.0442438
	All Targets	COX17	0.831687	0.00846361	0.375356	2.07244	0.425556
	All Targets	KLF7	0.223746	0.438081	0.863748	0.358446	0.063613
	All Targets	AMIGO1	0.546746	0.106468	0.65645	0.97278	0.182799
	All Targets	DBT	0.0418373	0.873079	0.977073	0.0589464	0.010073
	All Targets	OAT	0.835093	0.108	0.657863	0.966576	0.181865
	All Targets	HSPA4	0.820989	0.01247	0.4166	1.90414	0.380281
	All Targets	BCORL1	0.235988	0.70068	0.939338	0.15448	0.0271782
	All Targets	NOXRED1	0.308854	0.239287	0.77559	0.621081	0.110368
	All Targets	ZNF416	0.10873	0.48537	0.880141	0.313927	0.0554479
	All Targets	AR	-0.406609	0.168416	0.720878	0.773616	0.142138
	All Targets	NODAL	-0.230808	0.167996	0.720707	0.774701	0.142241
	All Targets	POP5	0.0205375	0.87081	0.977073	0.0600768	0.010073
	All Targets	RNASE12	-0.258439	0.64783	0.927858	0.188539	0.0325183
	All Targets	RFPL4AL1	0.673539	0.00835385	0.375224	2.07811	0.42571
	All Targets	OR51F2	0.132978	0.630067	0.92238	0.200613	0.0350902
	All Targets	FAU	0.665916	0.0568552	0.585682	1.24523	0.232338
	All Targets	SEC14L3	-0.545544	0.155189	0.71324	0.809139	0.146764
	All Targets	ANKRD55	-0.294062	0.0892651	0.64062	1.04932	0.1934
	All Targets	RCSD1	0.105217	0.741116	0.948136	0.130114	0.0231295
	All Targets	ACTL7A	-0.364757	0.282911	0.805066	0.54835	0.0941688
	All Targets	IRS2	0.418547	0.227431	0.769929	0.64315	0.113549
	All Targets	PSMA7	-0.0335905	0.554571	0.902622	0.256043	0.044494
	All Targets	GSKIP	-0.275841	0.324335	0.821775	0.489007	0.085247
	All Targets	GPR1	-0.771404	0.0640433	0.601949	1.19353	0.22044
	All Targets	POLD3	-0.216099	0.323605	0.821775	0.489984	0.085247
	All Targets	PCYT1A	-0.192631	0.425995	0.860651	0.370596	0.0651728
	All Targets	DPH1	-0.114781	0.648722	0.928063	0.187942	0.0324226
	All Targets	MXRA7	0.0927213	0.85537	0.974851	0.067846	0.0110617
	All Targets	ZNF311	0.448377	0.309038	0.814276	0.509988	0.0892282
	All Targets	GEM	0.193886	0.515779	0.891284	0.287537	0.049984
	All Targets	RIPPLY3	-0.0948451	0.916827	0.98376	0.0377127	0.0071108
	All Targets	C11orf21	-0.106616	0.480503	0.878929	0.318304	0.0560461
	All Targets	IFNA2	-0.42105	0.094774	0.643636	1.02331	0.19136
	All Targets	KATNAL2	0.00211148	0.852952	0.974687	0.0690752	0.0111348
	All Targets	CD38	0.117948	0.876565	0.977312	0.0572157	0.00996656
	All Targets	ZNF438	-0.428558	0.0740811	0.619865	1.13029	0.207703
	All Targets	LRRN3	0.189825	0.701903	0.939717	0.153723	0.027003
	All Targets	KIAA0825	-0.0994974	0.99181	0.9982	0.00357155	0.000782504
	All Targets	RGL3	-0.09833	0.715268	0.943074	0.145531	0.0254541
	All Targets	CCDC39	0.0572078	0.99464	0.998864	0.00233427	0.000493489
	All Targets	KLHL6	-0.230868	0.370659	0.840468	0.431026	0.0754789
	All Targets	C11orf91	-0.236664	0.11971	0.671183	0.921868	0.173159
	All Targets	MYO5B	-0.791857	0.0070606	0.360311	2.15116	0.443323
	All Targets	KRTAP5-2	-0.262855	0.211434	0.76069	0.674825	0.118792
	All Targets	CST5	0.18115	0.428625	0.861156	0.367923	0.0649182
	All Targets	UNKL	-0.00884427	0.634392	0.923185	0.197642	0.0347111
	All Targets	PICK1	-0.286206	0.260681	0.788579	0.583891	0.103155
	All Targets	BCS1L	0.266908	0.285089	0.805784	0.54502	0.0937812
	All Targets	DDRGK1	0.483919	0.0449653	0.555975	1.34712	0.254945
	All Targets	ANXA6	0.333511	0.197918	0.74786	0.703514	0.12618
	All Targets	GNGT2	0.111656	0.91735	0.98376	0.0374647	0.0071108
	All Targets	GSX1	0.38163	0.241257	0.775639	0.61752	0.11034
	All Targets	TTPAL	-0.0788419	0.710271	0.942681	0.148576	0.0256352
	All Targets	SKAP1	0.290879	0.556298	0.903142	0.254693	0.0442438
	All Targets	SYNE4	0.137137	0.776883	0.955153	0.109644	0.019927
	All Targets	KLRK1	-0.331988	0.196556	0.74619	0.706513	0.127151
	All Targets	EIF3M	0.101253	0.594365	0.912485	0.225947	0.0397743
	All Targets	AKAP8L	0.434371	0.300395	0.811813	0.522307	0.0905442
	All Targets	WNT10A	-0.0574854	0.891609	0.978767	0.0498255	0.00932069
	All Targets	ARRB1	0.0194718	0.502479	0.887678	0.298883	0.0517444
	All Targets	NUP205	-0.709934	0.0113902	0.403649	1.94347	0.393996
	All Targets	RXFP1	0.343198	0.262192	0.790427	0.581381	0.102138
	All Targets	AARD	-0.520997	0.0986578	0.652771	1.00587	0.185239
	All Targets	SNX16	0.650883	0.13125	0.690907	0.881902	0.16058
	All Targets	AQP9	-0.261979	0.477426	0.877969	0.321094	0.056521
	All Targets	ZNF821	-0.491892	0.0431419	0.552667	1.3651	0.257537
	All Targets	OTUB2	-0.287203	0.111484	0.662953	0.952786	0.178517
	All Targets	RPRD1B	0.0660379	0.985712	0.997883	0.00625014	0.000920428
	All Targets	CHST6	-0.229056	0.546122	0.900208	0.262711	0.0456571
	All Targets	YPEL2	0.397081	0.438477	0.863748	0.358053	0.063613
	All Targets	ATPAF1	-0.0171741	0.432479	0.861909	0.364035	0.0645385
	All Targets	TNPO3	0.156965	0.832851	0.970629	0.0794326	0.0129468
	All Targets	SEPTIN3	0.758069	0.102258	0.652912	0.990303	0.185145
	All Targets	SH3RF2	-0.151275	0.598675	0.912871	0.222809	0.0395905
	All Targets	CDK18	0.61906	0.0967353	0.648699	1.01442	0.187956
	All Targets	CBR1	-0.304954	0.536282	0.896809	0.270607	0.0473001
	All Targets	GDA	0.730257	0.0518587	0.575644	1.28518	0.239846
	All Targets	LAMC3	-0.370179	0.0331712	0.53274	1.47924	0.273484
	All Targets	VPS25	-0.653778	0.0377369	0.540057	1.42323	0.267561
	All Targets	FTCD	0.576651	0.0871248	0.63675	1.05986	0.196031
	All Targets	SLC35D1	0.0187205	0.921194	0.984833	0.0356489	0.00663721
	All Targets	C9orf47	-0.0548117	0.774459	0.955153	0.111001	0.019927
	All Targets	PROCR	0.408005	0.385316	0.845219	0.414183	0.0730309
	All Targets	RPS6KC1	-1.1275	0.00136526	0.220587	2.86478	0.656421
	All Targets	BEST2	0.0514278	0.993593	0.99862	0.0027913	0.000599893
	All Targets	TNP2	0.208227	0.764172	0.953689	0.116809	0.0205934
	All Targets	ZNF441	-0.322558	0.282707	0.804853	0.548663	0.0942833
	All Targets	ASB17	-0.0161984	0.899807	0.979707	0.0458505	0.0089038
	All Targets	MAFK	0.111796	0.959028	0.991647	0.0181688	0.00364278
	All Targets	FNDC5	-0.396952	0.510033	0.889512	0.292402	0.0508483
	All Targets	OTOP3	0.12659	0.900733	0.979813	0.0454041	0.00885693
	All Targets	ZGRF1	0.105111	0.658428	0.930434	0.181492	0.0313142
	All Targets	ARAP2	0.099331	0.515453	0.891252	0.287811	0.0499993
	All Targets	STARD8	0.137228	0.903446	0.980575	0.0440977	0.00851903
	All Targets	TBCE	-0.327738	0.729388	0.945654	0.137041	0.0242679
	All Targets	OPRPN	-0.562681	0.558957	0.904122	0.252621	0.0437732
	All Targets	LYSMD1	-0.189203	0.242836	0.775639	0.614687	0.11034
	All Targets	TMEM150C	-0.0951657	0.649263	0.928149	0.187579	0.0323821
	All Targets	SLC19A1	0.0218806	0.872751	0.977073	0.0591095	0.010073
	All Targets	RPS8	0.669878	9.89601e-05	0.0761223	4.00454	1.11849
	All Targets	SIRT5	-0.639439	0.00841362	0.375224	2.07502	0.42571
	All Targets	CCNL2	-0.244823	0.244613	0.776394	0.611521	0.109918
	All Targets	FANCA	0.0749737	0.932293	0.987387	0.0304477	0.00551261
	All Targets	UBIAD1	0.212037	0.811085	0.963436	0.0909338	0.0161772
	All Targets	ZNF547	0.712748	0.0521363	0.57749	1.28286	0.238455
	All Targets	MAD2L1BP	-0.242041	0.669658	0.932767	0.174147	0.0302269
	All Targets	IGFBP7	0.226036	0.321493	0.82037	0.492829	0.0859903
	All Targets	SENP7	-0.339505	0.134628	0.692629	0.870865	0.159499
	All Targets	TRIP13	0.233164	0.758128	0.951775	0.120257	0.0214658
	All Targets	DEPDC1B	-0.169364	0.221178	0.764918	0.655258	0.116385
	All Targets	SIVA1	-0.169014	0.499929	0.886583	0.301092	0.0522805
	All Targets	MATN2	-0.474801	0.0515	0.574193	1.28819	0.240942
	All Targets	ANTXR1	-0.257929	0.27167	0.797754	0.565958	0.098131
	All Targets	MEI1	-0.226924	0.736537	0.947346	0.132806	0.0234913
	All Targets	SUN2	0.155615	0.382857	0.844342	0.416963	0.0734815
	All Targets	IZUMO1R	-0.343208	0.564689	0.906414	0.248191	0.0426734
	All Targets	ZFAND5	0.232013	0.402204	0.851925	0.395554	0.0695984
	All Targets	OR8G1	-0.555833	0.106421	0.65645	0.972974	0.182799
	All Targets	SMN1	-0.371375	0.0487556	0.569328	1.31198	0.244637
	All Targets	CALCRL	-0.279167	0.176356	0.727954	0.75361	0.137896
	All Targets	PUDP	-0.0645944	0.991491	0.9982	0.00371116	0.000782504
	All Targets	DRD4	-0.329359	0.134126	0.692352	0.872488	0.159673
	All Targets	DDX42	-0.0920098	0.694699	0.937773	0.158203	0.0279022
	All Targets	SLC39A7	-0.519	0.27918	0.802264	0.554115	0.0956829
	All Targets	FOXR1	-0.302856	0.668392	0.932639	0.174969	0.0302864
	All Targets	FGF23	-0.163966	0.536401	0.896809	0.27051	0.0473001
	All Targets	CLTA	0.446538	0.129146	0.686532	0.888918	0.163339
	All Targets	KLK7	-0.310999	0.0600237	0.590412	1.22168	0.228845
	All Targets	TANC2	-0.190449	0.648938	0.928063	0.187797	0.0324226
	All Targets	SIN3B	-0.529274	0.0860934	0.636309	1.06503	0.196332
	All Targets	GJB5	0.0680275	0.809172	0.963072	0.091959	0.0163412
	All Targets	SH3BP2	-0.182316	0.121662	0.674562	0.914846	0.170978
	All Targets	KNCN	-0.0492836	0.784394	0.957215	0.105466	0.0189905
	All Targets	C18orf25	-0.216383	0.281654	0.80357	0.550284	0.0949765
	All Targets	OXR1	0.7645	0.0192778	0.464557	1.71494	0.332961
	All Targets	MAP3K14	-0.489703	0.304007	0.813317	0.517116	0.0897402
	All Targets	DCUN1D3	0.367806	0.274328	0.800163	0.56173	0.0968215
	All Targets	SEPSECS	0.297753	0.497544	0.885639	0.303169	0.0527433
	All Targets	IL11RA	0.341924	0.154113	0.712294	0.81216	0.14734
	All Targets	RAC2	-0.16797	0.371045	0.840468	0.430573	0.0754789
	All Targets	PABPN1	0.83426	0.264868	0.792863	0.576971	0.100802
	All Targets	ANKIB1	0.230881	0.559022	0.904122	0.252571	0.0437732
	All Targets	KANK1	-0.0839474	0.630252	0.92238	0.200486	0.0350902
	All Targets	OR5M9	0.397374	0.170258	0.722567	0.768893	0.141122
	All Targets	MRPL47	0.130788	0.647435	0.927822	0.188804	0.0325352
	All Targets	SP1	-0.40628	0.217271	0.763754	0.662999	0.117046
	All Targets	FAM219B	0.696278	0.160191	0.716108	0.795361	0.145021
	All Targets	NXT2	-0.0130162	0.912802	0.982451	0.0396233	0.00768897
	All Targets	PAQR9	-0.378153	0.0675065	0.609943	1.17065	0.214711
	All Targets	DNAJB6	0.499684	0.0855318	0.636309	1.06787	0.196332
	All Targets	PTPRS	-0.0107911	0.507519	0.888719	0.294548	0.0512358
	All Targets	MRPL19	0.423251	0.148031	0.708198	0.829648	0.149845
	All Targets	MYH6	-0.152889	0.381258	0.843207	0.418781	0.0740658
	All Targets	ACTC1	0.0418484	0.795578	0.960346	0.0993171	0.0175723
	All Targets	PRKCG	0.557864	0.484822	0.880141	0.314417	0.0554479
	All Targets	IGFN1	0.0795103	0.975347	0.995495	0.0108409	0.00196071
	All Targets	GLOD4	-0.000429261	0.848898	0.974193	0.0711445	0.0113549
	All Targets	SLC4A11	-0.298829	0.113886	0.665682	0.943531	0.176733
	All Targets	RCC2	0.0407665	0.981147	0.996884	0.00826599	0.00135552
	All Targets	MYO1B	-0.456813	0.286545	0.806608	0.542807	0.0933377
	All Targets	OR2AG1	-0.0676401	0.452211	0.868878	0.344659	0.061041
	All Targets	GNG11	-0.158546	0.484924	0.880141	0.314326	0.0554479
	All Targets	ITPK1	0.4748	0.114159	0.665682	0.942489	0.176733
	All Targets	SMARCC1	0.106715	0.989349	0.9982	0.00465068	0.000782504
	All Targets	GSDMD	0.223928	0.582168	0.909955	0.234951	0.0409802
	All Targets	PIK3C3	0.217919	0.59849	0.912871	0.222943	0.0395905
	All Targets	KHNYN	-0.137018	0.860006	0.975482	0.0654985	0.0107808
	All Targets	BDH1	-0.46393	0.233281	0.771588	0.63212	0.112615
	All Targets	ERN1	-0.177809	0.561873	0.905308	0.250362	0.0432035
	All Targets	FUT1	0.212161	0.631196	0.922502	0.199836	0.0350329
	All Targets	MICALL2	0.709182	0.020958	0.475643	1.67865	0.322718
	All Targets	ZNF777	0.0709736	0.811678	0.963436	0.0906163	0.0161772
	All Targets	P3H3	0.383735	0.46844	0.873923	0.329346	0.0585269
	All Targets	ACOT9	-0.436014	0.291814	0.807516	0.534893	0.0928487
	All Targets	GVQW3	0.299921	0.270056	0.796394	0.568546	0.0988721
	All Targets	SULT1B1	0.142035	0.501008	0.88706	0.300155	0.052047
	All Targets	RAB40A	-0.185924	0.584725	0.910579	0.233048	0.0406823
	All Targets	CCNE2	-0.802932	0.0738841	0.619326	1.13145	0.20808
	All Targets	TCN1	0.59048	0.185403	0.740105	0.731883	0.130707
	All Targets	RAB8A	-0.200528	0.416439	0.856883	0.380448	0.0670787
	All Targets	SMAD9	-0.495732	0.0728356	0.61738	1.13766	0.209447
	All Targets	CYP4F3	0.249416	0.538172	0.897322	0.269079	0.0470517
	All Targets	EIF3I	0.737371	0.0487041	0.569328	1.31243	0.244637
	All Targets	MELK	-0.361949	0.117059	0.669336	0.931597	0.174356
	All Targets	NUP160	-0.253838	0.480126	0.878584	0.318645	0.0562169
	All Targets	SMG7	-0.142923	0.793425	0.959539	0.100494	0.0179373
	All Targets	LSP1	-0.0615694	0.449279	0.866595	0.347484	0.062184
	All Targets	FBXW10	-0.719116	0.0285103	0.517012	1.545	0.2865
	All Targets	GRID2	-0.781105	0.016238	0.44357	1.78947	0.353038
	All Targets	TEKT5	0.437681	0.272357	0.798252	0.564861	0.0978602
	All Targets	BSDC1	0.161968	0.645318	0.927654	0.190226	0.032614
	All Targets	CYTL1	-0.400432	0.228224	0.770765	0.641638	0.113078
	All Targets	RIMS4	0.508865	0.187839	0.741958	0.726213	0.129621
	All Targets	ADCK5	-0.155356	0.219651	0.764777	0.658267	0.116465
	All Targets	MATN3	0.403084	0.502059	0.887547	0.299245	0.0518085
	All Targets	CLU	1.16951	0.00200722	0.238988	2.69741	0.621624
	All Targets	CEACAM4	-0.230126	0.107787	0.657598	0.967432	0.182039
	All Targets	FNDC11	-0.367605	0.371661	0.840468	0.429853	0.0754789
	All Targets	GPR137C	-0.0131621	0.432483	0.861909	0.364031	0.0645385
	All Targets	PTTG1IP	0.0572448	0.960151	0.991759	0.0176603	0.00359402
	All Targets	CETN1	-0.423808	0.0950918	0.644388	1.02186	0.190852
	All Targets	ZC3H6	0.176581	0.673769	0.933668	0.171489	0.0298075
	All Targets	STK38L	0.22926	0.49101	0.882412	0.30891	0.0543286
	All Targets	ATP7A	-0.427534	0.201963	0.753527	0.694728	0.122901
	All Targets	MACROH2A1	0.363888	0.230414	0.771588	0.637491	0.112615
	All Targets	ZNF675	-0.378798	0.532761	0.896148	0.273467	0.0476205
	All Targets	EHD1	0.0734369	0.99583	0.999318	0.00181466	0.000296221
	All Targets	RAET1G	-0.305865	0.199149	0.750011	0.700822	0.124932
	All Targets	GLIPR1L2	-0.91037	0.0388815	0.541793	1.41026	0.266166
	All Targets	CFAP97D2	-0.158054	0.270741	0.796779	0.567446	0.098662
	All Targets	CDK15	-0.171435	0.514386	0.890845	0.288711	0.0501978
	All Targets	XPO6	-0.110175	0.661922	0.931439	0.179193	0.0308455
	All Targets	PVALB	0.304053	0.529879	0.895297	0.275823	0.0480328
	All Targets	PAX5	0.221878	0.48692	0.881173	0.312543	0.0549386
	All Targets	IQCF2	-0.382703	0.0813911	0.62937	1.08942	0.201094
	All Targets	TOMM40	-0.52877	0.0672185	0.609688	1.17251	0.214892
	All Targets	CLEC10A	-0.405003	0.0649272	0.602656	1.18757	0.219931
	All Targets	SETD5	-0.281999	0.159242	0.715866	0.797942	0.145168
	All Targets	SC5D	0.302228	0.388186	0.847104	0.41096	0.0720631
	All Targets	ZNF79	-0.20841	0.383414	0.844613	0.416332	0.0733422
	All Targets	LYST	0.82034	0.0231461	0.49403	1.63552	0.306247
	All Targets	MFAP5	-0.0292358	0.852761	0.974687	0.0691725	0.0111348
	All Targets	RXFP3	-0.317207	0.165722	0.71827	0.78062	0.143712
	All Targets	ACSF2	-0.24999	0.103825	0.655503	0.983699	0.183425
	All Targets	UCMA	-0.308808	0.131277	0.690907	0.881811	0.16058
	All Targets	PTCH2	-0.0197245	0.716612	0.943074	0.144716	0.0254541
	All Targets	GINS3	-0.00840498	0.540845	0.897611	0.266927	0.0469117
	All Targets	LSM5	-0.21797	0.899382	0.979707	0.046056	0.0089038
	All Targets	TAS2R60	-0.642278	0.00334311	0.293127	2.47585	0.532945
	All Targets	MARCHF7	0.0663992	0.920399	0.984613	0.036024	0.00673462
	All Targets	HPRT1	0.182821	0.950353	0.990999	0.0221149	0.00392658
	All Targets	GLDN	-0.513337	0.0255676	0.505095	1.59231	0.296627
	All Targets	VAV2	0.192835	0.994586	0.998864	0.00235787	0.000493489
	All Targets	TOMM70	0.0113967	0.987021	0.998171	0.00567362	0.000795122
	All Targets	ZFP69	-0.43904	0.100764	0.652771	0.996696	0.185239
	All Targets	ECI1	0.243092	0.84686	0.97335	0.0721882	0.0117311
	All Targets	TRIML2	-0.327962	0.156596	0.714036	0.805218	0.14628
	All Targets	A1BG	0.0787822	0.610568	0.916329	0.214266	0.0379487
	All Targets	POLE2	-0.0667094	0.870312	0.977073	0.0603249	0.010073
	All Targets	GRSF1	0.450445	0.152054	0.709694	0.818001	0.148929
	All Targets	SCN3A	0.770229	0.141542	0.701447	0.849115	0.154005
	All Targets	CRISP3	-0.208039	0.483675	0.879836	0.315446	0.0555985
	All Targets	NUCB1	0.387367	0.159554	0.715866	0.797094	0.145168
	All Targets	CDC26	0.241272	0.692349	0.937381	0.159675	0.028084
	All Targets	DNASE1L2	-0.34049	0.528821	0.895297	0.276692	0.0480328
	All Targets	DPP3	-0.481609	0.0538327	0.581915	1.26895	0.23514
	All Targets	FAM47C	0.214773	0.529895	0.895297	0.27581	0.0480328
	All Targets	HNRNPD	0.623939	0.0246661	0.500178	1.6079	0.300875
	All Targets	PRSS33	-0.174424	0.230852	0.771588	0.636667	0.112615
	All Targets	SS18L1	0.510122	0.141197	0.701327	0.850176	0.15408
	All Targets	CRYGS	0.00229116	0.893299	0.979237	0.049003	0.00911223
	All Targets	HERC2	0.437958	0.0408224	0.546915	1.3891	0.26208
	All Targets	MYL10	-0.0541887	0.712666	0.94286	0.147114	0.0255529
	All Targets	FNDC8	-0.35527	0.280412	0.803312	0.552203	0.095116
	All Targets	POLR3G	-0.100809	0.51092	0.890011	0.291647	0.0506047
	All Targets	TMEM184C	0.129362	0.662533	0.931474	0.178793	0.030829
	All Targets	PRXL2A	0.28782	0.162602	0.716108	0.788873	0.145021
	All Targets	SIAH1	0.183249	0.775756	0.955153	0.110275	0.019927
	All Targets	AHNAK	0.307667	0.518072	0.892229	0.28561	0.0495236
	All Targets	PRM2	-0.307799	0.11255	0.663528	0.948655	0.17814
	All Targets	CFTR	0.15201	0.904036	0.980642	0.0438141	0.00848963
	All Targets	GMEB2	-0.0548968	0.932724	0.987511	0.0302468	0.00545821
	All Targets	METTL9	0.28276	0.27025	0.796463	0.568234	0.0988343
	All Targets	ATP2C2	-0.932847	0.0105305	0.397967	1.97755	0.400153
	All Targets	LPCAT2	0.383724	0.270157	0.7964	0.568383	0.0988686
	All Targets	CAPN6	0.176678	0.933185	0.987592	0.0300324	0.00542223
	All Targets	DNAJC4	-0.462253	0.167268	0.720212	0.776586	0.14254
	All Targets	TRMT61B	-0.450871	0.0489091	0.569813	1.31061	0.244267
	All Targets	SPATA31E1	-0.247827	0.403715	0.851925	0.393925	0.0695984
	All Targets	SACM1L	-0.3178	0.406248	0.853749	0.391209	0.0686698
	All Targets	SH3BGRL3	0.374829	0.203235	0.753744	0.692001	0.122776
	All Targets	FBXO15	0.14094	0.339605	0.827145	0.469026	0.0824184
	All Targets	TEX35	0.00946158	0.975681	0.995562	0.0106922	0.00193161
	All Targets	WDR45B	-0.121305	0.754114	0.951189	0.122563	0.021733
	All Targets	TMEM236	-0.596437	0.0644396	0.602641	1.19085	0.219941
	All Targets	TC2N	-0.298645	0.167735	0.720212	0.775376	0.14254
	All Targets	ZNF436	0.0117911	0.71707	0.943074	0.144438	0.0254541
	All Targets	HNRNPH1	-0.0359334	0.935868	0.988454	0.0287853	0.00504348
	All Targets	TLCD2	0.251652	0.495795	0.8842	0.304698	0.0534496
	All Targets	UGCG	0.220804	0.716844	0.943074	0.144575	0.0254541
	All Targets	ITGAV	0.0887958	0.936692	0.988771	0.0284032	0.0049042
	All Targets	KMT2E	0.819474	0.0530879	0.580347	1.275	0.236312
	All Targets	EPB41L4A	0.0721163	0.826406	0.968253	0.0828068	0.0140112
	All Targets	REEP3	0.195399	0.544578	0.899327	0.26394	0.0460823
	All Targets	CHDH	-0.0502505	0.433157	0.861909	0.363354	0.0645385
	All Targets	DUSP28	0.212138	0.603854	0.914498	0.219068	0.0388174
	All Targets	CEP20	0.1735	0.58148	0.909955	0.235465	0.0409802
	All Targets	CLRN3	-0.0798198	0.583768	0.909955	0.233759	0.0409802
	All Targets	UBAP2L	0.912092	0.0144546	0.426399	1.83999	0.370184
	All Targets	CAMSAP3	-0.375023	0.156401	0.713993	0.80576	0.146306
	All Targets	YIF1A	-0.600378	0.0348923	0.533264	1.45727	0.273057
	All Targets	MON1A	0.243218	0.284153	0.805784	0.546447	0.0937812
	All Targets	ERAS	-0.137428	0.519371	0.89233	0.284522	0.0494743
	All Targets	MTMR4	-0.050022	0.862004	0.975979	0.0644909	0.0105594
	All Targets	KLHL30	0.159271	0.571816	0.908165	0.242744	0.0418355
	All Targets	GNA12	0.130593	0.824127	0.967598	0.0840059	0.0143051
	All Targets	PIN4	0.0284318	0.838193	0.971399	0.0766557	0.0126022
	All Targets	RAB6A	0.532691	0.192786	0.745229	0.714925	0.12771
	All Targets	PAGR1	0.274093	0.484601	0.880141	0.314616	0.0554479
	All Targets	SLC25A1	0.0808863	0.959505	0.991713	0.0179526	0.0036142
	All Targets	ABCC5	0.236657	0.326751	0.822388	0.485783	0.084923
	All Targets	TNFRSF10A	-0.424521	0.317318	0.819751	0.498506	0.0863178
	All Targets	HLA-DQA1	-0.775585	0.00502349	0.325671	2.29899	0.487221
	All Targets	ULBP1	-0.30502	0.0643747	0.602641	1.19129	0.219941
	All Targets	ADAMDEC1	0.375204	0.226482	0.769493	0.644966	0.113795
	All Targets	INSL4	-0.722908	0.00529586	0.335547	2.27606	0.474247
	All Targets	GAP43	0.856726	0.00381137	0.312198	2.41892	0.50557
	All Targets	IDUA	0.171678	0.533463	0.89615	0.272896	0.0476192
	All Targets	RNF111	-0.190566	0.307097	0.813317	0.512724	0.0897402
	All Targets	SPANXN2	-0.0361902	0.532343	0.895967	0.273808	0.047708
	All Targets	ZFP36L1	0.313486	0.401325	0.851455	0.396503	0.0698385
	All Targets	NFILZ	-0.347191	0.415827	0.856883	0.381088	0.0670787
	All Targets	SCUBE1	0.0510115	0.742694	0.948382	0.12919	0.0230166
	All Targets	ADRB3	-0.553576	0.0580268	0.588821	1.23637	0.230017
	All Targets	HBQ1	-0.251179	0.514017	0.890683	0.289022	0.0502766
	All Targets	PKIA	0.0229394	0.941812	0.989018	0.0260359	0.00479571
	All Targets	TCF12	0.231969	0.509274	0.889092	0.293049	0.0510534
	All Targets	PPP1R3C	0.0365532	0.513872	0.890641	0.289145	0.0502971
	All Targets	MXD3	-0.055877	0.85797	0.97521	0.0665277	0.010902
	All Targets	POLR3B	-0.0771619	0.885253	0.977956	0.0529325	0.00968086
	All Targets	IL34	-0.472849	0.153367	0.711112	0.814269	0.148062
	All Targets	SPATA31A6	-0.0568224	0.942099	0.989018	0.0259036	0.00479571
	All Targets	SCN2A	0.0961244	0.765465	0.953886	0.116075	0.0205034
	All Targets	SYBU	-0.123819	0.493417	0.883539	0.306786	0.0537742
	All Targets	EFCAB1	-0.192924	0.546986	0.9003	0.262024	0.0456125
	All Targets	SPTA1	0.257927	0.226233	0.769493	0.645444	0.113795
	All Targets	GLG1	0.0227271	0.891869	0.978825	0.049699	0.00929482
	All Targets	P2RX5	0.117101	0.66185	0.931439	0.17924	0.0308455
	All Targets	NKAPD1	0.130374	0.88974	0.978272	0.050737	0.00954019
	All Targets	ZNHIT6	0.15016	0.771221	0.954916	0.112821	0.020035
	All Targets	GNG12	-0.224691	0.308675	0.814182	0.510499	0.0892784
	All Targets	SMG8	-0.170993	0.637546	0.92437	0.195489	0.0341543
	All Targets	KLHDC8A	0.371942	0.0996252	0.652771	1.00163	0.185239
	All Targets	ASGR1	-0.453885	0.0945795	0.6433	1.0242	0.191586
	All Targets	OR52B4	-0.272033	0.875617	0.97713	0.057686	0.0100476
	All Targets	MRPL17	0.00451193	0.660801	0.931264	0.17993	0.0309271
	All Targets	CDKN2AIPNL	-0.337137	0.151155	0.70891	0.820579	0.149409
	All Targets	DPY19L4	0.247001	0.483018	0.879568	0.316036	0.0557305
	All Targets	BCL11B	0.215799	0.835926	0.97108	0.0778322	0.012745
	All Targets	DNAAF2	-0.277619	0.399824	0.85121	0.398131	0.0699633
	All Targets	ZNF276	0.148445	0.701461	0.93969	0.153996	0.0270153
	All Targets	ZBTB22	-0.232734	0.511036	0.890011	0.291548	0.0506047
	All Targets	YWHAQ	1.26388	1.91801e-05	0.0571837	4.71715	1.24273
	All Targets	CLEC11A	-0.338861	0.576726	0.908845	0.23903	0.04151
	All Targets	NHSL2	-0.0159066	0.969466	0.994384	0.0134673	0.00244572
	All Targets	FECH	-0.174709	0.114714	0.666582	0.940385	0.176147
	All Targets	ACOT12	-0.303552	0.229187	0.771343	0.63981	0.112752
	All Targets	SNX33	0.172627	0.601494	0.913888	0.220768	0.0391072
	All Targets	NEMF	0.211374	0.287827	0.806876	0.540868	0.0931931
	All Targets	FOXP4	-0.102059	0.877232	0.977405	0.0568857	0.00992547
	All Targets	FKBP3	0.034444	0.864304	0.976394	0.0633333	0.0103749
	All Targets	TMTC3	-0.522588	0.0207209	0.47541	1.68359	0.322932
	All Targets	LMO3	0.266189	0.513898	0.890641	0.289123	0.0502971
	All Targets	NDUFB11	0.439429	0.130968	0.690907	0.882835	0.16058
	All Targets	ARHGEF40	-0.3802	0.0594266	0.590018	1.22602	0.229135
	All Targets	DMGDH	-0.562835	0.0527335	0.579486	1.27791	0.236957
	All Targets	C1orf162	-0.278035	0.169916	0.722115	0.769765	0.141393
	All Targets	PPP1R3D	-0.119509	0.514685	0.890845	0.288459	0.0501978
	All Targets	ZNF512B	-0.247596	0.470669	0.875297	0.327285	0.0578447
	All Targets	BARX2	0.166167	0.559248	0.904208	0.252396	0.0437316
	All Targets	SSB	0.642137	0.0328246	0.531224	1.4838	0.274723
	All Targets	EEF1AKMT4	-0.103969	0.727109	0.945185	0.1384	0.0244833
	All Targets	OR10J1	0.0890812	0.954188	0.991251	0.0203659	0.00381616
	All Targets	PPP1R37	0.183601	0.681672	0.935544	0.166425	0.0289358
	All Targets	CDR1	-0.160158	0.312141	0.815663	0.50565	0.0884895
	All Targets	GCH1	0.192448	0.811967	0.963436	0.0904616	0.0161772
	All Targets	VRK2	0.343973	0.333583	0.824956	0.476796	0.083569
	All Targets	KCMF1	0.627077	0.0663663	0.607494	1.17805	0.216458
	All Targets	HSBP1	0.671485	0.0184255	0.460663	1.73458	0.336616
	All Targets	DNAJC13	0.209932	0.488624	0.881554	0.311025	0.0547509
	All Targets	SNN	0.219118	0.351144	0.833392	0.454515	0.0791506
	All Targets	PSMB3	0.492096	0.25886	0.787219	0.586934	0.103905
	All Targets	ZBTB32	0.22086	0.418887	0.858617	0.377903	0.0662005
	All Targets	PCP2	0.240585	0.802964	0.962557	0.0953039	0.0165737
	All Targets	KRTAP9-6	-0.551627	0.0600654	0.590412	1.22138	0.228845
	All Targets	SOHLH2	0.0085249	0.853836	0.974797	0.0686253	0.0110858
	All Targets	MUC3A	-0.447226	0.396801	0.850607	0.401428	0.0702713
	All Targets	OSTF1	0.22143	0.307791	0.813336	0.511744	0.0897298
	All Targets	PHC1	-0.274701	0.162578	0.716108	0.78894	0.145021
	All Targets	MAP2K1	0.0627552	0.944187	0.989437	0.0249421	0.00461174
	All Targets	TSPEAR	-0.24606	0.563384	0.906111	0.249195	0.0428184
	All Targets	DHRS7C	0.191474	0.591416	0.912485	0.228107	0.0397743
	All Targets	COQ5	-0.378311	0.121898	0.675539	0.914004	0.17035
	All Targets	USP43	-0.0278183	0.907257	0.981006	0.0422696	0.00832833
	All Targets	PTCH1	0.53013	0.0994467	0.652771	1.00241	0.185239
	All Targets	TTC1	0.167088	0.954779	0.991368	0.020097	0.00376498
	All Targets	HIVEP2	0.406096	0.14832	0.708198	0.828801	0.149845
	All Targets	MYC	-0.422034	0.274734	0.800163	0.561088	0.0968215
	All Targets	FBXO6	0.0147091	0.50682	0.888719	0.295146	0.0512358
	All Targets	SPIRE1	-0.0025965	0.617097	0.917922	0.209647	0.0371943
	All Targets	INPP5K	-0.561768	0.0325674	0.530333	1.48722	0.275451
	All Targets	CCL22	0.146214	0.983265	0.997307	0.00732947	0.00117126
	All Targets	RBM48	0.235454	0.456462	0.870256	0.340596	0.0603531
	All Targets	R3HCC1L	0.0765859	0.552301	0.902296	0.257824	0.0446511
	All Targets	OR4X1	-0.618104	0.0363721	0.53682	1.43923	0.270172
	All Targets	RPP21	-0.00807676	0.986343	0.998013	0.00597222	0.000863822
	All Targets	CAVIN1	-0.0286663	0.813537	0.964054	0.0896228	0.0158986
	All Targets	ZNF318	-0.186961	0.329261	0.823527	0.48246	0.084322
	All Targets	TUSC1	-0.614639	0.0568034	0.585682	1.24563	0.232338
	All Targets	DIAPH2	-0.604707	0.0140734	0.42592	1.8516	0.370672
	All Targets	SMPD3	-0.371398	0.145256	0.704988	0.837867	0.151818
	All Targets	ZMAT5	-0.472419	0.29172	0.807437	0.535034	0.0928913
	All Targets	MSMO1	0.120001	0.681807	0.935544	0.166338	0.0289358
	All Targets	MLNR	-0.338567	0.430738	0.861909	0.365786	0.0645385
	All Targets	TIGD2	-0.333196	0.224957	0.767782	0.6479	0.114762
	All Targets	PPP1R12B	-0.245029	0.379514	0.843148	0.420772	0.0740961
	All Targets	PTCHD4	0.510022	0.309191	0.814336	0.509773	0.0891966
	All Targets	SPACA6	0.224472	0.666363	0.932529	0.176289	0.0303374
	All Targets	ZNF785	0.268947	0.440119	0.864009	0.35643	0.0634818
	All Targets	SLC6A12	-0.585799	0.0281189	0.515152	1.551	0.288065
	All Targets	ITFG1	0.437367	0.167369	0.720212	0.776326	0.14254
	All Targets	PDXDC1	-0.24222	0.634557	0.923185	0.19753	0.0347111
	All Targets	KLF10	0.278086	0.389169	0.847633	0.409862	0.0717923
	All Targets	PABPC4L	-0.167796	0.33318	0.824956	0.477321	0.083569
	All Targets	CXorf49	0.63867	0.0318808	0.529802	1.49647	0.275886
	All Targets	CEP89	-0.218536	0.519266	0.89233	0.28461	0.0494743
	All Targets	TACR2	-0.238151	0.213102	0.761329	0.671412	0.118428
	All Targets	USP15	0.140512	0.683318	0.935544	0.165377	0.0289358
	All Targets	SOX17	-0.598134	0.475647	0.876578	0.322715	0.0572094
	All Targets	CPSF1	-0.287659	0.421193	0.859038	0.375518	0.0659877
	All Targets	DAZAP2	0.346224	0.243324	0.775639	0.613815	0.11034
	All Targets	LATS2	0.60021	0.0835649	0.632326	1.07798	0.199059
	All Targets	GRB7	-0.311184	0.20943	0.759477	0.678962	0.119485
	All Targets	GK	-0.918583	0.0126633	0.417825	1.89745	0.379006
	All Targets	LHX5	0.207775	0.442537	0.864276	0.35405	0.0633476
	All Targets	MED11	-0.348002	0.212043	0.761329	0.673576	0.118428
	All Targets	ACTR1B	-0.384488	0.152143	0.709694	0.817748	0.148929
	All Targets	PIEZO1	-0.00927854	0.94585	0.989563	0.0241779	0.00455661
	All Targets	NCKAP5	-0.155863	0.834798	0.970839	0.0784185	0.0128526
	All Targets	SLC5A11	-0.0740713	0.766822	0.954416	0.115305	0.0202625
	All Targets	CCNI2	0.289366	0.543995	0.899213	0.264405	0.0461372
	All Targets	ANKRD34C	-0.486369	0.0571991	0.586333	1.24261	0.231856
	All Targets	SCN11A	-0.40054	0.100395	0.652771	0.998287	0.185239
	All Targets	HYAL2	-0.288991	0.168699	0.720878	0.772887	0.142138
	All Targets	OPN1MW3	-0.083953	0.985411	0.997883	0.00638281	0.000920428
	All Targets	CES3	0.440916	0.360233	0.835718	0.443416	0.0779402
	All Targets	LYRM9	-0.0785265	0.645071	0.927654	0.190393	0.032614
	All Targets	LHX6	-0.471529	0.172154	0.724948	0.764083	0.139693
	All Targets	MCFD2	-0.0720677	0.611579	0.916546	0.213547	0.0378457
	All Targets	QSOX2	0.0793765	0.719515	0.943891	0.14296	0.0250781
	All Targets	GRID1	-0.025399	0.848789	0.974128	0.0712002	0.0113839
	All Targets	GLE1	0.34085	0.139747	0.69858	0.854658	0.155784
	All Targets	C11orf96	0.0756761	0.93754	0.98887	0.0280103	0.00486088
	All Targets	RBMS3	0.263683	0.515826	0.891284	0.287496	0.049984
	All Targets	CEP295	-0.0896468	0.736852	0.947346	0.13262	0.0234913
	All Targets	CYP4F8	-0.431181	0.154972	0.71324	0.809748	0.146764
	All Targets	GTF2H3	0.533042	0.179193	0.731995	0.746679	0.135492
	All Targets	C1QA	0.620891	0.0662517	0.607337	1.1788	0.21657
	All Targets	SCGB2B2	-0.334173	0.189687	0.743104	0.721963	0.12895
	All Targets	F11	-0.558896	0.0595581	0.590018	1.22506	0.229135
	All Targets	SOX5	0.0193968	0.900065	0.979707	0.045726	0.0089038
	All Targets	ZNF727	0.0388233	0.828329	0.968791	0.0817974	0.0137698
	All Targets	POLR1E	-0.515909	0.0726881	0.617056	1.13854	0.209675
	All Targets	PRELP	0.27904	0.617904	0.918085	0.209079	0.037117
	All Targets	SMIM4	-0.35371	0.26385	0.79194	0.578644	0.101308
	All Targets	PADI3	0.210824	0.615949	0.91753	0.210455	0.0373796
	All Targets	MCMBP	0.172409	0.324962	0.822356	0.488168	0.08494
	All Targets	SGK1	-0.0854401	0.381523	0.843207	0.418479	0.0740658
	All Targets	TMEM232	0.0195518	0.571246	0.908165	0.243177	0.0418355
	All Targets	C14orf180	0.465579	0.300958	0.812062	0.521494	0.0904108
	All Targets	FOXO3	-0.169164	0.78934	0.958811	0.102736	0.018267
	All Targets	LTK	-0.51431	0.285097	0.805784	0.545007	0.0937812
	All Targets	METTL11B	-0.409948	0.788331	0.958449	0.103292	0.0184311
	All Targets	SLITRK4	0.17633	0.530784	0.895297	0.275082	0.0480328
	All Targets	CCDC24	0.0769238	0.776814	0.955153	0.109683	0.019927
	All Targets	PEDS1	0.350287	0.338589	0.826486	0.470328	0.0827644
	All Targets	YWHAH	1.52976	0.00362169	0.302617	2.44109	0.519106
	All Targets	N4BP3	-0.089327	0.723446	0.944632	0.140594	0.0247372
	All Targets	AREG	0.579483	0.108839	0.658357	0.963216	0.181539
	All Targets	PDCD7	-0.196314	0.821945	0.967059	0.0851574	0.0145471
	All Targets	PYCR1	-0.448479	0.192562	0.745229	0.715429	0.12771
	All Targets	CLEC4E	-0.156274	0.585319	0.910579	0.232608	0.0406823
	All Targets	H2AC14	0.108022	0.492089	0.882914	0.307957	0.0540818
	All Targets	NRSN2	0.186736	0.268099	0.795117	0.571705	0.099569
	All Targets	NLK	0.115169	0.58009	0.909955	0.236504	0.0409802
	All Targets	BICD2	-0.235743	0.475163	0.876578	0.323157	0.0572094
	All Targets	MAGEB4	0.23534	0.330387	0.823868	0.480977	0.0841425
	All Targets	DIS3L2	0.0681972	0.99873	0.999645	0.000552012	0.000154133
	All Targets	FADS3	0.261113	0.347396	0.829979	0.459175	0.0809327
	All Targets	LAMTOR3	0.135769	0.519014	0.89233	0.284821	0.0494743
	All Targets	DEFB119	-0.379699	0.106696	0.65645	0.971853	0.182799
	All Targets	CFAP47	0.253505	0.33865	0.826486	0.470248	0.0827644
	All Targets	KCNA2	-0.0363607	0.998931	0.999658	0.000464685	0.000148722
	All Targets	C1QL3	0.0143939	0.969575	0.994386	0.0134188	0.00244487
	All Targets	GRXCR1	-0.070343	0.547327	0.900508	0.261753	0.0455122
	All Targets	UGT2B10	-0.208158	0.628835	0.921831	0.201463	0.0353488
	All Targets	ROR2	-0.397955	0.16245	0.716108	0.789281	0.145021
	All Targets	TMSB15A	0.084935	0.780403	0.956546	0.107681	0.0192942
	All Targets	SLFN5	0.188514	0.406851	0.853749	0.390564	0.0686698
	All Targets	NGLY1	-0.403268	0.187487	0.741473	0.72703	0.129904
	All Targets	SLC15A1	-0.47128	0.0354055	0.535015	1.45093	0.271634
	All Targets	RABGGTB	0.298568	0.367757	0.838215	0.434439	0.0766444
	All Targets	SNRNP25	0.308704	0.373294	0.840584	0.427949	0.0754189
	All Targets	WDR26	-0.0831501	0.840499	0.971923	0.0754625	0.0123679
	All Targets	GIMD1	-0.131072	0.623843	0.919855	0.204925	0.0362805
	All Targets	LBX2	-0.629951	0.0345277	0.533264	1.46183	0.273057
	All Targets	TMEM95	-0.528901	0.117096	0.669336	0.931457	0.174356
	All Targets	NPL	-0.350199	0.760967	0.952581	0.118634	0.0210979
	All Targets	CCDC47	0.235912	0.48991	0.88187	0.309884	0.0545953
	All Targets	C19orf71	-0.446819	0.100762	0.652771	0.996704	0.185239
	All Targets	S100A1	0.260144	0.24887	0.777889	0.604028	0.109082
	All Targets	NAALADL2	-0.243519	0.73257	0.946345	0.135151	0.0239505
	All Targets	DCC	0.11512	0.99117	0.9982	0.00385167	0.000782504
	All Targets	ADPGK	-0.964325	0.00131724	0.220587	2.88033	0.656421
	All Targets	DGKG	-0.562687	0.197037	0.746752	0.705451	0.126823
	All Targets	RASL11A	-0.234504	0.466477	0.872873	0.33117	0.0590489
	All Targets	LCE2A	0.483611	0.32864	0.82335	0.48328	0.0844157
	All Targets	SLC30A7	-0.341971	0.212701	0.761329	0.672231	0.118428
	All Targets	ACP4	0.0752383	0.783828	0.957215	0.105779	0.0189905
	All Targets	NCK2	-0.585155	0.0357476	0.535361	1.44675	0.271353
	All Targets	AGAP3	0.392505	0.165431	0.718006	0.781384	0.143872
	All Targets	ERMARD	-0.2813	0.0756927	0.621354	1.12095	0.206661
	All Targets	PGBD1	1.07934	0.0785172	0.627198	1.10503	0.202596
	All Targets	IL13	0.135415	0.543725	0.898983	0.264621	0.0462484
	All Targets	SMCHD1	0.0821013	0.8381	0.971399	0.076704	0.0126022
	All Targets	CHMP4B	0.498039	0.0549094	0.582508	1.26035	0.234698
	All Targets	NDRG4	-0.118878	0.711383	0.942714	0.147896	0.0256199
	All Targets	CLIC5	-0.535679	0.0478664	0.567229	1.31997	0.246241
	All Targets	ANKRD50	-0.0138588	0.786404	0.957977	0.104354	0.0186447
	All Targets	SOX2	0.472151	0.222275	0.76663	0.65311	0.115414
	All Targets	A1CF	-0.276324	0.347796	0.830416	0.458675	0.0807043
	All Targets	CAMK1G	-0.655265	0.105592	0.655956	0.976368	0.183125
	All Targets	TAAR1	0.369489	0.144425	0.704227	0.840356	0.152287
	All Targets	LRAT	-0.152773	0.476554	0.877142	0.321888	0.05693
	All Targets	PPP1R3F	-0.373053	0.100022	0.652771	0.999907	0.185239
	All Targets	CPSF2	0.235435	0.42257	0.859795	0.374102	0.0656052
	All Targets	OPRK1	-0.442009	0.339819	0.827376	0.468752	0.0822968
	All Targets	HIP1R	-0.36326	0.109804	0.660469	0.959382	0.180147
	All Targets	TCAF1	-0.168772	0.500883	0.88706	0.300263	0.052047
	All Targets	CNBD2	-0.318293	0.263714	0.79194	0.578867	0.101308
	All Targets	SLCO6A1	0.0099022	0.8082	0.962736	0.0924812	0.0164928
	All Targets	RAC1	0.41602	0.0572125	0.586333	1.24251	0.231856
	All Targets	ZSCAN16	-0.401423	0.333818	0.824956	0.47649	0.083569
	All Targets	HILPDA	-0.181059	0.223596	0.767343	0.650536	0.11501
	All Targets	CDH22	-0.28639	0.479387	0.878471	0.319314	0.0562724
	All Targets	OR12D1	0.387134	0.191841	0.745229	0.717059	0.12771
	All Targets	CCDC122	-0.0496099	0.952941	0.991251	0.020934	0.00381616
	All Targets	RPEL1	0.0497413	0.990428	0.9982	0.00417721	0.000782504
	All Targets	PPIF	-0.168363	0.583486	0.909955	0.23397	0.0409802
	All Targets	KPNB1	0.475281	0.132271	0.690919	0.878537	0.160573
	All Targets	EIF5A	0.623163	0.023451	0.495025	1.62984	0.305373
	All Targets	CABLES2	-0.149391	0.877998	0.977466	0.0565062	0.0098984
	All Targets	RASSF6	-0.152685	0.231909	0.771588	0.634683	0.112615
	All Targets	IRF8	-0.490302	0.0514291	0.574193	1.28879	0.240942
	All Targets	NLRP3	-0.739807	0.0818091	0.629811	1.0872	0.20079
	All Targets	SPAG17	-0.555786	0.105038	0.655503	0.978655	0.183425
	All Targets	GOLGA8N	-0.432341	0.140138	0.699041	0.853445	0.155497
	All Targets	MPND	0.598153	0.192638	0.745229	0.715258	0.12771
	All Targets	TNFAIP1	0.226178	0.422662	0.859795	0.374007	0.0656052
	All Targets	HOXD10	0.204293	0.365739	0.838003	0.436829	0.0767542
	All Targets	SVBP	0.394278	0.259172	0.787227	0.586411	0.1039
	All Targets	ING5	0.591403	0.156147	0.713498	0.806466	0.146608
	All Targets	SYT17	-0.232934	0.357613	0.834953	0.446586	0.0783381
	All Targets	HSBP1L1	0.245955	0.482659	0.879342	0.31636	0.0558424
	All Targets	CLDN11	0.445379	0.124736	0.680378	0.904007	0.16725
	All Targets	SDSL	0.0872735	0.847643	0.97347	0.0717871	0.0116772
	All Targets	TXNL4A	0.262377	0.302617	0.812639	0.519107	0.0901021
	All Targets	CLVS2	-0.117485	0.538719	0.897501	0.268637	0.0469651
	All Targets	LENEP	0.167676	0.554659	0.902622	0.255974	0.044494
	All Targets	RIOX1	-0.126269	0.408459	0.854517	0.388852	0.0682793
	All Targets	UGT2B11	-0.22414	0.40251	0.851925	0.395223	0.0695984
	All Targets	F10	-0.385228	0.572961	0.908175	0.241875	0.0418306
	All Targets	PRLR	0.366347	0.354976	0.833813	0.449801	0.0789315
	All Targets	MTFR1	0.0440357	0.663101	0.931711	0.17842	0.0307189
	All Targets	PRXL2B	0.262634	0.346257	0.829694	0.460601	0.0810821
	All Targets	IFNA8	-0.377096	0.20135	0.753527	0.696049	0.122901
	All Targets	SPESP1	-0.715558	0.235967	0.773366	0.627149	0.111615
	All Targets	KALRN	-0.33602	0.598526	0.912871	0.222917	0.0395905
	All Targets	SYNPO2L	0.50681	0.159901	0.715866	0.796149	0.145168
	All Targets	MBOAT7	0.247664	0.649321	0.928149	0.187541	0.0323821
	All Targets	RAB3IP	0.148828	0.429422	0.861364	0.367116	0.0648131
	All Targets	KRTAP2-2	-0.233402	0.332445	0.824535	0.47828	0.0837908
	All Targets	TMEM70	-0.00549224	0.665921	0.932529	0.176577	0.0303374
	All Targets	STRN	-0.106218	0.570147	0.907573	0.244013	0.0421185
	All Targets	FAT4	0.351759	0.495988	0.884218	0.304529	0.0534405
	All Targets	CXCR3	-0.259289	0.539892	0.897604	0.267693	0.0469151
	All Targets	DTNB	0.644934	0.139801	0.69858	0.85449	0.155784
	All Targets	SI	-0.126799	0.834591	0.970839	0.0785265	0.0128526
	All Targets	OR2J2	-0.446394	0.0464374	0.562029	1.33313	0.250241
	All Targets	NXNL2	-0.197955	0.680137	0.935544	0.167403	0.0289358
	All Targets	THAP3	0.106535	0.994614	0.998864	0.00234539	0.000493489
	All Targets	CYP2C19	0.531578	0.0583547	0.588821	1.23392	0.230017
	All Targets	CARS1	0.311838	0.649697	0.928366	0.187289	0.0322808
	All Targets	ZNF540	0.0977092	0.757096	0.951657	0.120849	0.0215193
	All Targets	KDM4D	-0.175355	0.45546	0.86994	0.34155	0.0605106
	All Targets	KDELR2	0.195574	0.732064	0.946345	0.135451	0.0239505
	All Targets	ADAMTS18	-0.527068	0.0936593	0.642845	1.02845	0.191894
	All Targets	KRBA1	-0.186679	0.568636	0.907573	0.245166	0.0421185
	All Targets	RFK	-0.354919	0.267422	0.795048	0.572804	0.0996065
	All Targets	NCKIPSD	0.229456	0.377061	0.841416	0.423588	0.0749894
	All Targets	CDH17	-0.523883	0.0782263	0.62677	1.10665	0.202892
	All Targets	SMIM31	0.00507106	0.841239	0.972025	0.0750804	0.0123227
	All Targets	DPH7	-0.220579	0.16476	0.716927	0.783149	0.144525
	All Targets	GPC6	0.596781	0.0255281	0.505095	1.59298	0.296627
	All Targets	BLVRB	-0.550208	0.0937443	0.642959	1.02806	0.191817
	All Targets	AKR1C2	0.0780585	0.591791	0.912485	0.227832	0.0397743
	All Targets	FOXN4	-0.376693	0.104982	0.655503	0.978886	0.183425
	All Targets	CELF5	0.273492	0.0859953	0.636309	1.06553	0.196332
	All Targets	STAC2	0.0977458	0.599052	0.912871	0.222535	0.0395905
	All Targets	C11orf58	0.340309	0.202554	0.753527	0.69346	0.122901
	All Targets	TEKT4	-0.110645	0.426016	0.860651	0.370574	0.0651728
	All Targets	MCF2L2	0.413606	0.305533	0.813317	0.514942	0.0897402
	All Targets	AHSG	0.163961	0.752486	0.950777	0.123502	0.0219215
	All Targets	PI15	0.106948	0.859371	0.97521	0.0658193	0.010902
	All Targets	CDYL	-0.444965	0.0982184	0.652771	1.00781	0.185239
	All Targets	MPP5	-0.227529	0.357103	0.834545	0.447207	0.0785501
	All Targets	OR1J4	-0.413139	0.151735	0.708957	0.818915	0.14938
	All Targets	PAK3	0.299722	0.37401	0.841365	0.427117	0.0750155
	All Targets	CCER2	-0.382697	0.296513	0.80973	0.527956	0.09166
	All Targets	VKORC1L1	-0.16891	0.385529	0.845262	0.413942	0.0730085
	All Targets	SLC26A4	0.127453	0.716933	0.943074	0.144522	0.0254541
	All Targets	SLC5A2	-0.205619	0.618843	0.918085	0.20842	0.037117
	All Targets	CDHR2	-0.0500393	0.880524	0.977466	0.055259	0.0098984
	All Targets	CD164L2	0.367024	0.499261	0.886583	0.301672	0.0522805
	All Targets	OR8U9	0.115852	0.885376	0.977956	0.0528724	0.00968086
	All Targets	MYO1F	0.149172	0.712657	0.94286	0.147119	0.0255529
	All Targets	ARL13A	-0.176821	0.370798	0.840468	0.430863	0.0754789
	All Targets	SLC26A7	0.229523	0.400387	0.85121	0.39752	0.0699633
	All Targets	PSEN2	-0.0776045	0.614275	0.917411	0.211637	0.0374358
	All Targets	ZNF763	-0.315899	0.0955618	0.646065	1.01972	0.189724
	All Targets	ERP27	-0.141352	0.979078	0.996322	0.00918264	0.00160012
	All Targets	PEX16	-0.121461	0.668785	0.932639	0.174713	0.0302864
	All Targets	ZNF33B	-0.297484	0.243063	0.775639	0.614282	0.11034
	All Targets	PLOD2	-0.0604914	0.309786	0.814456	0.508938	0.0891322
	All Targets	SDCBP2	-0.166672	0.70223	0.939796	0.15352	0.0269663
	All Targets	ANKRD30A	-0.322977	0.374796	0.841416	0.426205	0.0749894
	All Targets	CC2D2B	0.325342	0.227797	0.770574	0.642452	0.113186
	All Targets	CASP14	-0.0275472	0.363987	0.837007	0.438914	0.0772711
	All Targets	RNF220	0.307909	0.201899	0.753527	0.694866	0.122901
	All Targets	CPLX1	0.0561825	0.696821	0.938326	0.156879	0.0276462
	All Targets	NEU4	-0.369855	0.752222	0.950605	0.123654	0.0219999
	All Targets	DPEP3	-0.156223	0.369266	0.839696	0.43266	0.0758781
	All Targets	RPN2	0.150376	0.933683	0.987623	0.0298004	0.00540887
	All Targets	CTNNBL1	0.0838893	0.865151	0.976612	0.062908	0.0102778
	All Targets	SREBF1	-0.154237	0.807804	0.962727	0.0926939	0.016497
	All Targets	GP2	-0.159839	0.74187	0.948313	0.129672	0.0230483
	All Targets	FAP	-0.45475	0.0924911	0.641937	1.0339	0.192508
	All Targets	LRRC42	-0.192184	0.319843	0.820296	0.495064	0.0860292
	All Targets	ZNF474	0.023038	0.646347	0.927654	0.189534	0.032614
	All Targets	ADI1	0.27947	0.330077	0.823868	0.481385	0.0841425
	All Targets	CIR1	-0.336405	0.197577	0.747766	0.704263	0.126234
	All Targets	UPF3A	-0.278798	0.427561	0.860755	0.369002	0.0651204
	All Targets	CHMP4A	-0.0740631	0.808095	0.962727	0.0925378	0.016497
	All Targets	ZBTB4	0.34615	0.603183	0.914258	0.219551	0.0389312
	All Targets	IGSF1	-0.58327	0.0515242	0.574193	1.28799	0.240942
	All Targets	SLC38A3	0.357992	0.381704	0.843207	0.418273	0.0740658
	All Targets	ADAMTS16	0.241733	0.342894	0.828493	0.46484	0.0817113
	All Targets	PPP2R5A	-0.249809	0.196008	0.746116	0.707727	0.127194
	All Targets	CERS3	-0.476946	0.163858	0.716927	0.785533	0.144525
	All Targets	LDHAL6A	0.631049	0.0325767	0.530333	1.48709	0.275451
	All Targets	SLC22A10	0.265871	0.533673	0.89615	0.272724	0.0476192
	All Targets	PPP5C	0.474929	0.256636	0.785856	0.590683	0.104657
	All Targets	VPS54	0.294631	0.577445	0.908997	0.238489	0.0414376
	All Targets	RAD54L2	-0.0738237	0.579754	0.909955	0.236756	0.0409802
	All Targets	CLPSL1	0.0136451	0.767585	0.954655	0.114873	0.0201537
	All Targets	TEX36	0.229228	0.82602	0.96813	0.0830097	0.0140664
	All Targets	NEK4	-0.0183379	0.759263	0.952165	0.119608	0.0212876
	All Targets	KMT5A	-0.0652965	0.582978	0.909955	0.234348	0.0409802
	All Targets	DNAH7	-0.857867	0.00320105	0.291623	2.49471	0.535178
	All Targets	ADRA1D	0.750442	0.0301438	0.52485	1.5208	0.279965
	All Targets	KRTAP1-3	-0.331782	0.870394	0.977073	0.0602839	0.010073
	All Targets	SEC22A	-0.266808	0.368156	0.838293	0.433968	0.0766043
	All Targets	CCDC96	0.216782	0.688223	0.936729	0.162271	0.0283862
	All Targets	VSIG2	-0.464696	0.0387557	0.541793	1.41166	0.266166
	All Targets	KRT76	-0.647929	0.0316516	0.529682	1.4996	0.275985
	All Targets	C19orf53	-0.147067	0.359493	0.835718	0.44431	0.0779402
	All Targets	CTRB1	-0.145395	0.591066	0.912485	0.228364	0.0397743
	All Targets	HNF4G	0.404165	0.235224	0.773148	0.628518	0.111738
	All Targets	PRSS54	-0.205495	0.843211	0.972598	0.0740635	0.0120668
	All Targets	TMEM186	-0.128983	0.884898	0.977956	0.0531067	0.00968086
	All Targets	ZNF564	-0.160336	0.558306	0.903748	0.253127	0.0439527
	All Targets	LIPI	0.597207	0.217067	0.763754	0.663405	0.117046
	All Targets	VSIG8	0.597041	0.0375684	0.539298	1.42518	0.268171
	All Targets	OR4K15	-0.285502	0.815478	0.964465	0.0885876	0.0157134
	All Targets	PSTPIP1	-0.266696	0.597102	0.912871	0.223952	0.0395905
	All Targets	BBLN	0.0349334	0.840675	0.971923	0.0753717	0.0123679
	All Targets	GLUD1	0.671848	0.00406382	0.317556	2.39107	0.498179
	All Targets	SMNDC1	0.0767845	0.79306	0.959422	0.100694	0.0179902
	All Targets	CALHM6	-0.135171	0.958988	0.991647	0.0181868	0.00364278
	All Targets	OC90	-0.369167	0.278797	0.802082	0.554712	0.095781
	All Targets	IL4	-0.167101	0.281715	0.803581	0.55019	0.0949706
	All Targets	ZFAND2A	-0.348171	0.0975183	0.651412	1.01091	0.186144
	All Targets	TSPAN33	-0.200965	0.164743	0.716927	0.783194	0.144525
	All Targets	FAM185A	-0.363045	0.0332417	0.53274	1.47832	0.273484
	All Targets	ULK1	-0.0712364	0.886827	0.97805	0.052161	0.00963881
	All Targets	RAB13	-0.284326	0.220294	0.764777	0.656998	0.116465
	All Targets	ADORA3	-0.0184229	0.704288	0.940528	0.15225	0.0266285
	All Targets	CYP24A1	-0.235775	0.544478	0.899317	0.26402	0.0460871
	All Targets	FUT2	-0.33585	0.16872	0.720878	0.772832	0.142138
	All Targets	GIGYF2	0.170849	0.548177	0.900696	0.26108	0.0454218
	All Targets	LMO4	1.1756	0.0146461	0.427947	1.83428	0.36861
	All Targets	OXCT1	0.216472	0.618344	0.918085	0.20877	0.037117
	All Targets	ZNF717	-0.239998	0.234147	0.771896	0.630512	0.112441
	All Targets	ZNF184	0.277231	0.630089	0.92238	0.200598	0.0350902
	All Targets	TRAPPC13	0.093408	0.575444	0.90869	0.239997	0.0415841
	All Targets	TYW1	0.310904	0.413621	0.855922	0.383397	0.0675658
	All Targets	SORL1	1.00834	0.000320201	0.125321	3.49458	0.901977
	All Targets	DYNC1LI1	-0.0110053	0.621467	0.918445	0.206582	0.0369468
	All Targets	CAMKV	0.039142	0.689355	0.93677	0.161557	0.0283669
	All Targets	SIK2	0.270598	0.358384	0.835498	0.445652	0.0780548
	All Targets	SPC24	0.174903	0.955942	0.991572	0.0195686	0.00367568
	All Targets	UNC5CL	-0.387045	0.383351	0.844613	0.416403	0.0733422
	All Targets	PKHD1L1	0.281211	0.484781	0.880141	0.314454	0.0554479
	All Targets	ERC2	0.106507	0.695474	0.937797	0.157719	0.027891
	All Targets	VPS4B	-0.213826	0.605894	0.915211	0.217603	0.0384789
	All Targets	SLC12A6	-0.0822134	0.636841	0.92431	0.195969	0.0341825
	All Targets	FAM210A	-0.0681184	0.804759	0.962727	0.0943341	0.016497
	All Targets	IL17RA	-0.725305	0.0252449	0.505095	1.59783	0.296627
	All Targets	AK8	-0.123923	0.641704	0.926443	0.192665	0.0331815
	All Targets	PDSS2	0.368974	0.281391	0.803559	0.550689	0.0949821
	All Targets	CCDC185	-0.0918581	0.921534	0.984868	0.0354885	0.00662185
	All Targets	GFRA1	-0.0321722	0.52647	0.894419	0.278627	0.048459
	All Targets	SPDYC	-0.273801	0.257107	0.786167	0.589886	0.104485
	All Targets	PTCD3	0.322557	0.533279	0.896148	0.273046	0.0476205
	All Targets	CDK5RAP3	0.336411	0.269422	0.795654	0.569568	0.0992755
	All Targets	LY96	0.0706355	0.824143	0.967598	0.0839974	0.0143051
	All Targets	HDHD5	0.249779	0.310903	0.815101	0.507376	0.0887883
	All Targets	ZFR2	-0.0416303	0.837037	0.971346	0.0772556	0.0126258
	All Targets	FAM91A1	-0.169415	0.4686	0.873923	0.329198	0.0585269
	All Targets	ASB1	0.00956059	0.78321	0.957215	0.106122	0.0189905
	All Targets	UNC5C	0.141329	0.803847	0.962727	0.0948267	0.016497
	All Targets	ZNF699	-0.0456924	0.991839	0.9982	0.0035586	0.000782504
	All Targets	NIPSNAP2	0.187683	0.6541	0.929574	0.184356	0.0317159
	All Targets	TMEM245	0.452608	0.39437	0.849719	0.404097	0.0707245
	All Targets	METTL22	-0.350565	0.194584	0.745789	0.710893	0.127384
	All Targets	PLA2G5	-0.224726	0.399993	0.85121	0.397948	0.0699633
	All Targets	SLITRK1	0.196547	0.353027	0.833762	0.452192	0.0789578
	All Targets	PRR27	-0.228155	0.547004	0.9003	0.262009	0.0456125
	All Targets	ESCO2	0.225293	0.433264	0.861909	0.363247	0.0645385
	All Targets	CTBP1	0.879104	0.00328784	0.292398	2.48309	0.534025
	All Targets	KRTAP12-3	0.114745	0.883936	0.977715	0.053579	0.00978785
	All Targets	MYH7B	0.164793	0.41396	0.855922	0.383041	0.0675658
	All Targets	HMG20A	0.624657	0.265146	0.793424	0.576516	0.100495
	All Targets	VPS8	-0.130168	0.811808	0.963436	0.0905467	0.0161772
	All Targets	CUL3	-0.32613	0.250224	0.779856	0.601671	0.107986
	All Targets	RAD1	0.0181205	0.843415	0.972598	0.0739586	0.0120668
	All Targets	SLC22A8	-0.0934281	0.610372	0.916329	0.214406	0.0379487
	All Targets	DUSP22	0.391803	0.286995	0.806876	0.542126	0.0931931
	All Targets	GTF2H1	-0.0986038	0.413967	0.855922	0.383034	0.0675658
	All Targets	PRODH2	-0.431731	0.158121	0.714826	0.801011	0.1458
	All Targets	CABP1	0.632319	0.0818097	0.629811	1.08719	0.20079
	All Targets	OR10G6	-0.436694	0.106814	0.65645	0.971371	0.182799
	All Targets	FAM71A	-0.470502	0.187334	0.741398	0.727382	0.129949
	All Targets	OPHN1	-0.201601	0.193367	0.745229	0.713619	0.12771
	All Targets	EPSTI1	0.187551	0.696877	0.938326	0.156844	0.0276462
	All Targets	SLCO3A1	-0.181201	0.270693	0.796764	0.567523	0.0986704
	All Targets	OVOL1	0.0654714	0.76815	0.954747	0.114554	0.0201116
	All Targets	STAB2	0.27991	0.288975	0.806876	0.53914	0.0931931
	All Targets	EIF4E1B	-0.231216	0.644654	0.927654	0.190673	0.032614
	All Targets	APOL6	-0.423062	0.0575962	0.587761	1.23961	0.230799
	All Targets	TIPIN	-0.359183	0.384543	0.844809	0.415055	0.0732417
	All Targets	IPO9	-0.121545	0.521643	0.892347	0.282627	0.049466
	All Targets	ADGRB2	-0.294953	0.244949	0.776394	0.610924	0.109918
	All Targets	ELOVL6	-0.127095	0.715678	0.943074	0.145283	0.0254541
	All Targets	SSH2	-0.420721	0.191144	0.744526	0.718639	0.12812
	All Targets	ALDH3A1	0.571248	0.152229	0.709694	0.817502	0.148929
	All Targets	ZFP42	-0.263526	0.205656	0.755031	0.686858	0.122035
	All Targets	C9orf153	0.188117	0.576675	0.908845	0.239069	0.04151
	All Targets	REC8	-0.226199	0.470325	0.875297	0.327602	0.0578447
	All Targets	SLMAP	-0.147565	0.556528	0.903142	0.254513	0.0442438
	All Targets	CYP19A1	0.741471	0.00603474	0.351767	2.21934	0.453744
	All Targets	CLCC1	0.0749083	0.668458	0.932639	0.174926	0.0302864
	All Targets	TTC27	0.0112919	0.903695	0.980617	0.0439781	0.00850038
	All Targets	PROK2	-0.182667	0.333819	0.824956	0.476489	0.083569
	All Targets	CRYGC	-0.596562	0.0789434	0.629058	1.10268	0.201309
	All Targets	NDUFB3	0.133245	0.518657	0.89233	0.285119	0.0494743
	All Targets	TUFT1	-0.342686	0.121267	0.673664	0.916259	0.171556
	All Targets	PAPPA2	0.0249184	0.75855	0.951848	0.120016	0.0214324
	All Targets	PLPP6	0.213714	0.473612	0.876234	0.324578	0.0573799
	All Targets	CHIC1	0.0952976	0.816875	0.964957	0.0878442	0.0154922
	All Targets	KRTAP20-1	-0.517275	0.225993	0.769493	0.645904	0.113795
	All Targets	ZZZ3	0.553484	0.0825656	0.630498	1.0832	0.200316
	All Targets	TBC1D8	-0.331924	0.363986	0.837007	0.438915	0.0772711
	All Targets	TOB2	0.0623085	0.807967	0.962727	0.0926064	0.016497
	All Targets	PHKG1	0.271902	0.210413	0.760149	0.676927	0.119102
	All Targets	KRTAP13-1	-0.537225	0.00610983	0.351767	2.21397	0.453744
	All Targets	HEPACAM	-0.161046	0.616734	0.917922	0.209902	0.0371943
	All Targets	OR10H2	0.260562	0.596454	0.912799	0.224423	0.0396249
	All Targets	ZNF570	-0.0463415	0.789642	0.958865	0.10257	0.0182425
	All Targets	MST1	0.138659	0.97566	0.995562	0.0107013	0.00193161
	All Targets	CYP8B1	0.0914836	0.889748	0.978272	0.0507329	0.00954019
	All Targets	P2RY10	-0.138522	0.569275	0.907573	0.244678	0.0421185
	All Targets	ZFPM2	0.0938489	0.954017	0.991251	0.0204439	0.00381616
	All Targets	ZNF70	0.188092	0.668886	0.932639	0.174648	0.0302864
	All Targets	ZNF154	-0.0180479	0.732134	0.946345	0.135409	0.0239505
	All Targets	NOL7	0.261275	0.341298	0.827919	0.466866	0.0820123
	All Targets	FAH	-0.209562	0.499002	0.88646	0.301898	0.0523409
	All Targets	POU3F3	0.253367	0.53501	0.896629	0.271638	0.0473874
	All Targets	BST1	-0.42651	0.259201	0.787227	0.586363	0.1039
	All Targets	LRPPRC	0.41288	0.173904	0.726962	0.759691	0.138488
	All Targets	SPICE1	-0.0310499	0.410515	0.855219	0.386671	0.0679229
	All Targets	DNAAF11	-0.233947	0.383758	0.844649	0.415943	0.0733235
	All Targets	NOP56	-0.563231	0.0172102	0.449289	1.76421	0.347475
	All Targets	TM9SF2	0.252089	0.493203	0.883539	0.306975	0.0537742
	All Targets	NCAPG	-0.355098	0.786743	0.958023	0.104167	0.0186239
	All Targets	ARL4A	-0.42642	0.0835991	0.632326	1.0778	0.199059
	All Targets	ZNF572	-0.453048	0.116431	0.668857	0.933931	0.174667
	All Targets	HMGN3	0.342911	0.208707	0.758712	0.680462	0.119923
	All Targets	CHORDC1	0.578985	0.0658342	0.604484	1.18155	0.218616
	All Targets	SOX6	-0.339596	0.166409	0.719538	0.778823	0.142946
	All Targets	B4GALT5	-0.185815	0.59557	0.912609	0.225067	0.0397154
	All Targets	SAMSN1	0.0384115	0.941982	0.989018	0.0259576	0.00479571
	All Targets	WNK2	-0.237689	0.376367	0.841416	0.424389	0.0749894
	All Targets	CHI3L2	-0.0198423	0.998797	0.999645	0.000522888	0.000154133
	All Targets	ACTL6A	-0.110364	0.335957	0.825243	0.473716	0.0834179
	All Targets	BGN	0.365469	0.211103	0.760149	0.675506	0.119102
	All Targets	CHCHD10	0.294246	0.0404293	0.544944	1.3933	0.263648
	All Targets	PPP4R4	-0.0565316	0.807712	0.962727	0.0927437	0.016497
	All Targets	KIAA1958	-0.267789	0.135736	0.693384	0.867304	0.159026
	All Targets	SOD1	0.336613	0.137002	0.696987	0.863275	0.156775
	All Targets	HNRNPLL	0.136141	0.65307	0.929574	0.18504	0.0317159
	All Targets	SEMG2	-0.457443	0.162161	0.716108	0.790054	0.145021
	All Targets	ZNF281	0.385265	0.0306936	0.527156	1.51295	0.278061
	All Targets	SCIMP	-0.643721	0.0175387	0.45	1.756	0.346788
	All Targets	ST8SIA5	0.436334	0.140575	0.699831	0.852093	0.155007
	All Targets	DQX1	0.614302	0.151761	0.708957	0.81884	0.14938
	All Targets	OR13C8	-0.0126016	0.950017	0.99076	0.0222685	0.00403174
	All Targets	TUBA4B	0.195774	0.460433	0.872184	0.336833	0.0593919
	All Targets	MCM5	-0.0805783	0.711001	0.942681	0.14813	0.0256352
	All Targets	ZFYVE27	0.450829	0.109293	0.659043	0.961408	0.181086
	All Targets	DEFB118	-0.485362	0.0330891	0.53274	1.48031	0.273484
	All Targets	ADD2	-0.182481	0.278336	0.801994	0.55543	0.0958289
	All Targets	CCL4L1	-0.604445	0.0542339	0.582001	1.26573	0.235076
	All Targets	ANKRD27	-0.0925146	0.784512	0.957215	0.105401	0.0189905
	All Targets	NAPG	0.105314	0.691324	0.937156	0.160319	0.0281883
	All Targets	CLEC4F	-0.24253	0.758519	0.951848	0.120034	0.0214324
	All Targets	DRAXIN	-0.107096	0.634449	0.923185	0.197603	0.0347111
	All Targets	BAIAP2L1	0.114452	0.726879	0.945185	0.138538	0.0244833
	All Targets	DUOXA1	-0.220369	0.507937	0.888719	0.294191	0.0512358
	All Targets	FAM200B	-0.0500735	0.900869	0.979813	0.0453386	0.00885693
	All Targets	NLRP10	-0.207705	0.50603	0.888719	0.295824	0.0512358
	All Targets	NEK7	0.142929	0.974004	0.995031	0.0114391	0.00216319
	All Targets	CHP2	-0.122765	0.400638	0.85121	0.397248	0.0699633
	All Targets	SSR4	0.235207	0.309343	0.814403	0.50956	0.0891606
	All Targets	CNKSR1	-0.187502	0.330089	0.823868	0.481369	0.0841425
	All Targets	GOLGA8A	-0.213968	0.471652	0.87543	0.326378	0.0577786
	All Targets	HDC	-0.212254	0.925403	0.985437	0.033669	0.00637123
	All Targets	MARK2	-0.266421	0.328934	0.82335	0.482891	0.0844157
	All Targets	CLDN6	0.544723	0.106836	0.65645	0.97128	0.182799
	All Targets	OR9I1	0.158011	0.601235	0.913865	0.220956	0.0391179
	All Targets	SPATA7	-0.503205	0.104602	0.655503	0.980462	0.183425
	All Targets	ACOX3	0.192253	0.780775	0.956808	0.107474	0.0191752
	All Targets	MED21	-0.12955	0.47322	0.876234	0.324937	0.0573799
	All Targets	INVS	-0.372959	0.123051	0.677858	0.909915	0.168862
	All Targets	PPP3R2	-0.16467	0.859105	0.97521	0.0659538	0.010902
	All Targets	NSD1	0.367349	0.213743	0.761737	0.670108	0.118195
	All Targets	MYLK4	0.14188	0.573893	0.908419	0.241169	0.0417136
	All Targets	FANCL	-0.651616	0.0477286	0.566719	1.32122	0.246632
	All Targets	BAG4	0.168257	0.358637	0.835671	0.445345	0.0779644
	All Targets	RBX1	0.432264	0.190749	0.74402	0.719537	0.128415
	All Targets	TSEN54	-0.265851	0.175341	0.72794	0.756117	0.137905
	All Targets	RANGAP1	0.13738	0.694048	0.937773	0.158611	0.0279022
	All Targets	SLC25A2	0.362472	0.15827	0.714826	0.800602	0.1458
	All Targets	HOXB13	-0.208531	0.285762	0.806217	0.543995	0.0935481
	All Targets	ARL2BP	0.634896	0.03054	0.526653	1.51513	0.278475
	All Targets	IL36A	0.289467	0.460563	0.872184	0.336711	0.0593919
	All Targets	SYNGAP1	-0.0422379	0.577153	0.908845	0.238709	0.04151
	All Targets	H2BC15	0.332658	0.204384	0.754513	0.689552	0.122333
	All Targets	FAM181B	0.16435	0.720541	0.944154	0.142341	0.024957
	All Targets	BTG1	0.448138	0.132757	0.691383	0.876942	0.160281
	All Targets	FGF1	0.0951444	0.895788	0.979264	0.0477948	0.00910028
	All Targets	SPRR2B	0.032954	0.882097	0.977466	0.0544835	0.0098984
	All Targets	ICA1L	-0.130666	0.808132	0.962727	0.0925179	0.016497
	All Targets	HDGFL1	-0.246758	0.237737	0.774326	0.623902	0.111076
	All Targets	SOX11	-0.0682823	0.546105	0.900208	0.262724	0.0456571
	All Targets	SPPL3	0.156823	0.466393	0.872873	0.331248	0.0590489
	All Targets	DEPDC7	-0.470191	0.267768	0.795074	0.572241	0.0995926
	All Targets	PPWD1	0.261004	0.441748	0.864142	0.354825	0.0634149
	All Targets	RNF213	-0.235166	0.403243	0.851925	0.394433	0.0695984
	All Targets	PHLDB2	-0.183245	0.743477	0.948477	0.128732	0.0229732
	All Targets	RAI2	-0.269333	0.381393	0.843207	0.418627	0.0740658
	All Targets	POM121L2	-0.564285	0.229857	0.771588	0.638542	0.112615
	All Targets	SGSM3	-0.398892	0.210203	0.760149	0.677361	0.119102
	All Targets	KCNA5	-0.228501	0.609826	0.916039	0.214794	0.0380859
	All Targets	APCS	-0.256214	0.769817	0.954916	0.113612	0.020035
	All Targets	ATP8B1	-0.377149	0.245498	0.776394	0.609953	0.109918
	All Targets	TMEM127	-0.0297435	0.942791	0.989247	0.0255844	0.00469526
	All Targets	ARHGAP9	0.292992	0.574561	0.908518	0.240664	0.0416666
	All Targets	B4GALNT1	-0.00732978	0.991423	0.9982	0.00374103	0.000782504
	All Targets	TBP	0.35427	0.553062	0.902296	0.257226	0.0446511
	All Targets	FOLR2	-0.533426	0.0541633	0.582001	1.26629	0.235076
	All Targets	STAU1	0.00245266	0.764834	0.953691	0.116433	0.0205924
	All Targets	CNTNAP4	0.0790004	0.587673	0.911555	0.230864	0.0402172
	All Targets	YKT6	0.345252	0.250239	0.779856	0.601645	0.107986
	All Targets	MED14	-0.626204	0.129004	0.686532	0.889398	0.163339
	All Targets	USP4	-0.101487	0.910119	0.98196	0.0409016	0.0079061
	All Targets	IQCA1	-0.397046	0.164461	0.716927	0.783937	0.144525
	All Targets	C20orf204	-0.0918851	0.760351	0.952442	0.118986	0.0211616
	All Targets	PTPRR	-0.231401	0.453315	0.868896	0.3436	0.0610321
	All Targets	KRT83	-0.0620711	0.543105	0.898647	0.265116	0.0464109
	All Targets	MRGPRX3	0.235755	0.44851	0.866465	0.348228	0.0622491
	All Targets	CENPF	-0.733062	0.120376	0.672094	0.919462	0.17257
	All Targets	SLC50A1	-0.109979	0.856895	0.97521	0.0670724	0.010902
	All Targets	IGHG1	-0.0900187	0.750671	0.950505	0.124551	0.0220454
	All Targets	KRT16	-0.261566	0.568246	0.907573	0.245463	0.0421185
	All Targets	ALG1L	0.0886685	0.931317	0.987206	0.0309027	0.00559219
	All Targets	MX1	-0.475341	0.0673065	0.609688	1.17194	0.214892
	All Targets	PPA1	0.390755	0.0922514	0.641937	1.03503	0.192508
	All Targets	GPM6B	0.219722	0.263974	0.79194	0.578439	0.101308
	All Targets	ADH1A	-0.444248	0.77062	0.954916	0.11316	0.020035
	All Targets	IQGAP3	-0.113167	0.73587	0.947278	0.133199	0.0235224
	All Targets	DROSHA	0.136179	0.612769	0.916846	0.212703	0.0377035
	All Targets	LRFN5	-0.0829304	0.346268	0.829694	0.460588	0.0810821
	All Targets	NHS	0.294344	0.31652	0.819284	0.499598	0.0865653
	All Targets	UNC5A	-0.199754	0.365469	0.838003	0.43715	0.0767542
	All Targets	KRTAP10-4	-0.0272649	0.760025	0.952403	0.119172	0.0211794
	All Targets	TSHR	-0.20128	0.281133	0.803312	0.551088	0.095116
	All Targets	NSDHL	-0.310011	0.305702	0.813317	0.514702	0.0897402
	All Targets	MFSD3	-0.0457149	0.750503	0.950505	0.124647	0.0220454
	All Targets	OR51H1	0.142947	0.963173	0.992398	0.0162958	0.00331394
	All Targets	MAGEC1	0.36482	0.344111	0.828493	0.463301	0.0817113
	All Targets	RAD51AP1	0.0513516	0.469218	0.87465	0.328625	0.0581655
	All Targets	SLK	-0.344721	0.182716	0.736696	0.738223	0.132712
	All Targets	CDK20	-0.421215	0.555323	0.902891	0.255454	0.0443645
	All Targets	CCDC144NL	-0.638987	0.0971073	0.650477	1.01275	0.186768
	All Targets	IFNAR1	0.209907	0.623123	0.919293	0.205426	0.0365459
	All Targets	BMF	0.0429056	0.908442	0.981549	0.0417027	0.00808818
	All Targets	PHETA2	-0.176773	0.351652	0.833762	0.453886	0.0789578
	All Targets	H4C1	0.252336	0.240207	0.775639	0.619415	0.11034
	All Targets	ZC3H11A	0.065738	0.88089	0.977466	0.0550782	0.0098984
	All Targets	NOTCH2	-0.0843247	0.976018	0.9958	0.010542	0.00182786
	All Targets	TBX6	-0.0908319	0.775944	0.955153	0.11017	0.019927
	All Targets	UQCRHL	0.872567	0.000870054	0.188943	3.06045	0.723669
	All Targets	NCBP2AS2	0.0400237	0.643179	0.927217	0.191668	0.0328187
	All Targets	TSPAN7	1.13571	0.00385714	0.312983	2.41373	0.504479
	All Targets	UCP1	0.0912388	0.620141	0.918278	0.20751	0.037026
	All Targets	ACSS3	0.0422345	0.603212	0.914258	0.21953	0.0389312
	All Targets	CYP26A1	0.0916389	0.777021	0.955153	0.109567	0.019927
	All Targets	NT5M	-0.231544	0.426199	0.860651	0.370387	0.0651728
	All Targets	LTF	-0.185066	0.20276	0.753527	0.693017	0.122901
	All Targets	TIMP4	0.446916	0.479711	0.878471	0.31902	0.0562724
	All Targets	ADGRG1	-0.587484	0.0833509	0.632326	1.07909	0.199059
	All Targets	SNX25	0.193846	0.287405	0.806876	0.541506	0.0931931
	All Targets	CT55	0.345513	0.293452	0.808041	0.532462	0.0925668
	All Targets	ATOH7	0.173512	0.725492	0.944997	0.139367	0.0245697
	All Targets	EEF1E1	-0.410055	0.114019	0.665682	0.943022	0.176733
	All Targets	ACR	-0.137864	0.344297	0.828513	0.463067	0.0817005
	All Targets	CXCL12	-0.897183	0.0036458	0.302617	2.43821	0.519106
	All Targets	FAM120B	-0.53325	0.0361315	0.53682	1.44211	0.270172
	All Targets	DSC2	-0.0574579	0.402057	0.851925	0.395713	0.0695984
	All Targets	ZNF195	0.0530661	0.932267	0.987387	0.0304596	0.00551261
	All Targets	FLT3LG	-0.104284	0.766864	0.954416	0.115282	0.0202625
	All Targets	KCNAB3	0.157921	0.972148	0.994895	0.0122676	0.0022227
	All Targets	TLR5	0.595626	0.171035	0.723499	0.766915	0.140562
	All Targets	PCP4	0.0471236	0.679862	0.935544	0.167579	0.0289358
	All Targets	ME2	0.164647	0.518714	0.89233	0.285072	0.0494743
	All Targets	LRRN4CL	-0.273816	0.217348	0.763754	0.662845	0.117046
	All Targets	CNOT2	-0.181795	0.68243	0.935544	0.165942	0.0289358
	All Targets	ZNF649	-0.378145	0.265625	0.793702	0.57573	0.100342
	All Targets	METTL14	-0.141949	0.963546	0.992532	0.0161277	0.00325538
	All Targets	VWA3B	-0.0697214	0.650846	0.92926	0.186522	0.0318628
	All Targets	ERBB2	-0.262057	0.212995	0.761329	0.671631	0.118428
	All Targets	OXGR1	-0.269839	0.589497	0.911955	0.229518	0.0400264
	All Targets	C2orf74	0.0703438	0.879779	0.977466	0.0556262	0.0098984
	All Targets	CLEC9A	0.255704	0.244274	0.776394	0.612123	0.109918
	All Targets	MED20	-0.183653	0.486876	0.881173	0.312581	0.0549386
	All Targets	GPRASP2	-0.117349	0.581028	0.909955	0.235803	0.0409802
	All Targets	BCDIN3D	-0.675091	0.0668955	0.607951	1.1746	0.216131
	All Targets	RABEP2	0.0836526	0.9156	0.983225	0.0382944	0.00734728
	All Targets	ASB4	0.167088	0.593431	0.912485	0.22663	0.0397743
	All Targets	SHROOM1	-0.509326	0.0604931	0.592386	1.21829	0.227395
	All Targets	BAZ2B	0.173954	0.542079	0.897844	0.265937	0.0467993
	All Targets	OR6S1	-0.324255	0.322822	0.821685	0.491037	0.0852945
	All Targets	CCDC59	0.316888	0.782479	0.957215	0.106527	0.0189905
	All Targets	H2BC14	-0.0333352	0.7637	0.953689	0.117077	0.0205934
	All Targets	SPAG9	0.431164	0.0996529	0.652771	1.00151	0.185239
	All Targets	ARHGAP40	0.273961	0.599918	0.913275	0.221908	0.0393982
	All Targets	NDUFAF3	-0.493713	0.145905	0.705897	0.83593	0.151259
	All Targets	SUCO	-0.469003	0.112929	0.663813	0.947196	0.177954
	All Targets	MPHOSPH8	0.683638	0.0419053	0.552667	1.37773	0.257537
	All Targets	DDB1	0.00500911	0.796826	0.960757	0.0986362	0.0173866
	All Targets	CNIH2	0.292665	0.297102	0.80973	0.527095	0.09166
	All Targets	MED7	-0.485331	0.0446572	0.555781	1.35011	0.255097
	All Targets	NMD3	-0.164855	0.24816	0.777889	0.605269	0.109082
	All Targets	DNAJC6	0.282357	0.160001	0.715929	0.795876	0.14513
	All Targets	FAM107B	0.439386	0.262617	0.790612	0.580677	0.102036
	All Targets	UQCRB	0.792198	0.000184481	0.101597	3.73405	0.993119
	All Targets	FAM169B	-0.312031	0.775919	0.955153	0.110184	0.019927
	All Targets	CHAMP1	-0.116094	0.872381	0.977073	0.0592936	0.010073
	All Targets	PANK3	-0.190372	0.951008	0.991183	0.021816	0.00384595
	All Targets	KIF5B	0.479583	0.162602	0.716108	0.788873	0.145021
	All Targets	SLC25A30	0.138506	0.929363	0.987011	0.0318145	0.00567784
	All Targets	DYNLT4	0.187389	0.845117	0.972723	0.0730832	0.0120108
	All Targets	SLC35A1	0.0257435	0.73264	0.946345	0.13511	0.0239505
	All Targets	POC1A	-0.213512	0.573867	0.908419	0.241189	0.0417136
	All Targets	TOP3A	0.172057	0.957232	0.991572	0.018983	0.00367568
	All Targets	SLC34A3	-0.1509	0.352992	0.833762	0.452235	0.0789578
	All Targets	AHCYL2	0.00284091	0.646373	0.927654	0.189517	0.032614
	All Targets	CCN6	0.622701	0.140874	0.700572	0.85117	0.154547
	All Targets	TTC28	-0.0468207	0.896246	0.979264	0.0475727	0.00910028
	All Targets	ZNF432	0.458483	0.357811	0.835083	0.446347	0.0782704
	All Targets	SKP2	-0.0718296	0.780024	0.956515	0.107892	0.0193081
	All Targets	LDHB	0.927327	0.000401375	0.136292	3.39645	0.865529
	All Targets	SIK3	-0.0505521	0.83564	0.97108	0.0779808	0.012745
	All Targets	AGBL3	0.537735	0.298321	0.810744	0.525317	0.0911161
	All Targets	TMEM233	0.393503	0.321534	0.82037	0.492773	0.0859903
	All Targets	FUT6	-0.299996	0.370913	0.840468	0.430728	0.0754789
	All Targets	FOXA1	-0.0706168	0.626988	0.920893	0.202741	0.0357907
	All Targets	IL16	-0.171689	0.767248	0.954638	0.115065	0.0201613
	All Targets	BRD9	0.685385	0.214933	0.762771	0.667696	0.117606
	All Targets	EHBP1	0.0592331	0.593387	0.912485	0.226662	0.0397743
	All Targets	DYNC1H1	0.535281	0.0116786	0.409411	1.93261	0.387841
	All Targets	OR4L1	-0.400312	0.517276	0.892026	0.286278	0.0496223
	All Targets	HDAC7	0.261117	0.320682	0.820358	0.493926	0.0859968
	All Targets	KCNMB1	-0.254436	0.62294	0.919177	0.205554	0.0366009
	All Targets	NDUFB1	0.288096	0.237471	0.774134	0.624389	0.111184
	All Targets	CYBC1	-0.460066	0.0557195	0.582508	1.25399	0.234698
	All Targets	PYHIN1	-0.536398	0.290549	0.807227	0.53678	0.0930044
	All Targets	RGS5	0.0760981	0.853028	0.974687	0.0690366	0.0111348
	All Targets	ARL2	0.399708	0.270336	0.796592	0.568096	0.098764
[truncated: 16,679 more rows]

## Sheet: DEGs AsymAD
Target name	Log2 {Fold change}	Pvalue	Adjusted pvalue	-log10 pvalue	-log10 adjusted pvalue
ATP5MC2	1.76186	9.13724e-05	0.0761223	4.03919	1.11849
VSNL1	1.53036	0.00470436	0.325671	2.3275	0.487221
YWHAH	1.52976	0.00362169	0.302617	2.44109	0.519106
SERINC1	1.49542	5.60861e-05	0.0709858	4.25114	1.14883
SNCA	1.49422	0.000250669	0.117037	3.6009	0.931676
NEFM	1.47986	0.000107079	0.0761223	3.9703	1.11849
UCHL1	1.47598	0.000378388	0.132396	3.42206	0.878126
DIRAS2	1.40161	0.000467372	0.145588	3.33034	0.836875
TUBB4A	1.39569	0.000706711	0.171409	3.15076	0.765965
CHN1	1.39211	0.00324423	0.292398	2.48889	0.534025
KIF5A	1.38964	1.22256e-05	0.0571837	4.91273	1.24273
YWHAG	1.37808	0.00216177	0.246179	2.66519	0.60875
CALM2	1.37168	0.00733881	0.364216	2.13437	0.43864
CALM3	1.355	0.000559224	0.151986	3.25241	0.818196
VPS13D	1.31485	0.000839578	0.188915	3.07594	0.723733
RAB3A	1.30631	1.49521e-05	0.0571837	4.8253	1.24273
ENO2	1.30389	0.00726345	0.363679	2.13886	0.439282
SNAP25	1.30079	0.414422	0.856072	0.382557	0.0674897
PRNP	1.3006	0.000184959	0.101597	3.73292	0.993119
MAP2	1.28629	2.75569e-05	0.0571837	4.55977	1.24273
AK5	1.28161	0.0215636	0.478292	1.66628	0.320307
YWHAQ	1.26388	1.91801e-05	0.0571837	4.71715	1.24273
ALDOC	1.26151	0.0018779	0.23316	2.72633	0.632346
CRYAB	1.25384	0.0011429	0.213448	2.94199	0.670709
SPTAN1	1.2467	0.00255214	0.264799	2.5931	0.577084
MAP1B	1.24076	8.71192e-05	0.0761223	4.05989	1.11849
SYT11	1.23535	9.88194e-05	0.0761223	4.00516	1.11849
FGD3	1.22709	0.0422919	0.552667	1.37374	0.257537
CALM1	1.2161	0.00524229	0.334147	2.28048	0.476063
GLS	1.21134	0.00170384	0.230813	2.76857	0.63674
TAF1D	1.178	9.6908e-05	0.0761223	4.01364	1.11849
LMO4	1.1756	0.0146461	0.427947	1.83428	0.36861
CLU	1.16951	0.00200722	0.238988	2.69741	0.621624
ATXN10	1.16813	0.000112679	0.0761223	3.94816	1.11849
KIF5C	1.15956	0.000150013	0.0875512	3.82387	1.05774
MRFAP1	1.15868	0.000205721	0.107734	3.68672	0.967647
TSPYL1	1.14774	0.0085042	0.375356	2.07037	0.425556
DPYSL2	1.13918	0.00311442	0.289378	2.50662	0.538535
STMN2	1.13863	0.00678368	0.360311	2.16853	0.443323
TUBB2A	1.13809	0.00413078	0.32011	2.38397	0.494701
TSPAN7	1.13571	0.00385714	0.312983	2.41373	0.504479
SPARCL1	1.13158	0.00743568	0.364216	2.12868	0.43864
SYT1	1.11046	0.0081327	0.375028	2.08977	0.425936
HSF1	1.10992	0.00564146	0.343192	2.24861	0.464463
AGFG1	1.10382	0.00193234	0.235872	2.71392	0.627324
RPS14	1.09667	0.000899532	0.189421	3.04598	0.722573
SNCG	1.08923	0.0107824	0.397967	1.96729	0.400153
GNAS	1.08795	0.00045317	0.145588	3.34374	0.836875
ACTR2	1.08659	0.00128	0.220587	2.89279	0.656421
PGBD1	1.07934	0.0785172	0.627198	1.10503	0.202596
TUBA1C	1.07653	0.0106597	0.397967	1.97225	0.400153
COMMD2	1.07497	0.0171018	0.449217	1.76696	0.347544
DCLK2	1.0746	0.00883729	0.376775	2.05368	0.423918
SYT4	1.07389	0.00509003	0.327798	2.29328	0.484393
CLSTN3	1.07245	0.00159101	0.226725	2.79833	0.644501
HSP90AA1	1.07083	0.000265414	0.1209	3.57608	0.917575
TSPYL4	1.06529	0.000279808	0.121528	3.55314	0.915325
COX6C	1.06525	0.00403006	0.317556	2.39469	0.498179
SYP	1.06511	0.00440538	0.325049	2.35602	0.488051
PMP2	1.06361	0.0392602	0.543129	1.40605	0.265097
DKK3	1.06307	0.00158834	0.226725	2.79906	0.644501
CFL1	1.05865	0.000983631	0.19753	3.00717	0.704367
SARAF	1.05726	0.000467726	0.145588	3.33001	0.836875
B4GAT1	1.05713	0.0201858	0.471343	1.69495	0.326663
SLC16A8	1.04398	0.0255702	0.505095	1.59227	0.296627
RAPGEF4	1.04228	0.0104907	0.397967	1.9792	0.400153
VAMP1	1.03857	0.00333724	0.293127	2.47661	0.532945
FGF2	1.03638	0.0103713	0.397967	1.98417	0.400153
THY1	1.03443	0.00881847	0.376775	2.05461	0.423918
ATP6V1B2	1.03187	0.00159383	0.226725	2.79756	0.644501
ATP6V0C	1.02882	5.63873e-05	0.0709858	4.24882	1.14883
UQCC1	1.02601	0.000309157	0.125321	3.50982	0.901977
RTN3	1.025	0.00786388	0.36914	2.10436	0.432809
DNAJB4	1.02082	0.00442273	0.325049	2.35431	0.488051
IGSF22	1.01813	0.00463376	0.325671	2.33407	0.487221
NDUFA4	1.01667	0.00986022	0.39198	2.00611	0.406736
ALDOA	1.01509	0.000273051	0.121417	3.56376	0.915722
SORL1	1.00834	0.000320201	0.125321	3.49458	0.901977
HTRA2	1.00296	0.000499217	0.149133	3.30171	0.826427
SULT4A1	1.00115	0.00704663	0.360311	2.15202	0.443323
APP	0.997092	0.00817392	0.375077	2.08757	0.42588
DNM1	0.996702	0.0280792	0.515152	1.55162	0.288065
PPP3R1	0.996683	0.0030344	0.289287	2.51793	0.538671
WBP2	0.995794	0.00182821	0.23316	2.73797	0.632346
NME8	0.991585	0.0406722	0.545685	1.3907	0.263058
GNL1	0.991023	0.0023399	0.253412	2.6308	0.596172
VAMP2	0.989677	0.0261157	0.509727	1.5831	0.292663
AZIN1	0.987199	0.0103932	0.397967	1.98325	0.400153
BAALC	0.987197	0.000676449	0.170721	3.16977	0.767713
GPM6A	0.98693	0.000382811	0.132396	3.41702	0.878126
EID1	0.985309	0.00160308	0.226725	2.79505	0.644501
RPS4X	0.983271	0.00053972	0.150445	3.26783	0.822623
CAPNS1	0.97969	0.00234742	0.253412	2.62941	0.596172
NDUFA13	0.974686	0.00476668	0.325671	2.32178	0.487221
RFTN2	0.972458	0.0425604	0.552667	1.37099	0.257537
ATP2B2	0.971513	0.00736229	0.364216	2.13299	0.43864
UROS	0.968392	0.00356771	0.301496	2.44761	0.520719
YWHAE	0.967938	0.00144629	0.226725	2.83975	0.644501
PGAM4	0.966121	1.38065e-06	0.0169631	5.85992	1.77049
MAP7D2	0.965089	0.00859343	0.375857	2.06583	0.424977
FTH1	0.962676	1.81657e-06	0.0169631	5.74075	1.77049
GRID2IP	0.958607	0.00913788	0.384367	2.03915	0.415254
CDC37	0.95688	0.0131283	0.419712	1.88179	0.377049
BMERB1	0.955313	0.000864001	0.188943	3.06349	0.723669
MT3	0.953549	2.38457e-05	0.0571837	4.62259	1.24273
PRKCB	0.952352	0.022087	0.486434	1.65586	0.312976
SRP14	0.947791	0.00669365	0.359226	2.17434	0.444633
ATF4	0.946404	0.000922964	0.189421	3.03482	0.722573
TRPC1	0.9458	0.0110425	0.401226	1.95693	0.396611
HSP90AB1	0.942363	0.0021552	0.246179	2.66651	0.60875
TBCB	0.942003	0.000915996	0.189421	3.03811	0.722573
COX6B1	0.938204	0.000509112	0.149133	3.29319	0.826427
NSF	0.937393	0.00899433	0.380041	2.04603	0.42017
CEP41	0.93637	0.0245299	0.500178	1.6103	0.300876
TIMM10	0.930351	0.0033648	0.293375	2.47304	0.532577
FBXO7	0.929001	0.0310164	0.52866	1.50841	0.276823
HLA-B	0.927872	0.00300893	0.289287	2.52159	0.538671
LDHB	0.927327	0.000401375	0.136292	3.39645	0.865529
ATP5MK	0.926292	0.0167119	0.446332	1.77697	0.350342
PEA15	0.925772	0.00346682	0.296133	2.46007	0.528513
STXBP1	0.923427	0.0903124	0.641481	1.04425	0.192816
SELENOW	0.922693	2.56031e-05	0.0571837	4.59171	1.24273
EIF4G2	0.922617	0.00538847	0.337702	2.26853	0.471467
HSPA8	0.916466	0.00937026	0.388024	2.02825	0.411141
RTN1	0.915673	0.0209621	0.475643	1.67856	0.322718
E2F5	0.915422	0.0274913	0.515026	1.5608	0.288171
TUBB4B	0.915384	0.00361019	0.302617	2.44247	0.519106
FGFR1OP2	0.913748	0.000857806	0.188943	3.06661	0.723669
UBAP2L	0.912092	0.0144546	0.426399	1.83999	0.370184
COX7A2	0.911772	0.0055323	0.340994	2.25709	0.467253
SYNPR	0.908472	0.101459	0.652771	0.993711	0.185239
NRGN	0.908437	0.0293394	0.520363	1.53255	0.283694
DNAJA2	0.904486	0.00379534	0.312198	2.42075	0.50557
RPL24	0.903366	0.00531143	0.335547	2.27479	0.474247
ZSCAN18	0.903357	0.00500154	0.325671	2.3009	0.487221
ARF3	0.902681	0.0076859	0.36872	2.11431	0.433304
MAPT	0.902329	3.79082e-05	0.0669462	4.42127	1.17427
COX8A	0.901466	0.00264089	0.268916	2.57825	0.570384
GPI	0.901406	0.0263174	0.510619	1.57976	0.291903
ACTRT3	0.898591	0.059231	0.590018	1.22745	0.229135
ATP1A3	0.896056	0.012832	0.417935	1.89171	0.378891
TENM3	0.893746	0.00696456	0.360311	2.15711	0.443323
PHYHIPL	0.891665	0.0171888	0.449289	1.76475	0.347475
EPDR1	0.890791	0.00393916	0.31469	2.4046	0.502117
SRSF5	0.890625	0.0141396	0.42592	1.84956	0.370672
DYNLT3	0.887515	0.00480094	0.325671	2.31867	0.487221
NRSN1	0.885687	0.0283323	0.516733	1.54772	0.286734
DGKZ	0.882587	0.00157003	0.226725	2.80409	0.644501
MTCH1	0.881068	0.0105302	0.397967	1.97756	0.400153
PPM1K	0.880014	0.00405081	0.317556	2.39246	0.498179
CTBP1	0.879104	0.00328784	0.292398	2.48309	0.534025
MAOB	0.878876	0.00306481	0.289378	2.5136	0.538535
EVI5	0.877083	0.021303	0.477045	1.67156	0.32144
DNAJA1	0.876456	0.00187959	0.23316	2.72594	0.632346
LURAP1	0.873687	0.000242359	0.117037	3.61554	0.931676
NEFH	0.873172	0.0179759	0.454287	1.74531	0.34267
UQCRHL	0.872567	0.000870054	0.188943	3.06045	0.723669
EIF1	0.871903	0.000338152	0.126307	3.47089	0.898574
EIF4A2	0.871279	0.0492417	0.57116	1.30767	0.243242
FAIM2	0.871056	0.0123542	0.415823	1.90818	0.381092
TERF2IP	0.869225	0.00909404	0.383387	2.04124	0.416363
RPL34	0.868472	0.000352052	0.12892	3.45339	0.889679
XRCC5	0.868107	0.000246306	0.117037	3.60853	0.931676
NEBL	0.865728	0.00408493	0.317876	2.38881	0.497742
RPL37A	0.865389	0.000106216	0.0761223	3.97381	1.11849
GABRA1	0.863855	0.0140815	0.42592	1.85135	0.370672
PTGDS	0.858942	0.00116157	0.214786	2.93496	0.667993
ANKS1B	0.858911	0.0111947	0.402835	1.95099	0.394873
KLC1	0.858876	0.0034782	0.296133	2.45865	0.528513
RPL37	0.858731	9.38927e-05	0.0761223	4.02737	1.11849
SNRPN	0.857713	0.0123846	0.415823	1.90712	0.381092
GAP43	0.856726	0.00381137	0.312198	2.41892	0.50557
HSPA1B	0.855523	4.07433e-05	0.0669462	4.38994	1.17427
CAMK2D	0.855082	0.0264076	0.510619	1.57827	0.291903
PREPL	0.853923	0.0323127	0.530244	1.49063	0.275524
GATM	0.853846	0.00150725	0.226725	2.82181	0.644501
CACNG7	0.85345	0.00631373	0.353794	2.19971	0.45125
PNMA1	0.851761	0.0121378	0.41366	1.91586	0.383357
CUTA	0.851328	0.000916651	0.189421	3.0378	0.722573
RPL38	0.849023	0.00674023	0.360311	2.17133	0.443323
RNMT	0.848184	0.00872607	0.376775	2.05918	0.423918
GNL2	0.84814	0.0172733	0.449289	1.76262	0.347475
YWHAZ	0.847939	0.0144007	0.426399	1.84162	0.370184
BEX1	0.847813	0.0821557	0.630393	1.08536	0.200389
RALGAPB	0.84774	0.0331506	0.53274	1.47951	0.273484
CADPS2	0.846327	0.0267898	0.5132	1.57203	0.289713
PGK1	0.844237	0.000802563	0.184266	3.09552	0.734554
GABARAPL1	0.84397	0.0374233	0.539298	1.42686	0.268171
MDH1	0.841379	0.0796266	0.629058	1.09894	0.201309
TRNT1	0.840991	0.102623	0.653177	0.988757	0.184969
IDH2	0.840448	0.044485	0.555781	1.35179	0.255097
EIF1AY	0.839584	0.0716728	0.614288	1.14465	0.211628
SURF2	0.839487	0.0755949	0.621354	1.12151	0.206661
GABBR1	0.839463	0.00136549	0.220587	2.86471	0.656421
EIF5	0.83912	0.00474399	0.325671	2.32386	0.487221
TBCA	0.835547	0.00301191	0.289287	2.52116	0.538671
OAT	0.835093	0.108	0.657863	0.966576	0.181865
OR2W5P	0.834387	0.0497175	0.572731	1.30349	0.242049
PABPN1	0.83426	0.264868	0.792863	0.576971	0.100802
PXMP2	0.833772	0.0306475	0.527047	1.5136	0.27815
PRDX5	0.833711	0.000110153	0.0761223	3.958	1.11849
COX17	0.831687	0.00846361	0.375356	2.07244	0.425556
CLSTN2	0.830286	0.000775196	0.183375	3.11059	0.736659
ENC1	0.830209	0.043658	0.552667	1.35994	0.257537
MAPRE2	0.830196	0.0210367	0.475643	1.67702	0.322718
RUNDC3A	0.828018	0.0088531	0.376775	2.0529	0.423918
SIRPA	0.827601	0.002661	0.268916	2.57495	0.570384
CLTC	0.827594	0.0120502	0.413534	1.919	0.383489
PIK3R1	0.827231	0.00472554	0.325671	2.32555	0.487221
MMP9	0.826642	0.0308724	0.528552	1.51043	0.276912
HINT1	0.826388	0.0102968	0.397967	1.9873	0.400153
PPFIA2	0.825382	0.0282913	0.516489	1.54835	0.286939
ATP5MJ	0.824788	0.00665802	0.359226	2.17665	0.444633
SCG3	0.823184	0.0170738	0.449217	1.76767	0.347544
AQP4	0.822218	0.0297402	0.523368	1.52666	0.281193
RPL8	0.8213	0.000141537	0.0852692	3.84913	1.06921
FXYD6	0.821126	0.00262067	0.268916	2.58159	0.570384
HSPA4	0.820989	0.01247	0.4166	1.90414	0.380281
RPS28	0.82048	0.00187462	0.23316	2.72709	0.632346
LYST	0.82034	0.0231461	0.49403	1.63552	0.306247
ENSA	0.820015	0.0173692	0.449289	1.76022	0.347475
RACGAP1	0.819548	0.0235363	0.495678	1.62826	0.3048
KMT2E	0.819474	0.0530879	0.580347	1.275	0.236312
CHRNA4	0.819127	0.0511144	0.574193	1.29146	0.240942
PPIA	0.818805	0.00721703	0.362326	2.14164	0.440901
ATP5F1B	0.81875	0.000500022	0.149133	3.30101	0.826427
CLIP3	0.816476	0.00128888	0.220587	2.88979	0.656421
NAP1L3	0.816229	0.00225719	0.250925	2.64643	0.600457
UFM1	0.815996	0.00290625	0.285669	2.53667	0.544136
GLUL	0.815921	0.00985918	0.39198	2.00616	0.406736
WDR47	0.812874	0.0322314	0.530244	1.49172	0.275524
ITM2B	0.812078	0.00217739	0.246454	2.66206	0.608265
RTL8C	0.810941	0.00267821	0.268916	2.57215	0.570384
RAB3IL1	0.810213	0.0318177	0.529802	1.49733	0.275886
CAPRIN1	0.809028	0.00562546	0.343192	2.24984	0.464463
RPS6	0.808477	0.000316598	0.125321	3.49949	0.901977
PLAAT5	0.807123	0.0812058	0.62937	1.09041	0.201094
NDRG3	0.805705	0.0253853	0.505095	1.59542	0.296627
CPNE4	0.804577	0.0121081	0.41366	1.91692	0.383357
TMSB10	0.803606	0.0263969	0.510619	1.57845	0.291903
UBA1	0.803057	0.00221629	0.248178	2.65437	0.605236
RPL41	0.802313	0.00494397	0.325671	2.30592	0.487221
WDR24	0.802094	0.0319573	0.529802	1.49543	0.275886
RHOB	0.801337	0.0534057	0.58036	1.27241	0.236302
C3	0.800533	0.075961	0.621354	1.11941	0.206661
VPS35	0.796857	0.0191342	0.464557	1.71819	0.332961
OR4N4	0.79639	0.00613388	0.351767	2.21226	0.453744
COX6A1	0.795835	0.00454571	0.325671	2.3424	0.487221
AP2M1	0.794655	0.0692514	0.613664	1.15957	0.212069
ARGLU1	0.794008	0.00531815	0.335547	2.27424	0.474247
IDNK	0.793517	0.0561791	0.583082	1.25043	0.23427
UQCRB	0.792198	0.000184481	0.101597	3.73405	0.993119
DMTN	0.791311	0.0347428	0.533264	1.45913	0.273057
RPS25	0.789613	0.00842719	0.375224	2.07432	0.42571
GCG	0.788396	0.0358847	0.535361	1.44509	0.271353
ABHD2	0.78813	0.0127127	0.417825	1.89576	0.379006
ATP1B3	0.787773	0.0997029	0.652771	1.00129	0.185239
ATP5IF1	0.787751	0.00395525	0.31469	2.40283	0.502117
PRKAR1A	0.787522	0.0120355	0.413534	1.91954	0.383489
CD47	0.787503	0.0245697	0.500178	1.6096	0.300876
SLC25A29	0.787449	0.0696945	0.613664	1.1568	0.212069
ATP8A1	0.785708	0.0354449	0.535015	1.45045	0.271634
USP22	0.783608	0.00152102	0.226725	2.81786	0.644501
CADM2	0.783497	0.0326094	0.530333	1.48666	0.275451
GOLGA4	0.783324	0.0367626	0.53682	1.43459	0.270172
TTC5	0.782418	0.016753	0.446332	1.77591	0.350342
CYFIP2	0.781805	0.0166421	0.446332	1.77879	0.350342
TCEAL1	0.780668	0.00465761	0.325671	2.33184	0.487221
FAM209B	0.779302	0.0280735	0.515152	1.5517	0.288065
RGS11	0.778981	0.152755	0.710547	0.816006	0.148407
HSPB1	0.778887	0.0282588	0.516401	1.54885	0.287013
BEND6	0.77659	0.0274612	0.515026	1.56128	0.288171
GNB1	0.775793	0.00651024	0.359226	2.1864	0.444633
SV2B	0.775731	0.00923565	0.38734	2.03453	0.411908
LRRTM3	0.775655	0.0596609	0.590018	1.22431	0.229135
SEZ6L	0.775325	0.0780313	0.62677	1.10773	0.202892
KRTAP19-2	0.775261	0.112723	0.663528	0.947988	0.17814
EEF1B2	0.774458	0.0133897	0.422031	1.87323	0.374656
LSS	0.773835	0.0239879	0.49833	1.62001	0.302483
ATP2B1	0.773131	0.0594786	0.590018	1.22564	0.229135
UQCRC1	0.773126	0.0104303	0.397967	1.9817	0.400153
CDKN2D	0.772195	0.000114126	0.0761223	3.94261	1.11849
GABARAPL2	0.771913	0.0274684	0.515026	1.56117	0.288171
OPTN	0.770652	0.0335571	0.533264	1.47422	0.273057
SCN3A	0.770229	0.141542	0.701447	0.849115	0.154005
ATP5F1A	0.767803	0.015504	0.436481	1.80956	0.360035
DLG4	0.76752	0.0334721	0.533264	1.47532	0.273057
MEGF9	0.767323	0.028505	0.517012	1.54508	0.2865
RCAN2	0.766134	0.0144499	0.426399	1.84014	0.370184
OXR1	0.7645	0.0192778	0.464557	1.71494	0.332961
DCTN5	0.763781	0.0400987	0.544944	1.39687	0.263648
C12orf57	0.762408	0.000809052	0.184266	3.09202	0.734554
NDUFA9	0.762057	0.074539	0.621354	1.12762	0.206661
NOP53	0.761213	0.0186418	0.462971	1.72951	0.334446
PKP2	0.760716	0.0344672	0.533264	1.46259	0.273057
GDI2	0.760088	0.0106837	0.397967	1.97128	0.400153
GATAD2B	0.759909	0.0330069	0.53274	1.4814	0.273484
NCALD	0.759879	0.0850318	0.635512	1.07042	0.196876
PEBP1	0.759785	0.00788642	0.36914	2.10312	0.432809
IFIH1	0.759339	0.242908	0.775639	0.614558	0.11034
TMEM59L	0.759249	0.112561	0.663528	0.948611	0.17814
SEPTIN3	0.758069	0.102258	0.652912	0.990303	0.185145
PRXL2C	0.758002	0.0731727	0.618079	1.13565	0.208956
DSTYK	0.757502	0.016688	0.446332	1.7776	0.350342
GNAQ	0.757081	0.0164175	0.444234	1.78469	0.352388
ALMS1	0.756922	0.00198474	0.238988	2.7023	0.621624
ZMAT2	0.755562	0.0544875	0.582001	1.2637	0.235076
COBL	0.755323	0.0191317	0.464557	1.71825	0.332961
CST3	0.754856	0.0267262	0.5132	1.57306	0.289713
FBXW7	0.754831	0.00120551	0.218584	2.91883	0.660382
PNMA2	0.754727	0.0327055	0.530333	1.48538	0.275451
MPC1	0.752895	0.0173604	0.449289	1.76044	0.347475
STX7	0.752818	0.00437898	0.324531	2.35863	0.488744
ZNF483	0.752224	0.0589528	0.58995	1.2295	0.229184
SLC22A3	0.752194	0.0706887	0.613664	1.15065	0.212069
ATP5PF	0.752108	0.00993698	0.392961	2.00275	0.405651
PHF5A	0.750709	0.0107534	0.397967	1.96846	0.400153
FKBP1A	0.750641	0.0401016	0.544944	1.39684	0.263648
RARB	0.75063	0.0319057	0.529802	1.49613	0.275886
ADRA1D	0.750442	0.0301438	0.52485	1.5208	0.279965
CAP1	0.749882	0.133757	0.692173	0.873682	0.159785
ISCU	0.749251	0.01314	0.419712	1.88141	0.377049
SLC1A2	0.748917	0.0373191	0.539298	1.42807	0.268171
SNAPC1	0.748398	0.0471047	0.565682	1.32694	0.247428
PHF13	0.748303	0.0525562	0.579079	1.27938	0.237262
RPL4	0.748086	0.135981	0.693874	0.866522	0.158719
TPR	0.747973	0.0517594	0.575392	1.28601	0.240036
HNRNPDL	0.746861	0.00267354	0.268916	2.57291	0.570384
IFI6	0.746635	0.00652255	0.359226	2.18558	0.444633
TPRG1L	0.746461	0.0285423	0.517012	1.54451	0.2865
NUTF2	0.745639	0.00503957	0.325671	2.29761	0.487221
PCSK1N	0.745152	0.0395014	0.543422	1.40339	0.264863
AMPH	0.744441	0.0140623	0.42592	1.85194	0.370672
EEF1G	0.743953	0.020321	0.472305	1.69205	0.325778
ERMN	0.742988	0.0155002	0.436481	1.80966	0.360035
LSR	0.742204	0.0377361	0.540057	1.42324	0.267561
NUDT3	0.741477	0.00117904	0.21588	2.92847	0.665788
CYP19A1	0.741471	0.00603474	0.351767	2.21934	0.453744
ACTL7B	0.741403	0.0949326	0.644388	1.02258	0.190852
GOLGA1	0.740793	0.0403331	0.544944	1.39434	0.263648
RPL35A	0.740634	4.30153e-05	0.0669462	4.36638	1.17427
PSMD4	0.740394	0.0726083	0.616939	1.13901	0.209757
RNF214	0.739826	0.018067	0.455356	1.74311	0.341649
TEDC2	0.738895	0.194958	0.745789	0.710059	0.127384
ATP1B1	0.73879	0.00311223	0.289378	2.50693	0.538535
GYPC	0.737689	0.140633	0.699831	0.851912	0.155007
EIF3I	0.737371	0.0487041	0.569328	1.31243	0.244637
ARAP1	0.736882	0.0189445	0.463179	1.72252	0.334251
FXR1	0.734948	0.00872609	0.376775	2.05918	0.423918
LDHA	0.734443	0.0467778	0.563991	1.32996	0.248727
TALDO1	0.734354	0.052071	0.577481	1.2834	0.238462
DDB2	0.733259	0.0424612	0.552667	1.37201	0.257537
MORF4L1	0.732819	0.00192798	0.235872	2.7149	0.627324
PLP1	0.732616	0.0665406	0.60771	1.17691	0.216304
GSK3A	0.732259	0.000776398	0.183375	3.10992	0.736659
NAP1L1	0.732098	0.0196915	0.466063	1.70572	0.331555
OSBPL1A	0.731852	0.00617797	0.351767	2.20915	0.453744
IARS2	0.73085	0.0194429	0.46559	1.71124	0.331996
RHAG	0.730439	0.0077195	0.36872	2.11241	0.433304
GDA	0.730257	0.0518587	0.575644	1.28518	0.239846
LORICRIN	0.729696	0.00930421	0.38734	2.03132	0.411908
PHYHIP	0.729406	0.0789337	0.629058	1.10274	0.201309
NEDD8	0.729352	0.0277224	0.515152	1.55717	0.288065
CSTL1	0.729194	0.117296	0.669336	0.930715	0.174356
DSTN	0.728627	0.0597499	0.590018	1.22366	0.229135
P4HB	0.726728	0.00736259	0.364216	2.13297	0.43864
STK39	0.726392	0.117415	0.669336	0.930276	0.174356
NRXN1	0.725617	0.0411951	0.549886	1.38515	0.259727
MARCHF6	0.724528	0.0200936	0.470857	1.69694	0.327111
CD81	0.724365	0.0423632	0.552667	1.37301	0.257537
APBB1IP	0.724255	0.00109551	0.206664	2.96038	0.684735
FKBP8	0.723979	0.0301246	0.52485	1.52108	0.279965
RPS15	0.723756	7.28252e-05	0.0761223	4.13772	1.11849
OSBPL7	0.723507	0.133698	0.692173	0.873874	0.159785
ZNF428	0.723149	0.0172974	0.449289	1.76202	0.347475
DGKK	0.722601	0.068175	0.611603	1.16638	0.21353
STX1B	0.722307	0.00956416	0.388848	2.01935	0.41022
NCAM1	0.722296	0.00852666	0.375356	2.06922	0.425556
NENF	0.722107	0.0211558	0.476422	1.67457	0.322008
RPL13	0.721749	0.0161302	0.44236	1.79236	0.354224
AKAP12	0.721304	0.0469571	0.565517	1.3283	0.247555
RTL10	0.721256	0.0883373	0.638215	1.05386	0.195033
DYNLL2	0.719429	0.0472115	0.565825	1.32595	0.247318
UBQLN1	0.717111	0.0132997	0.421708	1.87616	0.374989
CYB5A	0.717026	0.0230939	0.493993	1.6365	0.306279
NBDY	0.715135	0.0312796	0.52866	1.50474	0.276823
CDH3	0.715059	0.0817451	0.629811	1.08754	0.20079
EIF2AK1	0.714923	0.00134708	0.220587	2.87061	0.656421
RPLP1	0.714555	0.00200905	0.238988	2.69701	0.621624
MVP	0.71435	0.0943265	0.6433	1.02537	0.191586
GNAI1	0.714127	0.0289029	0.517566	1.53906	0.286034
REPS2	0.713927	0.0290265	0.517566	1.5372	0.286034
LRRC28	0.713759	0.025522	0.505095	1.59309	0.296627
ZNF547	0.712748	0.0521363	0.57749	1.28286	0.238455
ATRNL1	0.712603	0.022301	0.488269	1.65168	0.311341
NCOA7	0.712078	0.0197227	0.466063	1.70503	0.331555
CTNNB1	0.711484	0.0157248	0.439635	1.80342	0.356908
NDUFS6	0.711365	0.00718688	0.362326	2.14346	0.440901
RNASEH2B	0.711324	0.200603	0.751915	0.697662	0.123832
KDELR1	0.710886	0.0965688	0.647816	1.01516	0.188549
RPL27	0.71068	0.000522839	0.150224	3.28163	0.823261
HPCAL1	0.710615	0.0841104	0.63264	1.07515	0.198843
C3orf70	0.710505	0.0460152	0.560953	1.3371	0.251073
RGS20	0.710017	0.0460987	0.56119	1.33631	0.25089
SIGLEC8	0.709191	0.0495552	0.571998	1.30491	0.242605
MICALL2	0.709182	0.020958	0.475643	1.67865	0.322718
IGFL1	0.709063	0.179849	0.733054	0.745093	0.134864
DEGS1	0.709045	0.0687218	0.61219	1.16291	0.213114
DLGAP1	0.708636	0.0758731	0.621354	1.11991	0.206661
LMBRD1	0.708517	0.0422091	0.552667	1.37459	0.257537
PRKCZ	0.70734	0.0353159	0.535015	1.45203	0.271634
ACADS	0.707205	0.0651399	0.602656	1.18615	0.219931
SERPINA4	0.707102	0.102692	0.653177	0.988463	0.184969
SNURF	0.70619	0.00102436	0.201379	2.98955	0.695986
H2BE1	0.705725	0.030861	0.528552	1.51059	0.276912
SEPTIN5	0.705672	0.021253	0.476495	1.67258	0.321942
FAM167B	0.705595	0.0391318	0.543098	1.40747	0.265122
COL17A1	0.70515	0.158419	0.714826	0.800194	0.1458
CPE	0.705077	0.0275796	0.515026	1.55941	0.288171
SFXN1	0.705061	0.0288107	0.517566	1.54045	0.286034
USP46	0.704993	0.0170422	0.449217	1.76848	0.347544
CD74	0.703762	0.255372	0.785073	0.592827	0.10509
SAE1	0.703135	0.0705855	0.613664	1.15128	0.212069
SLC39A10	0.702876	0.0290431	0.517566	1.53696	0.286034
RPLP0	0.702624	0.00457613	0.325671	2.3395	0.487221
CLDN4	0.701651	0.0590709	0.58995	1.22863	0.229184
PFN2	0.701064	0.0391855	0.543129	1.40688	0.265097
CD79A	0.700942	0.00436669	0.324531	2.35985	0.488744
RPS18	0.700302	0.0108444	0.399466	1.9648	0.39852
SYN2	0.700045	0.0435631	0.552667	1.36088	0.257537
GLRA3	0.699868	0.0750295	0.621354	1.12477	0.206661
MLF2	0.69882	0.0297209	0.523368	1.52694	0.281193
LPCAT4	0.697831	0.00775879	0.36914	2.11021	0.432809
CAMK2N1	0.697265	0.0168684	0.447187	1.77293	0.349511
NDUFAB1	0.69701	0.0188513	0.463179	1.72466	0.334251
UBE2V2	0.696801	0.0205263	0.473856	1.68769	0.324353
FAM219B	0.696278	0.160191	0.716108	0.795361	0.145021
MAPK3	0.696013	0.0135739	0.424632	1.8673	0.371987
TMSB4X	0.695415	0.0332214	0.53274	1.47858	0.273484
PRDX2	0.69539	0.0201191	0.470857	1.69639	0.327111
ASAH1	0.695149	0.0116594	0.409411	1.93332	0.387841
KANK2	0.694636	0.118408	0.669955	0.926619	0.173954
AKAP11	0.694056	0.033687	0.533264	1.47254	0.273057
ARHGEF9	0.693468	0.0244041	0.499749	1.61254	0.301248
PSMD11	0.693286	0.0805168	0.62937	1.09411	0.201094
ITM2C	0.692764	0.00995237	0.392961	2.00207	0.405651
KLF5	0.691641	0.0324563	0.530244	1.4887	0.275524
CTSD	0.691323	0.0310715	0.52866	1.50764	0.276823
GABRA2	0.691015	0.0415532	0.55155	1.3814	0.258415
RRAGA	0.690296	0.035563	0.535361	1.449	0.271353
ATP9A	0.690184	0.0646893	0.602656	1.18917	0.219931
CCNI	0.6901	0.00170551	0.230813	2.76815	0.63674
STMN1	0.690093	0.186455	0.740756	0.729427	0.130325
CNOT7	0.689776	0.00464451	0.325671	2.33306	0.487221
PTPRT	0.689317	0.0199115	0.469016	1.7009	0.328812
ALPL	0.689093	0.0585019	0.58905	1.23283	0.229848
FEZ1	0.688409	0.0173231	0.449289	1.76137	0.347475
AGTRAP	0.688256	0.124673	0.680378	0.904228	0.16725
GFAP	0.687458	0.0747964	0.621354	1.12612	0.206661
CAND1	0.687283	0.0397077	0.543497	1.40112	0.264803
PTX3	0.687021	0.0375533	0.539298	1.42535	0.268171
PRRC2B	0.685846	0.0733564	0.618952	1.13456	0.208343
BRD9	0.685385	0.214933	0.762771	0.667696	0.117606
ARL6IP5	0.685368	0.0538418	0.581915	1.26888	0.23514
METAP1	0.684877	0.0734931	0.619249	1.13375	0.208135
HCN1	0.684804	0.0500061	0.572749	1.30098	0.242036
TUBD1	0.68456	0.0617906	0.597819	1.20908	0.22343
UBP1	0.684339	0.0313502	0.52866	1.50376	0.276823
PEX5L	0.683709	0.0705131	0.613664	1.15173	0.212069
MPHOSPH8	0.683638	0.0419053	0.552667	1.37773	0.257537
HELT	0.683178	0.00855171	0.375356	2.06795	0.425556
SRSF9	0.682899	0.0229816	0.492897	1.63862	0.307244
ADCY2	0.682377	0.0405666	0.54545	1.39183	0.263245
CALR	0.681555	0.00798447	0.371865	2.09775	0.429614
SLC24A2	0.680854	0.020895	0.475643	1.67996	0.322718
LACTB2	0.680846	0.00423311	0.320887	2.37334	0.493647
OR4K17	0.680679	0.173987	0.727092	0.759484	0.138411
ABR	0.680529	0.0141044	0.42592	1.85065	0.370672
RGS4	0.67964	0.173163	0.725892	0.761546	0.139128
MYL6	0.679372	0.0304571	0.526653	1.51631	0.278475
ASCC1	0.679035	0.159851	0.715866	0.796284	0.145168
PFKFB1	0.678745	0.0302832	0.524875	1.5188	0.279944
HMOX2	0.678384	0.0704924	0.613664	1.15186	0.212069
PPDPF	0.678284	0.0195541	0.46559	1.70876	0.331996
KHDRBS3	0.67827	0.0311099	0.52866	1.5071	0.276823
PRKAR1B	0.67815	0.0134039	0.422031	1.87277	0.374656
RANBP1	0.678148	0.0183325	0.458951	1.73678	0.338234
PPP4C	0.677892	0.293622	0.808207	0.532212	0.0924775
RPS13	0.677591	0.00841918	0.375224	2.07473	0.42571
TICAM2	0.677478	0.104886	0.655503	0.979282	0.183425
DLEC1	0.677466	0.0188433	0.463179	1.72484	0.334251
CCDC78	0.677406	0.0753027	0.621354	1.12319	0.206661
SNCB	0.677383	0.0702808	0.613664	1.15316	0.212069
RPS3A	0.677138	0.000639344	0.165167	3.19427	0.782075
KLHDC3	0.676873	0.00485428	0.325671	2.31388	0.487221
OR4C46	0.676724	0.183877	0.737878	0.735473	0.132015
OXA1L	0.676599	0.0635164	0.601561	1.19711	0.22072
RNF181	0.676574	0.00687977	0.360311	2.16243	0.443323
TNPO2	0.67647	0.0582983	0.588821	1.23434	0.230017
CEND1	0.676165	0.0792837	0.629058	1.10082	0.201309
ATP2A2	0.675976	0.0267956	0.5132	1.57194	0.289713
SPOCK1	0.67478	0.088194	0.638091	1.05456	0.195118
TBCC	0.674349	0.0430089	0.552667	1.36644	0.257537
LDOC1	0.674284	0.00164133	0.227062	2.7848	0.643855
RFPL4AL1	0.673539	0.00835385	0.375224	2.07811	0.42571
DMRTC1B	0.673457	0.0645762	0.602656	1.18993	0.219931
PLCL2	0.673266	0.12651	0.682466	0.897876	0.165919
KPRP	0.671956	0.169646	0.721709	0.770457	0.141638
MAN1A1	0.671933	0.0470365	0.565682	1.32756	0.247428
PAPPA	0.671895	0.063459	0.601561	1.19751	0.22072
GLUD1	0.671848	0.00406382	0.317556	2.39107	0.498179
WDR18	0.671607	0.0430731	0.552667	1.36579	0.257537
HSBP1	0.671485	0.0184255	0.460663	1.73458	0.336616
CEP70	0.671323	0.116538	0.668857	0.933533	0.174667
CHM	0.670916	0.0615828	0.597282	1.21054	0.22382
PI4KA	0.670676	0.0162848	0.44357	1.78822	0.353038
SMAD1	0.670269	0.0367374	0.53682	1.43489	0.270172
RPS8	0.669878	9.89601e-05	0.0761223	4.00454	1.11849
PIANP	0.669751	0.00208543	0.243422	2.6808	0.613641
VPS37D	0.669669	0.151768	0.708957	0.818821	0.14938
CPLX2	0.669011	0.0423151	0.552667	1.3735	0.257537
NDUFA5	0.668215	0.0503244	0.572749	1.29822	0.242036
QDPR	0.667246	0.0382829	0.541691	1.417	0.266248
ACO2	0.666626	0.0632451	0.600796	1.19897	0.221273
TOMM6	0.666185	0.0232918	0.494877	1.6328	0.305502
FAU	0.665916	0.0568552	0.585682	1.24523	0.232338
CHGA	0.665751	0.0860578	0.636309	1.06521	0.196332
SFT2D1	0.665398	0.011301	0.403649	1.94688	0.393996
LARP1	0.665385	0.0241739	0.498458	1.61665	0.302372
DYNC1I1	0.665324	0.0932951	0.642541	1.03014	0.192099
GAB1	0.664535	0.0270442	0.514204	1.56793	0.288865
STMN3	0.664488	0.0184984	0.461618	1.73286	0.335717
S100A4	0.664311	0.0466037	0.562618	1.33158	0.249786
RAN	0.663994	0.0158871	0.441811	1.79896	0.354764
ST3GAL5	0.663854	0.0571834	0.586333	1.24273	0.231856
HNRNPA2B1	0.663736	0.0102229	0.397967	1.99043	0.400153
TNFRSF21	0.663663	0.027084	0.514204	1.56729	0.288865
UBE2H	0.662565	0.0702712	0.613664	1.15322	0.212069
GPX4	0.662475	0.0374741	0.539298	1.42627	0.268171
RPS21	0.662317	0.0125814	0.417113	1.90027	0.379746
OR52K2	0.66154	0.0690192	0.613227	1.16103	0.212379
UBA52	0.661403	0.010293	0.397967	1.98746	0.400153
NMUR1	0.660298	0.0872356	0.63675	1.05931	0.196031
ZNF410	0.660027	0.00708805	0.360311	2.14947	0.443323
CDC23	0.659955	0.00281955	0.278697	2.54982	0.554867
IRGQ	0.659359	0.0643954	0.602641	1.19115	0.219941
CCDC71L	0.659249	0.0168316	0.447187	1.77387	0.349511
SLC10A3	0.659169	0.0577562	0.588167	1.2384	0.230499
AARSD1	0.659108	0.0842249	0.632754	1.07456	0.198765
HYAL4	0.65856	0.0591812	0.590018	1.22782	0.229135
STUB1	0.658116	0.0336913	0.533264	1.47248	0.273057
SPINK1	0.657918	0.0477324	0.566719	1.32119	0.246632
NPB	0.657482	0.0209789	0.475643	1.67822	0.322718
YPEL4	0.657337	0.107949	0.657825	0.966782	0.18189
ZNF354C	0.657314	0.0283861	0.517012	1.5469	0.2865
ABAT	0.656857	0.0301623	0.52485	1.52054	0.279965
KIF3C	0.655927	0.0146772	0.427947	1.83336	0.36861
OR2J1	0.655374	0.113117	0.663857	0.94647	0.177925
CRYBG1	0.655213	0.422113	0.859506	0.374571	0.0657513
ACSS2	0.654051	0.0596717	0.590018	1.22423	0.229135
CHP1	0.653909	0.0109815	0.401226	1.95934	0.396611
RPS4Y1	0.653467	0.016379	0.443969	1.78571	0.352647
NDUFS5	0.651921	0.0406537	0.545685	1.3909	0.263058
MTCL1	0.651824	0.0238564	0.497257	1.62239	0.303419
LHFPL5	0.651332	0.138332	0.69858	0.859078	0.155784
ZMPSTE24	0.651324	0.043948	0.554202	1.35706	0.256332
MED12	0.651291	0.0963996	0.647146	1.01592	0.188998
NGEF	0.651008	0.0493411	0.57116	1.30679	0.243242
SNX16	0.650883	0.13125	0.690907	0.881902	0.16058
UPK3B	0.650594	0.0278709	0.515152	1.55485	0.288065
SIGLEC15	0.650295	0.0464841	0.562029	1.3327	0.250241
TPGS2	0.649955	0.0348421	0.533264	1.4579	0.273057
KIDINS220	0.649495	0.0523702	0.577642	1.28092	0.238341
ECD	0.648999	0.341743	0.827919	0.466301	0.0820123
ABHD17C	0.64857	0.0263449	0.510619	1.5793	0.291903
SPRYD3	0.648457	0.0213496	0.477515	1.67061	0.321013
POLI	0.64842	0.036191	0.53682	1.4414	0.270172
FAM131B	0.648307	0.0177939	0.453368	1.74973	0.343549
SH3GLB2	0.648287	0.142921	0.702392	0.844904	0.153421
KEAP1	0.647392	0.116084	0.668857	0.935229	0.174667
OR52N1	0.647316	0.317116	0.819751	0.498781	0.0863178
BCL7B	0.646831	0.0255735	0.505095	1.59221	0.296627
TIMM8A	0.646625	0.0585654	0.58905	1.23236	0.229848
IFNB1	0.64661	0.0319758	0.529802	1.49518	0.275886
OPCML	0.646129	0.16691	0.720212	0.777518	0.14254
THNSL1	0.64593	0.0755958	0.621354	1.1215	0.206661
CAP2	0.645749	0.0379682	0.54121	1.42058	0.266634
ATP1B2	0.64528	0.0223008	0.488269	1.65168	0.311341
DTNB	0.644934	0.139801	0.69858	0.85449	0.155784
RCBTB1	0.644387	0.0916527	0.641937	1.03785	0.192508
TBC1D9B	0.644307	0.125942	0.681371	0.899829	0.166616
RPS27A	0.64423	0.0116843	0.409411	1.9324	0.387841
BBOF1	0.643464	0.0386488	0.541793	1.41286	0.266166
CD59	0.643113	0.0673046	0.609688	1.17195	0.214892
TACC1	0.642543	0.0765319	0.621709	1.11616	0.206413
TOMM7	0.642241	0.0179593	0.454287	1.74571	0.34267
SIRT3	0.642181	0.0598045	0.590018	1.22327	0.229135
SSB	0.642137	0.0328246	0.531224	1.4838	0.274723
NDUFB8	0.642032	0.00953375	0.38876	2.02074	0.410318
APOC1	0.6418	0.0713115	0.614288	1.14684	0.211628
SLC35G1	0.641074	0.153371	0.711112	0.814256	0.148062
TCEANC	0.640862	0.0761755	0.621354	1.11818	0.206661
NARS1	0.640521	0.151545	0.708957	0.819458	0.14938
RBP4	0.640321	0.0652479	0.602656	1.18543	0.219931
BPIFB1	0.640296	0.0264583	0.510619	1.57744	0.291903
RTN4	0.639997	0.0838838	0.632411	1.07632	0.199001
VDAC2	0.63977	0.0206334	0.474569	1.68543	0.3237
CHD1	0.639533	0.111533	0.662953	0.952595	0.178517
HIPK3	0.639436	0.0249711	0.502873	1.60256	0.298542
VDAC1	0.639407	0.0022192	0.248178	2.6538	0.605236
FAM174A	0.639049	0.0504813	0.573822	1.29687	0.241223
NAMPT	0.638796	0.0170002	0.449074	1.76955	0.347682
CXorf49	0.63867	0.0318808	0.529802	1.49647	0.275886
DLG2	0.638434	0.0146936	0.427947	1.83287	0.36861
SAT1	0.637721	0.0185132	0.461618	1.73252	0.335717
TSPO2	0.637122	0.054829	0.582508	1.26099	0.234698
RRAGD	0.636913	0.117765	0.669336	0.928984	0.174356
AAMP	0.63658	0.0289623	0.517566	1.53817	0.286034
ZFYVE16	0.636273	0.00931225	0.38734	2.03095	0.411908
RPS12	0.635529	0.0110914	0.402107	1.95501	0.395658
PAFAH1B1	0.635418	0.021111	0.476169	1.67549	0.322239
ARL2BP	0.634896	0.03054	0.526653	1.51513	0.278475
OPN1SW	0.634571	0.131763	0.690919	0.880208	0.160573
CA11	0.633984	0.11173	0.663276	0.951831	0.178306
ATP6V1E1	0.633604	0.0132401	0.421018	1.87811	0.375699
PLEKHB2	0.633558	0.00820685	0.375224	2.08582	0.42571
G3BP2	0.633263	0.0839987	0.632411	1.07573	0.199001
TMX4	0.633145	0.0489656	0.569813	1.31011	0.244267
RAD17	0.63298	0.101429	0.652771	0.993838	0.185239
SQSTM1	0.63246	0.00952414	0.38876	2.02117	0.410318
CABP1	0.632319	0.0818097	0.629811	1.08719	0.20079
SMARCD3	0.632004	0.00707707	0.360311	2.15015	0.443323
PKM	0.631558	0.0320843	0.529802	1.49371	0.275886
CYBA	0.631348	0.0562289	0.583082	1.25004	0.23427
TRAPPC2L	0.631085	0.168728	0.720878	0.772812	0.142138
LDHAL6A	0.631049	0.0325767	0.530333	1.48709	0.275451
SWAP70	0.630889	0.0263365	0.510619	1.57944	0.291903
RSL24D1	0.63037	0.00948643	0.388528	2.0229	0.410578
CSPG4	0.629827	0.0654476	0.603743	1.18411	0.219148
VPS45	0.629525	0.0704463	0.613664	1.15214	0.212069
GLB1L	0.628603	0.0549568	0.582508	1.25998	0.234698
PMPCB	0.628254	0.034378	0.533264	1.46372	0.273057
NCL	0.627861	0.043817	0.553297	1.35836	0.257042
TACO1	0.627837	0.0156862	0.439213	1.80448	0.357325
ASPH	0.627441	0.00976361	0.39198	2.01039	0.406736
MEF2C	0.627373	0.0346399	0.533264	1.46042	0.273057
RAB11FIP3	0.627084	0.112006	0.663528	0.950757	0.17814
KCMF1	0.627077	0.0663663	0.607494	1.17805	0.216458
PDXK	0.627019	0.00636659	0.354636	2.19609	0.450218
SEC63	0.626901	0.0705769	0.613664	1.15134	0.212069
RPS3	0.626872	0.00328652	0.292398	2.48326	0.534025
RBM39	0.626665	0.0825999	0.630498	1.08302	0.200316
PPM1F	0.626501	0.175579	0.727954	0.755527	0.137896
DCAF6	0.625795	0.102022	0.652845	0.991307	0.18519
FAM187B	0.62512	0.524582	0.893732	0.280187	0.0487928
HMG20A	0.624657	0.265146	0.793424	0.576516	0.100495
SINHCAF	0.624618	0.237392	0.77401	0.624534	0.111253
UGT3A1	0.624459	0.0242441	0.499208	1.61539	0.301718
HNRNPD	0.623939	0.0246661	0.500178	1.6079	0.300875
STX3	0.62367	0.0938817	0.6433	1.02742	0.191586
UTS2B	0.623519	0.139629	0.69858	0.855023	0.155784
BEX3	0.623507	0.0215619	0.478292	1.66631	0.320307
GRIA2	0.623452	0.0611551	0.59439	1.21357	0.225929
KIF1B	0.623376	0.00468974	0.325671	2.32885	0.487221
EIF5A	0.623163	0.023451	0.495025	1.62984	0.305373
PLCB2	0.623146	0.0690028	0.613227	1.16113	0.212379
SLC39A14	0.623082	0.06052	0.592386	1.2181	0.227395
WDR77	0.622921	0.114092	0.665682	0.942745	0.176733
GPR173	0.622842	0.0880223	0.637939	1.05541	0.195221
CCN6	0.622701	0.140874	0.700572	0.85117	0.154547
ELP2	0.621639	0.112087	0.663528	0.950444	0.17814
ATP6V0D1	0.621514	0.0422399	0.552667	1.37428	0.257537
SLC30A9	0.621326	0.0290378	0.517566	1.53704	0.286034
MECOM	0.621031	0.0747193	0.621354	1.12657	0.206661
CLEC16A	0.621029	0.0315897	0.529595	1.50045	0.276056
C1QA	0.620891	0.0662517	0.607337	1.1788	0.21657
NEFL	0.620813	0.154431	0.712842	0.811265	0.147007
PPIL4	0.620616	0.0123972	0.415823	1.90668	0.381092
H2AC19	0.619762	0.0598116	0.590018	1.22321	0.229135
RPL22	0.619666	0.00187172	0.23316	2.72776	0.632346
RGS2	0.619545	0.0107771	0.397967	1.9675	0.400153
CDK18	0.61906	0.0967353	0.648699	1.01442	0.187956
CD48	0.618952	0.0716797	0.614288	1.1446	0.211628
EGFLAM	0.618781	0.039521	0.543422	1.40317	0.264863
NEIL1	0.618675	0.0389606	0.541793	1.40937	0.266166
NPDC1	0.618656	0.0714096	0.614288	1.14624	0.211628
GPR174	0.618309	0.0852589	0.636155	1.06926	0.196437
EHD3	0.618183	0.0818457	0.629811	1.087	0.20079
RPL14	0.618169	0.0117902	0.410184	1.92848	0.387021
RIMS3	0.618049	0.00252515	0.263462	2.59771	0.579282
KIF3B	0.617917	0.0717953	0.614288	1.1439	0.211628
HTR1A	0.617882	0.126166	0.68154	0.899058	0.166509
MMUT	0.617643	0.0939398	0.6433	1.02715	0.191586
MATR3	0.616088	0.105583	0.655956	0.976406	0.183125
EVL	0.615947	0.0120308	0.413534	1.9197	0.383489
RNFT2	0.615926	0.0248614	0.501959	1.60447	0.299332
DLC1	0.615723	0.0126736	0.417825	1.8971	0.379006
MACF1	0.615414	0.0296398	0.523368	1.52812	0.281193
TGOLN2	0.614941	0.00489932	0.325671	2.30986	0.487221
DQX1	0.614302	0.151761	0.708957	0.81884	0.14938
HMGCS2	0.613953	0.0493603	0.57116	1.30662	0.243242
AP2S1	0.613786	0.0434058	0.552667	1.36245	0.257537
LSM8	0.613637	0.0549062	0.582508	1.26038	0.234698
NIT2	0.613305	0.120762	0.672669	0.918069	0.172198
SDC2	0.61312	0.135253	0.692629	0.868854	0.159499
FKBP9	0.612986	0.0860221	0.636309	1.06539	0.196332
EPHB6	0.612449	0.0826102	0.630498	1.08297	0.200316
PTP4A3	0.61207	0.0527022	0.579486	1.27817	0.236957
BMX	0.610758	0.180102	0.733477	0.744481	0.134614
HMGCS1	0.610255	0.0137102	0.425324	1.86296	0.37128
TPM3	0.610038	0.0028204	0.278697	2.54969	0.554867
PCYOX1	0.609911	0.0428161	0.552667	1.36839	0.257537
MAGEB2	0.609787	0.172717	0.725845	0.762666	0.139156
HID1	0.609684	0.0619388	0.597834	1.20804	0.223419
AADAC	0.60964	0.184872	0.739275	0.733129	0.131194
PHLDA2	0.609258	0.096825	0.649068	1.01401	0.18771
GNG2	0.609005	0.125516	0.680644	0.901302	0.16708
PPT2	0.608732	0.213846	0.761737	0.669899	0.118195
TTC3	0.608401	0.023664	0.496129	1.62591	0.304405
PUM1	0.607674	0.0247254	0.500416	1.60686	0.300669
ALKBH5	0.607569	0.134499	0.692629	0.871281	0.159499
EPHX4	0.607525	0.176172	0.727954	0.754063	0.137896
CNIH1	0.607008	0.042197	0.552667	1.37472	0.257537
TMOD2	0.606724	0.0444949	0.555781	1.35169	0.255097
MPRIP	0.606589	0.0840007	0.632411	1.07572	0.199001
PJVK	0.606266	0.0460874	0.56119	1.33642	0.25089
MAK	0.606222	0.14905	0.708198	0.826668	0.149845
ZDHHC20	0.605743	0.0266305	0.512733	1.57462	0.290109
RPS20	0.605018	0.0169048	0.447187	1.77199	0.349511
DNAJC5	0.60466	0.509317	0.889092	0.293012	0.0510534
GRIA3	0.604467	0.105853	0.655956	0.975298	0.183125
TSPAN4	0.604127	0.112607	0.663528	0.948434	0.17814
DDOST	0.603624	0.00943118	0.388252	2.02543	0.410887
CERS6	0.603431	0.0666731	0.60771	1.17605	0.216304
AKT3	0.603193	0.00107393	0.206121	2.96902	0.685878
PLLP	0.603127	0.0616491	0.597282	1.21007	0.22382
RNF38	0.603031	0.0914578	0.641679	1.03878	0.192682
PDE3A	0.602963	0.069554	0.613664	1.15768	0.212069
SENP5	0.602789	0.0602577	0.591015	1.21999	0.228402
NXPH1	0.602576	0.0859656	0.636309	1.06568	0.196332
OAZ2	0.601503	0.0500401	0.572749	1.30068	0.242036
RANBP3	0.601496	0.0608408	0.593483	1.21581	0.226592
FUT4	0.601195	0.0582702	0.588821	1.23455	0.230017
PYGO2	0.600876	0.0598754	0.590018	1.22275	0.229135
ZFP36	0.600312	0.1275	0.683859	0.894488	0.165033
TFE3	0.600259	0.0636086	0.601561	1.19648	0.22072
LATS2	0.60021	0.0835649	0.632326	1.07798	0.199059
GOT1	0.599733	0.0232293	0.494674	1.63396	0.305681
KLHL25	0.599514	0.0795286	0.629058	1.09948	0.201309
AP3D1	0.599008	0.0850984	0.635512	1.07008	0.196876
MUC5AC	0.598792	0.21714	0.763754	0.663259	0.117046
TANGO6	0.598636	0.0683409	0.612151	1.16532	0.213142
MPND	0.598153	0.192638	0.745229	0.715258	0.12771
LIPI	0.597207	0.217067	0.763754	0.663405	0.117046
VSIG8	0.597041	0.0375684	0.539298	1.42518	0.268171
GPC6	0.596781	0.0255281	0.505095	1.59298	0.296627
MOB1A	0.59669	0.036795	0.53682	1.43421	0.270172
PPP2R2A	0.596685	0.0374186	0.539298	1.42691	0.268171
QTRT2	0.596612	0.0160114	0.442236	1.79557	0.354346
ANK2	0.596076	0.0497974	0.572731	1.30279	0.242049
LY9	0.595864	0.248726	0.777889	0.604279	0.109082
TLR5	0.595626	0.171035	0.723499	0.766915	0.140562
AK7	0.595576	0.101711	0.652771	0.99263	0.185239
CLIC3	0.595285	0.0963126	0.647146	1.01632	0.188998
PPP1CB	0.594842	0.00372235	0.307605	2.42918	0.512007
PACSIN1	0.59476	0.0816993	0.629811	1.08778	0.20079
MRPS36	0.594475	0.656436	0.929808	0.182808	0.0316066
ZNF720	0.594094	0.1025	0.652912	0.989277	0.185145
DDX17	0.594014	0.01308	0.419712	1.88339	0.377049
AP2A1	0.593741	0.0503349	0.572749	1.29813	0.242036
SH2D1B	0.593348	0.283394	0.805388	0.54761	0.093995
DPYS	0.593119	0.081304	0.62937	1.08989	0.201094
ATP2C1	0.593031	0.0695791	0.613664	1.15752	0.212069
ZC3H13	0.592317	0.0337634	0.533264	1.47155	0.273057
ZDHHC11	0.591675	0.0757719	0.621354	1.12049	0.206661
ATP6V1F	0.591434	0.0906135	0.641679	1.04281	0.192682
ING5	0.591403	0.156147	0.713498	0.806466	0.146608
CHRM5	0.591127	0.187018	0.740773	0.728117	0.130315
CFAP161	0.590887	0.156765	0.714036	0.804752	0.14628
TCN1	0.59048	0.185403	0.740105	0.731883	0.130707
IFIT5	0.590333	0.0271963	0.514204	1.56549	0.288865
SLC37A4	0.589602	0.0556088	0.582508	1.25486	0.234698
SPOCK3	0.589503	0.139918	0.698693	0.854126	0.155714
ELK3	0.589458	0.36405	0.837007	0.438839	0.0772711
HIVEP1	0.589307	0.0473182	0.565825	1.32497	0.247318
MS4A7	0.588989	0.291272	0.807227	0.535701	0.0930044
TMEM184B	0.587518	0.323025	0.821685	0.490764	0.0852944
KLHL11	0.587472	0.0507252	0.574193	1.29478	0.240942
C4orf3	0.587421	0.0763793	0.621709	1.11702	0.206413
RPL36	0.587152	0.0107224	0.397967	1.96971	0.400153
PRR13	0.586982	0.0421685	0.552667	1.37501	0.257537
GPR78	0.586772	0.0840377	0.632411	1.07553	0.199001
PTPN14	0.586446	0.169973	0.722115	0.76962	0.141393
SPINT2	0.586446	0.0423566	0.552667	1.37308	0.257537
FCER1A	0.586311	0.143935	0.702824	0.841834	0.153154
MAGEF1	0.586201	0.0800699	0.62937	1.09653	0.201094
SAAL1	0.585995	0.0703793	0.613664	1.15256	0.212069
STXBP5	0.585978	0.0101549	0.397967	1.99332	0.400153
PIP4K2C	0.585869	0.00498953	0.325671	2.30194	0.487221
NFE2L2	0.585723	0.0340822	0.533264	1.46747	0.273057
MRPS25	0.585209	0.0850698	0.635512	1.07022	0.196876
TLE5	0.584318	0.0204235	0.472564	1.68987	0.32554
PLXNB1	0.584107	0.146367	0.706376	0.834556	0.150964
ZBTB8B	0.583849	0.0475636	0.566516	1.32273	0.246788
DPP8	0.583437	0.146661	0.706376	0.833684	0.150964
CHCHD6	0.583252	0.146395	0.706376	0.834474	0.150964
IL20RA	0.583074	0.133049	0.691737	0.875988	0.160059
STAT2	0.583028	0.074162	0.619987	1.12982	0.207618
EIF3C	0.582901	0.0144461	0.426399	1.84025	0.370184
FSCN1	0.582338	0.0649315	0.602656	1.18754	0.219931
SCD5	0.582174	0.00624019	0.353157	2.2048	0.452032
FAM8A1	0.581417	0.110642	0.661231	0.956081	0.179647
TTLL7	0.580728	0.346375	0.829694	0.460454	0.0810821

## Sheet: DEGs AD
Target name	Log2 {Fold change}	Pvalue	Adjusted pvalue	-log10 pvalue	-log10 adjusted pvalue
ATP5MG	-1.49678	0.0017732	0.23316	2.75124	0.632346
CCDC13	-1.3805	0.000363498	0.130552	3.4395	0.884218
SCGB1D2	-1.28139	0.00970952	0.391652	2.0128	0.407099
AKR1C1	-1.27537	0.000208459	0.107734	3.68098	0.967647
TBX22	-1.23557	0.00315107	0.291333	2.50154	0.53561
TRIM62	-1.19322	2.71445e-05	0.0571837	4.56632	1.24273
CALHM3	-1.19149	0.0465075	0.562029	1.33248	0.250241
CA12	-1.18948	0.000448489	0.145588	3.34825	0.836875
ZDHHC15	-1.17866	0.000785501	0.183375	3.10485	0.736659
TSHZ2	-1.16424	0.0013701	0.220587	2.86325	0.656421
USP18	-1.161	0.000140672	0.0852692	3.85179	1.06921
SIRT6	-1.15461	0.0117942	0.410184	1.92833	0.387021
RAB43	-1.1486	0.000213438	0.107734	3.67073	0.967647
USP17L17	-1.13957	5.88661e-05	0.0709858	4.23013	1.14883
TMEM204	-1.13831	0.0265319	0.511362	1.57623	0.291271
RPS6KC1	-1.1275	0.00136526	0.220587	2.86478	0.656421
MAGEB6	-1.12723	0.00340878	0.293375	2.4674	0.532577
PDCL3	-1.12692	0.0006456	0.165167	3.19004	0.782075
PTBP3	-1.12677	0.0317335	0.529802	1.49848	0.275886
AMZ1	-1.12022	0.0159107	0.441811	1.79831	0.354764
NMNAT1	-1.11395	0.00188516	0.23316	2.72465	0.632346
SPEM3	-1.10868	0.00262675	0.268916	2.58058	0.570384
GABRA6	-1.10854	0.00107336	0.206121	2.96925	0.685878
SCML1	-1.10082	6.08145e-05	0.0709858	4.21599	1.14883
FCRLB	-1.09789	0.122345	0.676372	0.912414	0.169814
TOR1AIP1	-1.09622	0.0132258	0.421018	1.87858	0.375699
ARHGAP18	-1.09372	0.0150793	0.431225	1.82162	0.365296
HOXA5	-1.08678	0.00615936	0.351767	2.21046	0.453744
ZIM3	-1.06943	0.000334363	0.126307	3.47578	0.898574
SERPINB1	-1.06881	0.000319241	0.125321	3.49588	0.901977
ANXA2	-1.05679	0.0245754	0.500178	1.6095	0.300876
ZNF324B	-1.05352	0.0385977	0.541793	1.41344	0.266166
SCRT1	-1.04159	0.00122008	0.219099	2.91361	0.65936
SLC12A7	-1.03614	0.0372217	0.539298	1.4292	0.268171
PRRT1B	-1.03469	0.00063109	0.165167	3.19991	0.782075
GFI1	-1.03452	0.0401802	0.544944	1.39599	0.263648
OR2A12	-1.02975	0.00185543	0.23316	2.73156	0.632346
TUBA3D	-1.02761	0.000561525	0.151986	3.25063	0.818196
POLR3GL	-1.01955	0.00318448	0.291623	2.49696	0.535178
GH1	-1.01401	0.0147309	0.427947	1.83177	0.36861
CLDN19	-1.011	0.0114683	0.405646	1.9405	0.391852
WDR62	-1.00729	0.0241569	0.498458	1.61696	0.302372
DOK2	-1.007	0.00236789	0.254153	2.62564	0.594904
TSPAN11	-1.00447	0.00297193	0.289082	2.52696	0.538979
TMEM102	-1.00353	0.000130432	0.0839982	3.88462	1.07573
FICD	-1.00095	0.000577448	0.154063	3.23849	0.812301
ENTR1	-0.999916	0.0039925	0.315949	2.39876	0.500383
BDNF	-0.998942	0.0634996	0.601561	1.19723	0.22072
GALNT2	-0.997982	0.00161461	0.226725	2.79193	0.644501
CEP152	-0.997204	0.0507743	0.574193	1.29436	0.240942
ST6GALNAC3	-0.996898	0.0199503	0.469259	1.70005	0.328587
SPIB	-0.996117	0.00545645	0.339645	2.26309	0.468974
PBK	-0.992955	0.10392	0.655503	0.983303	0.183425
COL1A2	-0.992186	0.0111188	0.402107	1.95394	0.395658
EGR4	-0.991238	0.0163612	0.443969	1.78619	0.352647
KIF12	-0.99048	0.00602637	0.351767	2.21994	0.453744
F2R	-0.983167	0.0501823	0.572749	1.29945	0.242036
SMIM15	-0.982155	0.00803126	0.372188	2.09522	0.429237
CCNA2	-0.982095	0.0278708	0.515152	1.55485	0.288065
ARTN	-0.979683	0.00417988	0.320887	2.37884	0.493647
SLC27A2	-0.976499	0.0585707	0.58905	1.23232	0.229848
COPS7B	-0.975541	0.00630632	0.353794	2.20022	0.45125
MDK	-0.975164	0.0373233	0.539298	1.42802	0.268171
ANKRD20A1	-0.969799	0.0237996	0.497184	1.62343	0.303483
H2AJ	-0.964621	0.00145638	0.226725	2.83672	0.644501
ADPGK	-0.964325	0.00131724	0.220587	2.88033	0.656421
SLC17A2	-0.960161	0.0123216	0.415823	1.90933	0.381092
POLR2J3	-0.959328	0.00310733	0.289378	2.50761	0.538535
NOD1	-0.957067	0.00249425	0.262565	2.60306	0.580763
TECTA	-0.955496	0.0339334	0.533264	1.46937	0.273057
GPR20	-0.952989	0.195639	0.746116	0.708543	0.127194
PCDH8	-0.947391	0.00838616	0.375224	2.07644	0.42571
CCDC34	-0.940835	0.0231125	0.493993	1.63615	0.306279
KRTAP5-3	-0.938105	0.0112559	0.403486	1.94862	0.394172
IRF1	-0.937256	0.00683443	0.360311	2.1653	0.443323
EFNB1	-0.935722	0.0598348	0.590018	1.22305	0.229135
NIPA2	-0.933358	0.0129515	0.418067	1.88768	0.378754
ATP2C2	-0.932847	0.0105305	0.397967	1.97755	0.400153
PLN	-0.930369	0.0485066	0.569328	1.3142	0.244637
TRIM7	-0.930286	0.00207451	0.243422	2.68308	0.613641
TBC1D22B	-0.927807	0.0215504	0.478292	1.66654	0.320307
PENK	-0.927197	0.00466558	0.325671	2.33109	0.487221
C10orf126	-0.921879	0.00689522	0.360311	2.16145	0.443323
GAGE10	-0.921292	0.00174055	0.23316	2.75931	0.632346
NUDT14	-0.921013	0.0673804	0.609688	1.17147	0.214892
FGR	-0.920736	0.0334682	0.533264	1.47537	0.273057
ANKS4B	-0.91994	0.05952	0.590018	1.22534	0.229135
GK	-0.918583	0.0126633	0.417825	1.89745	0.379006
KRT28	-0.917233	0.00160076	0.226725	2.79567	0.644501
LEPR	-0.916709	0.00568975	0.343841	2.24491	0.463643
DEFB133	-0.915723	0.0770741	0.623532	1.11309	0.205141
GLIPR1L2	-0.91037	0.0388815	0.541793	1.41026	0.266166
KBTBD3	-0.909904	0.00638025	0.354636	2.19516	0.450218
PRUNE1	-0.90812	0.00296845	0.289082	2.52747	0.538979
RNF34	-0.906878	0.0277384	0.515152	1.55692	0.288065
C5orf49	-0.906045	0.0354382	0.535015	1.45053	0.271634
MPL	-0.90481	0.026402	0.510619	1.57836	0.291903
TMEM62	-0.903663	0.00581653	0.347059	2.23534	0.459596
CXCL12	-0.897183	0.0036458	0.302617	2.43821	0.519106
A4GNT	-0.896992	0.0651735	0.602656	1.18593	0.219931
FOXD4L5	-0.894566	0.00873254	0.376775	2.05886	0.423918
MEI4	-0.894302	0.143503	0.702392	0.84314	0.153421
C9orf64	-0.893383	0.0860853	0.636309	1.06507	0.196332
ZNF628	-0.893292	0.0585361	0.58905	1.23258	0.229848
IL18	-0.892663	0.31526	0.818432	0.501331	0.0870175
CARD18	-0.891714	0.0799601	0.62937	1.09713	0.201094
CLDN5	-0.890384	0.0016687	0.229152	2.77762	0.639876
NOTCH3	-0.890231	0.186974	0.740756	0.728219	0.130325
BHLHA9	-0.889268	0.0359866	0.535954	1.44386	0.270872
FAM227B	-0.889109	0.0512122	0.574193	1.29063	0.240942
TBC1D20	-0.888551	0.00068899	0.171409	3.16179	0.765965
ERFE	-0.887933	0.213656	0.761737	0.670285	0.118195
MRC2	-0.88717	0.0304796	0.526653	1.51599	0.278475
LSMEM1	-0.883668	0.0348731	0.533264	1.45751	0.273057
OR5H15	-0.883128	0.0153121	0.435266	1.81496	0.361246
CHPF2	-0.881486	0.00241249	0.257461	2.61753	0.589288
KCNH6	-0.880557	0.017303	0.449289	1.76188	0.347475
USP17L15	-0.880516	0.000411284	0.137163	3.38586	0.862762
ATP4A	-0.876918	0.0526131	0.579365	1.27891	0.237048
PREP	-0.873917	0.131628	0.690907	0.880652	0.16058
ALDH16A1	-0.873611	0.00832041	0.375224	2.07986	0.42571
MYH3	-0.872637	0.0760004	0.621354	1.11918	0.206661
SPEM1	-0.872567	0.0368208	0.53682	1.43391	0.270172
TMEM38B	-0.872452	0.00982256	0.39198	2.00778	0.406736
FFAR1	-0.872083	0.0275326	0.515026	1.56015	0.288171
ZHX1	-0.871841	0.0544552	0.582001	1.26396	0.235076
PLCD3	-0.870329	0.00570145	0.343841	2.24401	0.463643
ACOX2	-0.869564	0.0331801	0.53274	1.47912	0.273484
PHACTR4	-0.869283	0.00127204	0.220587	2.8955	0.656421
WNT1	-0.868526	0.0253042	0.505095	1.59681	0.296627
EGR1	-0.868073	0.0722008	0.615286	1.14146	0.210923
CDC7	-0.867007	0.158553	0.714904	0.799826	0.145752
RRP1B	-0.866555	0.0179534	0.454287	1.74585	0.34267
PBOV1	-0.865438	0.0535115	0.58036	1.27155	0.236302
GAPDHS	-0.864429	0.00993623	0.392961	2.00278	0.405651
ZSCAN5B	-0.861008	0.0104984	0.397967	1.97888	0.400153
AGL	-0.860721	0.0133477	0.422031	1.87459	0.374656
ID3	-0.860036	0.0138121	0.42592	1.85974	0.370672
ALG3	-0.859773	0.0212015	0.476422	1.67363	0.322008
MAGEB1	-0.85906	0.00479306	0.325671	2.31939	0.487221
SCCPDH	-0.859059	0.0442919	0.555781	1.35368	0.255097
PLET1	-0.858073	0.00556978	0.341053	2.25416	0.467178
DNAH7	-0.857867	0.00320105	0.291623	2.49471	0.535178
CHST4	-0.857611	0.00150648	0.226725	2.82204	0.644501
REN	-0.857479	0.0271866	0.514204	1.56564	0.288865
TRIB1	-0.856188	0.0697418	0.613664	1.15651	0.212069
PSTPIP2	-0.856165	0.0380001	0.54121	1.42022	0.266634
TRIM64B	-0.855169	0.00395974	0.31469	2.40233	0.502117
TAS2R38	-0.854279	0.00319448	0.291623	2.4956	0.535178
RGL2	-0.853518	0.0018097	0.23316	2.74239	0.632346
SMCO2	-0.852894	0.0143987	0.426399	1.84168	0.370184
H2BU1	-0.852489	0.0700499	0.613664	1.15459	0.212069
FOSB	-0.852293	0.0251208	0.503926	1.59997	0.297633
ETV5	-0.850833	0.0556569	0.582508	1.25448	0.234698
DLX1	-0.849058	0.0545961	0.582001	1.26284	0.235076
SLCO1C1	-0.848856	0.028038	0.515152	1.55225	0.288065
RNF182	-0.847076	0.0531783	0.580347	1.27427	0.236312
KIR2DS2	-0.846419	0.0400353	0.544944	1.39756	0.263648
CCDC160	-0.846157	0.0113266	0.403649	1.9459	0.393996
TP53I11	-0.844996	0.00443818	0.325049	2.3528	0.488051
HGD	-0.844864	0.0234199	0.495025	1.63041	0.305373
RASA4	-0.843621	0.00496765	0.325671	2.30385	0.487221
NACA2	-0.843478	0.0257031	0.506589	1.59002	0.295344
OR10P1	-0.841512	0.0298845	0.52473	1.52455	0.280064
C16orf90	-0.841396	0.0042644	0.320887	2.37014	0.493647
SPEF2	-0.84125	0.00781442	0.36914	2.1071	0.432809
ZNF286A	-0.84087	0.0380225	0.54121	1.41996	0.266634
ADCY4	-0.840715	0.0205829	0.47399	1.68649	0.324231
HOXD4	-0.840644	0.0201903	0.471343	1.69486	0.326663
PSG1	-0.840227	0.00603673	0.351767	2.2192	0.453744
KRIT1	-0.838716	0.0143794	0.426399	1.84226	0.370184
TONSL	-0.838693	0.00574208	0.34482	2.24093	0.462407
LAMA2	-0.838577	0.00208318	0.243422	2.68127	0.613641
C4orf19	-0.838354	0.0145773	0.427947	1.83632	0.36861
LRCOL1	-0.835191	0.00879735	0.376775	2.05565	0.423918
MTARC1	-0.834834	0.0032616	0.292398	2.48657	0.534025
DRD3	-0.834337	0.00424744	0.320887	2.37187	0.493647
IL27	-0.834228	0.0109534	0.401226	1.96045	0.396611
REM1	-0.833723	0.129175	0.686532	0.888821	0.163339
SLC24A3	-0.832315	0.0137257	0.425324	1.86246	0.37128
GLI1	-0.832072	0.0640953	0.602135	1.19317	0.220306
OLFML3	-0.830881	0.012187	0.413827	1.9141	0.383181
OR6C1	-0.83082	0.0755479	0.621354	1.12178	0.206661
SLC17A3	-0.829561	0.00711901	0.360311	2.14758	0.443323
SNUPN	-0.82843	0.0055665	0.341053	2.25442	0.467178
FAM166A	-0.828354	0.00686826	0.360311	2.16315	0.443323
URAD	-0.828037	0.016862	0.447187	1.77309	0.349511
H1-1	-0.826026	0.0257146	0.506589	1.58982	0.295344
ADCY10	-0.825841	0.0110351	0.401226	1.95722	0.396611
TAMM41	-0.825356	0.0023311	0.253412	2.63244	0.596172
LMO1	-0.825249	0.0196198	0.46559	1.70731	0.331996
FZD7	-0.822399	0.0117082	0.409481	1.93151	0.387767
FRG1	-0.82182	0.0706778	0.613664	1.15072	0.212069
CBARP	-0.821615	0.0105491	0.397967	1.97679	0.400153
ADGRG6	-0.820874	0.00383219	0.312533	2.41655	0.505105
KLC4	-0.820069	0.0117587	0.410184	1.92964	0.387021
SLC13A1	-0.819164	0.00613108	0.351767	2.21246	0.453744
KRTAP10-7	-0.818951	0.0427032	0.552667	1.36954	0.257537
WDR38	-0.818616	0.23594	0.773366	0.627199	0.111615
TRPV3	-0.81861	0.0183272	0.458951	1.7369	0.338234
MAGEB17	-0.816895	0.0421581	0.552667	1.37512	0.257537
TLL2	-0.815895	0.0774407	0.624262	1.11103	0.204633
TSBP1	-0.815575	0.00786679	0.36914	2.1042	0.432809
CCL26	-0.814433	0.0138754	0.42592	1.85775	0.370672
ESYT3	-0.813214	0.00959858	0.388857	2.01779	0.41021
FTMT	-0.812575	0.0343606	0.533264	1.46394	0.273057
SMIM9	-0.812056	0.108482	0.658357	0.964643	0.181539
STK33	-0.810333	0.0111727	0.402821	1.95184	0.394888
SH3BP1	-0.810114	0.0638421	0.601561	1.19489	0.22072
MC2R	-0.809413	0.0672223	0.609688	1.17249	0.214892
NOTUM	-0.809155	0.0263873	0.510619	1.5786	0.291903
RSPO3	-0.808794	0.0555925	0.582508	1.25498	0.234698
SUSD2	-0.805347	0.00610155	0.351767	2.21456	0.453744
OGN	-0.805328	0.0200447	0.470857	1.698	0.327111
HTR5A	-0.80522	0.0140452	0.42592	1.85247	0.370672
OR5J2	-0.805201	0.0125254	0.416978	1.90221	0.379887
MAGEB16	-0.804977	0.0302459	0.524875	1.51933	0.279944
TRAC	-0.804233	0.0396901	0.543497	1.40132	0.264803
ELMO3	-0.804219	0.0227842	0.491359	1.64237	0.308601
PITX1	-0.804147	0.00163062	0.227062	2.78765	0.643855
RNF39	-0.803991	0.0364245	0.53682	1.43861	0.270172
CCNE2	-0.802932	0.0738841	0.619326	1.13145	0.20808
PTPN7	-0.80275	0.00896517	0.380041	2.04744	0.42017
IGHG4	-0.802657	0.0249875	0.502873	1.60228	0.298542
ZNF814	-0.802134	0.0138344	0.42592	1.85904	0.370672
KIF24	-0.800489	0.0921556	0.641937	1.03548	0.192508
AP5S1	-0.80011	0.0255771	0.505095	1.59215	0.296627
H3C13	-0.798786	0.00471352	0.325671	2.32665	0.487221
SETD2	-0.798073	0.053426	0.58036	1.27225	0.236302
ANKRD29	-0.798067	0.0483031	0.56866	1.31603	0.245148
DOK1	-0.79797	0.0238973	0.497554	1.62165	0.30316
TTC22	-0.797496	0.00215623	0.246179	2.6663	0.60875
ZNF251	-0.797143	0.0138817	0.42592	1.85756	0.370672
BTK	-0.796663	0.00545782	0.339645	2.26298	0.468974
ZBP1	-0.796059	0.0683744	0.612157	1.16511	0.213137
ANKRD40CL	-0.795293	0.0475485	0.566516	1.32286	0.246788
ZNF776	-0.795179	0.0446154	0.555781	1.35052	0.255097
RGCC	-0.794777	0.0106602	0.397967	1.97223	0.400153
IGHG2	-0.79348	0.0285665	0.517012	1.54414	0.2865
CACNA1G	-0.793279	0.0103703	0.397967	1.98421	0.400153
CYP2R1	-0.792755	0.0402626	0.544944	1.3951	0.263648
H3-4	-0.792476	0.0398262	0.544107	1.39983	0.264316
MYO5B	-0.791857	0.0070606	0.360311	2.15116	0.443323
LOXL1	-0.791268	0.0515954	0.574252	1.28739	0.240898
METTL3	-0.790749	0.00885651	0.376775	2.05274	0.423918
SCFD1	-0.790664	0.0100424	0.39568	1.99816	0.402656
BTN3A2	-0.789059	0.043084	0.552667	1.36568	0.257537
SMTNL2	-0.78779	0.0351061	0.535015	1.45462	0.271634
ODF2L	-0.787691	0.0592081	0.590018	1.22762	0.229135
SLC30A8	-0.787448	0.00250249	0.262565	2.60163	0.580763
HSD3B1	-0.787285	0.00706224	0.360311	2.15106	0.443323
CD200R1L	-0.784918	0.0206596	0.474587	1.68488	0.323685
CYP1A2	-0.784514	0.0352915	0.535015	1.45233	0.271634
SLITRK2	-0.783265	0.00856189	0.375356	2.06743	0.425556
MPO	-0.783017	0.0174343	0.449337	1.7586	0.347428
TSPYL6	-0.782397	0.0124917	0.4166	1.90338	0.380281
GRID2	-0.781105	0.016238	0.44357	1.78947	0.353038
FEM1A	-0.780972	0.0336641	0.533264	1.47283	0.273057
KCNJ5	-0.780741	0.0134571	0.422393	1.87105	0.374283
SUCNR1	-0.779597	0.0387861	0.541793	1.41132	0.266166
SELENOV	-0.779024	0.0310114	0.52866	1.50848	0.276823
KRT81	-0.778967	0.0174277	0.449337	1.75876	0.347428
CSH2	-0.778942	0.0859148	0.636309	1.06593	0.196332
PRH2	-0.778675	0.0627104	0.599009	1.20266	0.222566
ZNF7	-0.778092	0.0221772	0.487739	1.65409	0.311812
HLA-DQA1	-0.775585	0.00502349	0.325671	2.29899	0.487221
SLC38A6	-0.775539	0.0402862	0.544944	1.39484	0.263648
GOLGA6L6	-0.775195	0.00327267	0.292398	2.4851	0.534025
SERPINA2	-0.775073	0.0309185	0.52866	1.50978	0.276823
OTOP2	-0.774661	0.0251032	0.503926	1.60027	0.297633
TRIM27	-0.773452	0.0802639	0.62937	1.09548	0.201094
TMUB2	-0.772996	0.0157582	0.43991	1.80249	0.356636
MEX3B	-0.771907	0.043676	0.552667	1.35976	0.257537
KRTAP5-8	-0.771883	0.0930115	0.641937	1.03146	0.192508
GPR1	-0.771404	0.0640433	0.601949	1.19353	0.22044
EQTN	-0.770983	0.0818378	0.629811	1.08705	0.20079
MMEL1	-0.77096	0.0162804	0.44357	1.78834	0.353038
NONO	-0.770615	0.229057	0.771343	0.640057	0.112752
TSGA10IP	-0.7702	0.00805473	0.372352	2.09395	0.429047
RYK	-0.769997	0.0342832	0.533264	1.46492	0.273057
MCEMP1	-0.769594	0.0140714	0.42592	1.85166	0.370672
WDR36	-0.769306	0.0220508	0.486434	1.65658	0.312976
RABIF	-0.768459	0.0151007	0.431225	1.821	0.365296
EIF5AL1	-0.76833	0.0474643	0.566516	1.32363	0.246788
KDM5B	-0.767803	0.0430436	0.552667	1.36609	0.257537
ZNF672	-0.767192	0.186891	0.740756	0.728412	0.130325
CLEC18B	-0.766977	0.0106584	0.397967	1.97231	0.400153
AKR1B15	-0.76676	0.0122632	0.415658	1.9114	0.381264
ZNF385B	-0.765974	0.00926709	0.38734	2.03306	0.411908
CYP11A1	-0.765667	0.00597122	0.351767	2.22394	0.453744
DENND4B	-0.765334	0.00429545	0.320887	2.36699	0.493647
POMT1	-0.764942	0.107958	0.657825	0.966743	0.18189
CATIP	-0.764872	0.0805204	0.62937	1.09409	0.201094
HOXB4	-0.763987	0.0506828	0.574193	1.29514	0.240942
CYP27C1	-0.763403	0.00468359	0.325671	2.32942	0.487221
CYP2W1	-0.763301	0.00195202	0.236726	2.70952	0.625753
ZNF136	-0.762698	0.00632721	0.353794	2.19879	0.45125
GPHA2	-0.762633	0.00785467	0.36914	2.10487	0.432809
KCP	-0.762062	0.0181515	0.456603	1.74109	0.340461
OGFOD3	-0.762042	0.00211553	0.245402	2.67458	0.610123
SLC13A4	-0.760867	0.023696	0.496129	1.62532	0.304405
CMC1	-0.760765	0.0255847	0.505095	1.59202	0.296627
MUC8	-0.760392	0.0631971	0.600785	1.1993	0.221281
OCLN	-0.760301	0.506615	0.888719	0.295322	0.0512358
EVX1	-0.760148	0.0271825	0.514204	1.56571	0.288865
UGT2A1	-0.759249	0.0799317	0.62937	1.09728	0.201094
NUP210	-0.759246	0.000704543	0.171409	3.15209	0.765965
ZNF382	-0.759011	0.0555976	0.582508	1.25494	0.234698
NEPRO	-0.75878	0.0128451	0.417935	1.89126	0.378891
PZP	-0.758289	0.115591	0.668561	0.937075	0.174859
PDE8B	-0.758199	0.00969051	0.391652	2.01365	0.407099
ZNF644	-0.757538	0.12012	0.671633	0.920385	0.172868
KRT72	-0.755969	0.00570736	0.343841	2.24356	0.463643
FCHSD1	-0.755962	0.00515706	0.330973	2.2876	0.480207
ZNF710	-0.755857	0.0036436	0.302617	2.43847	0.519106
GSTCD	-0.75562	0.203617	0.754082	0.691186	0.122582
DNAJC5B	-0.75491	0.0371802	0.539298	1.42969	0.268171
CMTM8	-0.754859	0.0247314	0.500416	1.60675	0.300669
STK3	-0.754826	0.0207501	0.475495	1.68298	0.322854
ARL9	-0.7541	0.0576243	0.587761	1.23939	0.230799
TNN	-0.753524	0.0464124	0.562029	1.33337	0.250241
ZNF367	-0.75326	0.0269514	0.514142	1.56942	0.288917
FMO4	-0.751684	0.0421417	0.552667	1.37529	0.257537
IFT22	-0.751646	0.00184215	0.23316	2.73467	0.632346
LEUTX	-0.750132	0.00131465	0.220587	2.88119	0.656421
SLC13A3	-0.749238	0.0167336	0.446332	1.77641	0.350342
CLEC1B	-0.74916	0.0140348	0.42592	1.85279	0.370672
H2AC15	-0.749028	0.0194589	0.46559	1.71088	0.331996
HBZ	-0.748553	0.00427491	0.320887	2.36907	0.493647
ABCC11	-0.748194	0.00696439	0.360311	2.15712	0.443323
TMEM199	-0.748041	0.0419878	0.552667	1.37688	0.257537
TRAF6	-0.74799	0.0405671	0.54545	1.39183	0.263245
ST3GAL2	-0.7475	0.00100382	0.199441	2.99834	0.700186
IGF2	-0.747357	0.119903	0.671426	0.921171	0.173002
FCMR	-0.747058	0.00934841	0.38798	2.02926	0.411191
KIF20A	-0.746895	0.0236937	0.496129	1.62537	0.304405
NEK8	-0.746428	0.0264122	0.510619	1.5782	0.291903
UNC93B1	-0.745581	0.0542683	0.582001	1.26545	0.235076
TINCR	-0.745571	0.0113432	0.403649	1.94527	0.393996
TTC37	-0.744726	0.0129611	0.418067	1.88736	0.378754
OGFOD2	-0.742848	0.0420664	0.552667	1.37606	0.257537
IFI35	-0.742381	0.016102	0.442236	1.79312	0.354346
ATM	-0.741801	0.0963498	0.647146	1.01615	0.188998
HHLA1	-0.741714	0.0215417	0.478292	1.66672	0.320307
RHOJ	-0.741223	0.0600583	0.590412	1.22143	0.228845
COMTD1	-0.740375	0.0144105	0.426399	1.84132	0.370184
NLRP3	-0.739807	0.0818091	0.629811	1.0872	0.20079
ZFR	-0.738448	0.0427675	0.552667	1.36889	0.257537
FLT4	-0.738354	0.0137326	0.425324	1.86225	0.37128
VCAM1	-0.738084	0.0174432	0.449337	1.75837	0.347428
ISG20L2	-0.73764	0.0023263	0.253412	2.63333	0.596172
AXL	-0.737219	0.216472	0.763754	0.664599	0.117046
LRGUK	-0.736863	0.00517901	0.331244	2.28575	0.479852
ORMDL2	-0.736495	0.00600826	0.351767	2.22125	0.453744
GUCY1A1	-0.736357	0.0239508	0.498113	1.62068	0.302672
TMEM229A	-0.73635	0.0541689	0.582001	1.26625	0.235076
MAOA	-0.736024	0.0306392	0.527047	1.51372	0.27815
ADGRL4	-0.735958	0.232292	0.771588	0.633965	0.112615
OR5AK2	-0.735504	0.00795705	0.371515	2.09925	0.430024
TJAP1	-0.735441	0.0558621	0.582508	1.25288	0.234698
LAMB2	-0.735402	0.0129934	0.418386	1.88628	0.378423
CBLL2	-0.735106	0.0505751	0.574193	1.29606	0.240942
ERBB4	-0.734878	0.117282	0.669336	0.930767	0.174356
SOX3	-0.734081	0.0583976	0.588821	1.23361	0.230017
ZNF845	-0.733424	0.0154322	0.436481	1.81157	0.360035
KLF1	-0.733073	0.0447007	0.555781	1.34969	0.255097
CENPF	-0.733062	0.120376	0.672094	0.919462	0.17257
SVOPL	-0.733038	0.00594333	0.351767	2.22597	0.453744
NLRP4	-0.732923	0.026762	0.5132	1.57248	0.289713
HOXD9	-0.732706	0.0109977	0.401226	1.9587	0.396611
NBPF15	-0.731975	0.000539176	0.150445	3.26827	0.822623
UROC1	-0.731705	0.0811564	0.62937	1.09068	0.201094
CDH15	-0.731641	0.00145364	0.226725	2.83754	0.644501
OR1C1	-0.728788	0.0345518	0.533264	1.46153	0.273057
CD37	-0.728579	0.0148268	0.427983	1.82895	0.368573
MC1R	-0.727971	0.224289	0.767465	0.649192	0.114941
PPIP5K2	-0.726159	0.0066274	0.359226	2.17866	0.444633
C16orf96	-0.725935	0.0367425	0.53682	1.43483	0.270172
IL17RA	-0.725305	0.0252449	0.505095	1.59783	0.296627
ZNF670	-0.725263	0.0181653	0.456603	1.74076	0.340461
DIO3	-0.724581	0.00230426	0.253412	2.63747	0.596172
HOXD8	-0.724282	0.0543533	0.582001	1.26477	0.235076
EXOSC6	-0.724148	0.00126745	0.220587	2.89707	0.656421
SNTG2	-0.72387	0.00986457	0.39198	2.00592	0.406736
ZNF200	-0.723782	0.00503216	0.325671	2.29825	0.487221
CAPS2	-0.723121	0.0500904	0.572749	1.30025	0.242036
INSL4	-0.722908	0.00529586	0.335547	2.27606	0.474247
ABCC8	-0.722329	0.0715891	0.614288	1.14515	0.211628
ZFP30	-0.722067	0.427681	0.860755	0.36888	0.0651204
LOXL2	-0.722006	0.035573	0.535361	1.44888	0.271353
TPRX1	-0.721474	0.2593	0.787227	0.586198	0.1039
UBE3D	-0.721224	0.10016	0.652771	0.999306	0.185239
CD207	-0.720773	0.0367481	0.53682	1.43476	0.270172
OR4D11	-0.720488	0.00158708	0.226725	2.7994	0.644501
TTLL9	-0.720416	0.00108159	0.206121	2.96594	0.685878
MPLKIP	-0.720204	0.0373516	0.539298	1.42769	0.268171
RNASE8	-0.71971	0.044989	0.555975	1.34689	0.254945
LRRC10B	-0.719526	0.0561093	0.583082	1.25097	0.23427
TGFB1I1	-0.719431	0.0990509	0.652771	1.00414	0.185239
CX3CR1	-0.719247	0.151319	0.70891	0.820106	0.149409
DUS3L	-0.719234	0.0545038	0.582001	1.26357	0.235076
ANKLE1	-0.719207	0.033723	0.533264	1.47207	0.273057
FBXW10	-0.719116	0.0285103	0.517012	1.545	0.2865
AEBP2	-0.71891	0.00897913	0.380041	2.04677	0.42017
OSTC	-0.718592	0.00748871	0.364216	2.12559	0.43864
GPN2	-0.718569	0.00151955	0.226725	2.81829	0.644501
ZNF273	-0.718429	0.00422522	0.320887	2.37415	0.493647
FAR2	-0.71803	0.0792432	0.629058	1.10104	0.201309
KCNJ9	-0.717923	0.0176135	0.450615	1.75416	0.346194
LRRC25	-0.717388	0.0915228	0.641679	1.03847	0.192682
RCVRN	-0.716887	0.0103411	0.397967	1.98543	0.400153
SPESP1	-0.715558	0.235967	0.773366	0.627149	0.111615
CENPO	-0.715137	0.0509684	0.574193	1.2927	0.240942
CCDC180	-0.715077	0.0808564	0.62937	1.09229	0.201094
ZNF132	-0.71483	0.23385	0.771757	0.631063	0.112519
AKR1D1	-0.714031	0.0255838	0.505095	1.59204	0.296627
SLBP	-0.713814	0.0243933	0.499749	1.61273	0.301248
CFAP45	-0.713748	0.143543	0.702392	0.843017	0.153421
SHISAL2B	-0.713449	0.0204372	0.472564	1.68958	0.32554
EXOC4	-0.713408	0.015359	0.435936	1.81364	0.360578
MTFP1	-0.71309	0.00843642	0.375224	2.07384	0.42571
C2CD4A	-0.712905	0.0288353	0.517566	1.54008	0.286034
GRK7	-0.712864	0.0274441	0.515026	1.56155	0.288171
ACTRT2	-0.711982	0.0131469	0.419712	1.88118	0.377049
SNCAIP	-0.711964	0.144497	0.704227	0.840141	0.152287
NUP205	-0.709934	0.0113902	0.403649	1.94347	0.393996
KIAA0754	-0.709506	0.0195192	0.46559	1.70954	0.331996
ZNF597	-0.708867	0.0673522	0.609688	1.17165	0.214892
IGSF9B	-0.708208	0.0999932	0.652771	1.00003	0.185239
SPIC	-0.708129	0.0106377	0.397967	1.97315	0.400153
ITIH6	-0.708023	0.157331	0.714036	0.803185	0.14628
DCLRE1C	-0.707933	0.0127464	0.417825	1.89461	0.379006
MLPH	-0.707546	0.0129405	0.418067	1.88805	0.378754
THSD7A	-0.70712	0.0395879	0.543422	1.40244	0.264863
CCDC141	-0.706705	0.0094589	0.388252	2.02416	0.410887
ZNF250	-0.706176	0.0627602	0.599009	1.20232	0.222566
HOMER3	-0.705913	0.160888	0.716108	0.793476	0.145021
FAM133B	-0.705866	0.064774	0.602656	1.1886	0.219931
ZNF593	-0.70578	0.0425975	0.552667	1.37062	0.257537
OR52E8	-0.705125	0.0253203	0.505095	1.59653	0.296627
TANGO2	-0.705054	0.00609787	0.351767	2.21482	0.453744
STX18	-0.704866	0.034493	0.533264	1.46227	0.273057
POLR3F	-0.704766	0.0165635	0.44624	1.78085	0.350431
PKN1	-0.704566	0.00666527	0.359226	2.17618	0.444633
ZNF691	-0.703869	0.00281196	0.278697	2.55099	0.554867
MMP10	-0.703311	0.0165823	0.44624	1.78036	0.350431
PPP1R21	-0.703159	0.106061	0.656327	0.974444	0.18288
TRIB3	-0.702997	0.0336924	0.533264	1.47247	0.273057
TRAT1	-0.702776	0.0404419	0.544944	1.39317	0.263648
HMCN2	-0.70271	0.0113705	0.403649	1.94422	0.393996
KRT8	-0.702497	0.0720598	0.614797	1.14231	0.211269
PRMT7	-0.702401	0.0796951	0.629058	1.09857	0.201309
IRGC	-0.701669	0.0839342	0.632411	1.07606	0.199001
ISL2	-0.700934	0.10551	0.655956	0.976708	0.183125
FAM163B	-0.700633	0.003036	0.289287	2.5177	0.538671
PRSS2	-0.700274	0.0511878	0.574193	1.29083	0.240942
PRELID2	-0.699724	0.0129377	0.418067	1.88814	0.378754
PRPSAP2	-0.699339	0.054184	0.582001	1.26613	0.235076
ENPP6	-0.699071	0.0673746	0.609688	1.1715	0.214892
UGT2B15	-0.698999	0.102044	0.652845	0.991212	0.18519
CCDC144A	-0.698618	0.0820126	0.630393	1.08612	0.200389
SIDT1	-0.698458	0.016098	0.442236	1.79323	0.354346
MYBPC1	-0.698327	0.0279843	0.515152	1.55309	0.288065
MAPK12	-0.697632	0.0396306	0.543422	1.40197	0.264863
LNX2	-0.697268	0.0703415	0.613664	1.15279	0.212069
SLC35B3	-0.697188	0.00476785	0.325671	2.32168	0.487221
GZMM	-0.697182	0.0034884	0.296133	2.45737	0.528513
TCIM	-0.69712	0.00151521	0.226725	2.81953	0.644501
PSME1	-0.696783	0.0407108	0.545811	1.39029	0.262958
KDM5D	-0.696337	0.0485417	0.569328	1.31389	0.244637
PIK3IP1	-0.695771	0.125351	0.680644	0.901873	0.16708
ZBED2	-0.695175	0.0139234	0.42592	1.85626	0.370672
CALD1	-0.695049	0.105085	0.655503	0.978457	0.183425
OR5A2	-0.694159	0.0329891	0.53274	1.48163	0.273484
AXDND1	-0.693802	0.0157817	0.43991	1.80185	0.356636
NBPF26	-0.693708	0.159758	0.715866	0.796538	0.145168
STXBP2	-0.693693	0.0202936	0.472305	1.69264	0.325778
TNS3	-0.693664	0.0423657	0.552667	1.37299	0.257537
TBC1D2	-0.69246	0.0401373	0.544944	1.39645	0.263648
MIOS	-0.692332	0.0510341	0.574193	1.29214	0.240942
CSF3	-0.692232	0.100475	0.652771	0.997942	0.185239
SCX	-0.691982	0.0115527	0.407862	1.93731	0.389487
ALDH1A3	-0.690841	0.0540342	0.582001	1.26733	0.235076
MC4R	-0.690289	0.106307	0.65645	0.973439	0.182799
SPANXC	-0.69015	0.0666356	0.60771	1.17629	0.216304
OLFM2	-0.690112	0.027628	0.515026	1.55865	0.288171
TMEM88B	-0.690107	0.0327445	0.530387	1.48486	0.275407
KRT20	-0.68937	0.034697	0.533264	1.45971	0.273057
FCF1	-0.688767	0.00703903	0.360311	2.15249	0.443323
ZNF534	-0.688629	0.00490949	0.325671	2.30896	0.487221
CTNS	-0.688448	0.25295	0.782982	0.596965	0.106248
LMF1	-0.688301	0.0280789	0.515152	1.55162	0.288065
EXT2	-0.688144	0.083574	0.632326	1.07793	0.199059
MTSS1	-0.687904	0.115252	0.668249	0.938353	0.175061
NEK6	-0.687824	0.0403889	0.544944	1.39374	0.263648
SMIM33	-0.687664	0.00770238	0.36872	2.11337	0.433304
GHSR	-0.687263	0.0195519	0.46559	1.70881	0.331996
APOBEC3B	-0.687168	0.0548452	0.582508	1.26086	0.234698
CLDN23	-0.686688	0.0426152	0.552667	1.37044	0.257537
CANT1	-0.686662	0.00867457	0.376775	2.06175	0.423918
MMP12	-0.686627	0.00657318	0.359226	2.18222	0.444633
PLAU	-0.686523	0.123768	0.67885	0.90739	0.168226
MACROD1	-0.686238	0.0590373	0.58995	1.22887	0.229184
ZNF507	-0.68603	0.0709413	0.613664	1.1491	0.212069
KLRC4	-0.686012	0.00460946	0.325671	2.33635	0.487221
OR51G1	-0.685984	0.0332606	0.53274	1.47807	0.273484
MPPED2	-0.685686	0.0116742	0.409411	1.93277	0.387841
FUOM	-0.685498	0.0551692	0.582508	1.2583	0.234698
SOCS6	-0.685431	0.104651	0.655503	0.980258	0.183425
FBXO3	-0.685414	0.00547404	0.339645	2.26169	0.468974
OR2T8	-0.68536	0.135109	0.692629	0.869314	0.159499
IGLL5	-0.6851	0.101669	0.652771	0.992811	0.185239
PIGO	-0.684432	0.0677991	0.611108	1.16878	0.213882
FAM90A26	-0.684406	0.0227419	0.491014	1.64317	0.308906
CLEC4C	-0.684231	0.0264046	0.510619	1.57832	0.291903
PF4	-0.683985	0.0112313	0.403376	1.94957	0.39429
MAGEB3	-0.683946	0.00135945	0.220587	2.86664	0.656421
FERMT1	-0.683587	0.00394923	0.31469	2.40349	0.502117
ALDH3B2	-0.683576	0.0120677	0.413534	1.91838	0.383489
ZNF66	-0.683438	0.0275547	0.515026	1.5598	0.288171
SCAMP3	-0.682928	0.0342521	0.533264	1.46531	0.273057
KCNJ13	-0.68291	0.0335917	0.533264	1.47377	0.273057
SCP2D1	-0.682503	0.0351632	0.535015	1.45391	0.271634
PSCA	-0.682272	0.0343702	0.533264	1.46382	0.273057
CHD5	-0.682258	0.131383	0.690907	0.88146	0.16058
HOXD11	-0.682055	0.118049	0.66957	0.927939	0.174204
B4GALT4	-0.681596	0.600146	0.913302	0.221743	0.0393858
MKI67	-0.681538	0.212411	0.761329	0.672823	0.118428
NPR3	-0.680977	0.0386265	0.541793	1.41312	0.266166
RFXANK	-0.680657	0.0359009	0.535361	1.44489	0.271353
POMZP3	-0.680086	0.0375023	0.539298	1.42594	0.268171
PIM3	-0.679376	0.0533967	0.58036	1.27249	0.236302
HLA-F	-0.679202	0.0722614	0.615286	1.14109	0.210923
KBTBD12	-0.679107	0.0152501	0.43422	1.81673	0.36229
DUS2	-0.678894	0.030629	0.527047	1.51387	0.27815
C15orf48	-0.67863	0.000969961	0.196902	3.01325	0.70575
CWC15	-0.677675	0.0761453	0.621354	1.11836	0.206661
ECT2L	-0.677511	0.0267962	0.5132	1.57193	0.289713
CPA6	-0.677343	0.127905	0.684871	0.893111	0.164391
ACADL	-0.677067	0.0667136	0.60771	1.17579	0.216304
HTR1D	-0.676788	0.0175677	0.45006	1.75529	0.34673
ZNF343	-0.676046	0.010727	0.397967	1.96952	0.400153
NUDT19	-0.676033	0.0717718	0.614288	1.14405	0.211628
LNP1	-0.675816	0.0521476	0.57749	1.28277	0.238455
GGT1	-0.675641	0.00710159	0.360311	2.14864	0.443323
BLOC1S1	-0.675493	0.0495253	0.571998	1.30517	0.242605
BCDIN3D	-0.675091	0.0668955	0.607951	1.1746	0.216131
POU4F1	-0.674151	0.220201	0.764777	0.65718	0.116465
ZSWIM1	-0.674	0.0210142	0.475643	1.67749	0.322718
ATPAF2	-0.673863	0.0421338	0.552667	1.37537	0.257537
TAPBP	-0.673786	0.014591	0.427947	1.83591	0.36861
WT1	-0.673775	0.221094	0.764918	0.655423	0.116385
EPN3	-0.67355	0.100281	0.652771	0.998783	0.185239
CCL4L2	-0.67331	0.10016	0.652771	0.999305	0.185239
CCL20	-0.673129	0.0894656	0.64062	1.04834	0.1934
C7orf61	-0.672763	0.119902	0.671426	0.921173	0.173002
GAS2L2	-0.672695	0.0863802	0.636309	1.06359	0.196332
AZGP1	-0.672091	0.145188	0.704844	0.838069	0.151907
CEACAM7	-0.671896	0.0717917	0.614288	1.14393	0.211628
CACNG2	-0.671762	0.0232084	0.494674	1.63436	0.305681
ANGPTL4	-0.671536	0.0710638	0.613891	1.14835	0.211908
DIP2B	-0.671229	0.0289365	0.517566	1.53855	0.286034
LILRA4	-0.671227	0.0512777	0.574193	1.29007	0.240942
MZT2B	-0.671105	0.0148078	0.427983	1.82951	0.368573
ETV6	-0.670896	0.0534801	0.58036	1.27181	0.236302
MYOC	-0.670659	0.0791924	0.629058	1.10132	0.201309
POF1B	-0.670573	0.0384265	0.541793	1.41537	0.266166
NFE2L3	-0.670214	0.00667864	0.359226	2.17531	0.444633
GDF10	-0.670183	0.060285	0.591015	1.21979	0.228402
NPPA	-0.669667	0.203929	0.754082	0.690521	0.122582
DEPDC1	-0.669056	0.0738487	0.619326	1.13166	0.20808
SLC22A23	-0.669028	0.000511057	0.149133	3.29153	0.826427
JAK2	-0.667744	0.0459137	0.560503	1.33806	0.251422
LMAN2	-0.66745	0.0499081	0.572749	1.30183	0.242036
PDGFA	-0.667267	0.0246028	0.500178	1.60901	0.300876
SPTLC3	-0.666749	0.0368059	0.53682	1.43408	0.270172
OR14J1	-0.66672	0.148773	0.708198	0.827475	0.149845
RBM25	-0.666157	0.00939124	0.388033	2.02728	0.411132
NNMT	-0.66525	0.0180618	0.455356	1.74324	0.341649
GPR179	-0.664998	0.063119	0.600515	1.19984	0.221476
SHLD1	-0.664894	0.0288853	0.517566	1.53932	0.286034
ZFAT	-0.664889	0.0186023	0.462605	1.73043	0.334789
FOXL2	-0.664548	0.0148505	0.428006	1.82826	0.36855
C17orf98	-0.664215	0.215336	0.763022	0.666883	0.117463
RTL9	-0.663857	0.31996	0.820296	0.494904	0.0860292
C12orf29	-0.663743	0.138697	0.69858	0.857933	0.155784
YBX3	-0.663566	0.0257602	0.506895	1.58905	0.295082
ABHD1	-0.663181	0.0402385	0.544944	1.39536	0.263648
PIBF1	-0.662415	0.0155361	0.436481	1.80866	0.360035
ZNF284	-0.66213	0.0554856	0.582508	1.25582	0.234698
POU4F3	-0.661851	0.074897	0.621354	1.12554	0.206661
HGFAC	-0.661521	0.014227	0.426399	1.84689	0.370184
KIF11	-0.661371	0.373348	0.840584	0.427886	0.0754189
TMEM234	-0.660283	0.0101841	0.397967	1.99208	0.400153
OR5AS1	-0.660232	0.0828975	0.631034	1.08146	0.199947
CHMP2B	-0.660118	0.0573468	0.586924	1.24149	0.231418
LEFTY1	-0.659382	0.0236885	0.496129	1.62546	0.304405
C5orf38	-0.659367	0.0070904	0.360311	2.14933	0.443323
GPR15	-0.659339	0.0189478	0.463179	1.72244	0.334251
MICALL1	-0.658819	0.0189477	0.463179	1.72244	0.334251
WEE2	-0.658773	0.129767	0.688111	0.886836	0.162342
FMR1	-0.658702	0.0347404	0.533264	1.45916	0.273057
POLR2G	-0.658624	0.0387486	0.541793	1.41174	0.266166
LRWD1	-0.658506	0.00243022	0.257879	2.61435	0.588583
IVD	-0.658487	0.00502731	0.325671	2.29866	0.487221
BMP8B	-0.658307	0.115801	0.668857	0.936288	0.174667
GNMT	-0.65776	0.161268	0.716108	0.792452	0.145021
CAPRIN2	-0.657503	0.187394	0.741473	0.727245	0.129904
ZNF100	-0.657496	0.00429084	0.320887	2.36746	0.493647
FFAR3	-0.657469	0.0113756	0.403649	1.94403	0.393996
ACRV1	-0.657238	0.00596553	0.351767	2.22435	0.453744
POLR1B	-0.657062	0.12905	0.686532	0.889243	0.163339
PPP1R17	-0.656656	0.147996	0.708198	0.829749	0.149845
WDR19	-0.65657	0.0246393	0.500178	1.60837	0.300876
RFX2	-0.656423	0.000921134	0.189421	3.03568	0.722573
LAMB3	-0.656371	0.0192476	0.464557	1.71562	0.332961
CFHR3	-0.655863	0.00490444	0.325671	2.30941	0.487221
FRMD8	-0.655738	0.0514362	0.574193	1.28873	0.240942
FOXN2	-0.655591	0.0626058	0.599009	1.20339	0.222566
CAMK1G	-0.655265	0.105592	0.655956	0.976368	0.183125
PLXNA4	-0.655077	0.143298	0.702392	0.84376	0.153421
HARBI1	-0.654935	0.0226753	0.490865	1.64445	0.309038
PLA2G4C	-0.654422	0.0343267	0.533264	1.46437	0.273057
SLC28A2	-0.654237	0.0235984	0.496129	1.62712	0.304405
CAGE1	-0.654167	0.0344734	0.533264	1.46252	0.273057
VPS25	-0.653778	0.0377369	0.540057	1.42323	0.267561
RALGAPA2	-0.653743	0.00157384	0.226725	2.80304	0.644501
SLC35E2A	-0.65365	0.00880656	0.376775	2.05519	0.423918
ADGB	-0.653566	0.0073765	0.364216	2.13215	0.43864
TNFSF13B	-0.65342	0.0909661	0.641679	1.04112	0.192682
C4BPB	-0.652374	0.0522716	0.577642	1.28173	0.238341
PEX3	-0.65236	0.00977164	0.39198	2.01003	0.406736
FANCL	-0.651616	0.0477286	0.566719	1.32122	0.246632
PDK1	-0.651412	0.0357034	0.535361	1.44729	0.271353
CHRNA3	-0.651199	0.103878	0.655503	0.983475	0.183425
PLPP7	-0.650907	0.0143559	0.426399	1.84297	0.370184
MS4A8	-0.650497	0.11588	0.668857	0.935993	0.174667
ZNF808	-0.649308	0.135146	0.692629	0.869197	0.159499
ADAMTS3	-0.648012	0.0965493	0.647816	1.01525	0.188549
KRT76	-0.647929	0.0316516	0.529682	1.4996	0.275985
PLXND1	-0.647666	0.0824001	0.630498	1.08407	0.200316
C3orf52	-0.646821	0.39751	0.850607	0.400652	0.0702713
WDR44	-0.646227	0.0926358	0.641937	1.03322	0.192508
PTDSS2	-0.646008	0.0436783	0.552667	1.35973	0.257537
CD300A	-0.645901	0.00127693	0.220587	2.89383	0.656421
TMEM242	-0.64443	0.0088346	0.376775	2.05381	0.423918
KCNV2	-0.64423	0.0720206	0.614743	1.14254	0.211307
COG4	-0.644224	0.0241424	0.498458	1.61722	0.302372
HSD17B6	-0.644152	0.0441643	0.555055	1.35493	0.255664
CSHL1	-0.643943	0.0160212	0.442236	1.79531	0.354346
MRRF	-0.643848	0.0781114	0.62677	1.10729	0.202892
TINF2	-0.643823	0.0279396	0.515152	1.55378	0.288065
FABP3	-0.643801	0.101838	0.652845	0.992088	0.18519
ATP6V0D2	-0.643731	0.117677	0.669336	0.929308	0.174356
SCIMP	-0.643721	0.0175387	0.45	1.756	0.346788
PPP1R3A	-0.643514	0.0363757	0.53682	1.43919	0.270172
PDE7B	-0.643357	0.0679814	0.611603	1.16761	0.21353
HOXB2	-0.643285	0.00803106	0.372188	2.09523	0.429237
CISD2	-0.643077	0.167113	0.720212	0.77699	0.14254
RFPL3	-0.6424	0.0248325	0.501918	1.60498	0.299367
STK26	-0.642334	0.0696412	0.613664	1.15713	0.212069
TAS2R60	-0.642278	0.00334311	0.293127	2.47585	0.532945
MSH2	-0.64216	0.038142	0.54121	1.4186	0.266634
RP1L1	-0.640662	0.0559244	0.582508	1.2524	0.234698
GZMA	-0.639926	0.0354653	0.535015	1.4502	0.271634
COLCA2	-0.639857	0.0146189	0.427947	1.83508	0.36861
ARMCX2	-0.639441	0.0293719	0.520446	1.53207	0.283625
SIRT5	-0.639439	0.00841362	0.375224	2.07502	0.42571
ZMYM6	-0.639419	0.0821067	0.630393	1.08562	0.200389
SEPTIN9	-0.63911	0.119837	0.671426	0.921409	0.173002
CCDC144NL	-0.638987	0.0971073	0.650477	1.01275	0.186768
COL10A1	-0.638447	0.0134229	0.422031	1.87215	0.374656
APOBEC4	-0.638274	0.0718102	0.614288	1.14381	0.211628
ELOA3P	-0.638262	0.0567554	0.585682	1.24599	0.232338
CALHM4	-0.63752	0.00762468	0.367185	2.11778	0.435115
TRAF3IP2	-0.637216	0.148929	0.708198	0.827021	0.149845
CT47B1	-0.637185	0.00495197	0.325671	2.30522	0.487221
BTG4	-0.63705	0.0104503	0.397967	1.98087	0.400153
CDH24	-0.637035	0.205219	0.755031	0.687782	0.122035
TGM4	-0.636699	0.239487	0.77559	0.620718	0.110368
CRLS1	-0.636608	0.0768786	0.623532	1.11419	0.205141
IL1RL2	-0.636367	0.0280132	0.515152	1.55264	0.288065
ACSM3	-0.636121	0.149513	0.708198	0.825321	0.149845
CPNE6	-0.636121	0.230791	0.771588	0.636781	0.112615
ZNF560	-0.635751	0.0372103	0.539298	1.42934	0.268171
TAOK2	-0.634847	0.0127969	0.417825	1.89289	0.379006
FANCB	-0.634382	0.00984686	0.39198	2.0067	0.406736
PRDM15	-0.634321	0.00957753	0.388848	2.01875	0.41022
ASTN1	-0.633786	0.0580833	0.588821	1.23595	0.230017
IL17D	-0.633059	0.0476034	0.566629	1.32236	0.246701
PSG9	-0.632972	0.217165	0.763754	0.663211	0.117046
RSPRY1	-0.632867	0.149202	0.708198	0.826224	0.149845
CCNP	-0.632593	0.0111314	0.402107	1.95345	0.395658
CTR9	-0.632143	0.180389	0.733576	0.743789	0.134555
LDLRAD2	-0.63197	0.0729586	0.61738	1.13692	0.209447
OR51A2	-0.631943	0.0123454	0.415823	1.9085	0.381092
GRAMD1B	-0.631825	0.12301	0.677858	0.910061	0.168862
SCGB3A2	-0.631431	0.217716	0.763754	0.66211	0.117046
MUC7	-0.631082	0.0387058	0.541793	1.41222	0.266166
FLVCR2	-0.630983	0.0472789	0.565825	1.32533	0.247318
GOLGA8F	-0.630485	0.0540415	0.582001	1.26727	0.235076
HMGCL	-0.63047	0.0276355	0.515026	1.55853	0.288171
PTGES3L	-0.63046	0.157247	0.714036	0.803418	0.14628
TKTL2	-0.630066	0.0172443	0.449289	1.76336	0.347475
METTL27	-0.630059	0.0212066	0.476422	1.67353	0.322008
LBX2	-0.629951	0.0345277	0.533264	1.46183	0.273057
SERPINA6	-0.629851	0.0543865	0.582001	1.26451	0.235076
PLEKHN1	-0.629656	0.0381652	0.54121	1.41833	0.266634
MIIP	-0.62927	0.0351428	0.535015	1.45416	0.271634
TDRKH	-0.629264	0.0514302	0.574193	1.28878	0.240942
GGTLC1	-0.628985	0.219137	0.763754	0.659283	0.117046
MTLN	-0.628966	0.0886081	0.639677	1.05253	0.194039
TAS2R5	-0.628883	0.0106213	0.397967	1.97382	0.400153
FCSK	-0.628508	0.105328	0.655956	0.977456	0.183125
ARRDC2	-0.628504	0.101963	0.652845	0.991555	0.18519
IQCC	-0.628422	0.132901	0.691383	0.876471	0.160281
KRT4	-0.628413	0.00677486	0.360311	2.1691	0.443323
PAPOLB	-0.627854	0.0347995	0.533264	1.45843	0.273057
HOXA9	-0.627847	0.0584218	0.588821	1.23343	0.230017
SLC38A7	-0.627831	0.276756	0.801994	0.557903	0.0958289
CABIN1	-0.627759	0.0366917	0.53682	1.43543	0.270172
SPATA6L	-0.627543	0.026466	0.510619	1.57731	0.291903
MVB12B	-0.627237	0.0374631	0.539298	1.4264	0.268171
UPP2	-0.626806	0.00681804	0.360311	2.16634	0.443323
KIF9	-0.626538	0.0388541	0.541793	1.41056	0.266166
DYRK4	-0.626328	0.0593101	0.590018	1.22687	0.229135
MED14	-0.626204	0.129004	0.686532	0.889398	0.163339
MISP	-0.625751	0.020318	0.472305	1.69212	0.325778
METTL7A	-0.625637	0.0695174	0.613664	1.15791	0.212069
KCNJ14	-0.62557	0.131009	0.690907	0.8827	0.16058
KCNH2	-0.625119	0.0125965	0.417113	1.89975	0.379746
DYDC1	-0.625001	0.038041	0.54121	1.41975	0.266634
KCTD19	-0.624967	0.100882	0.652771	0.996186	0.185239
STRC	-0.624634	0.267869	0.795074	0.572077	0.0995926
HCK	-0.624615	0.0136038	0.424857	1.86634	0.371757
UBASH3A	-0.624578	0.0873162	0.63675	1.05891	0.196031
ZNF248	-0.624565	0.133205	0.692001	0.875478	0.159893
FLNB	-0.624334	0.0568873	0.585682	1.24498	0.232338
DEGS2	-0.624072	0.0297562	0.523368	1.52642	0.281193
CCDC130	-0.624041	0.262384	0.790612	0.581063	0.102036
SP9	-0.623864	0.00945392	0.388252	2.02439	0.410887
SLC30A1	-0.623718	0.0923747	0.641937	1.03445	0.192508
PGLYRP1	-0.623485	0.0320536	0.529802	1.49412	0.275886
SDS	-0.623326	0.135522	0.693181	0.867991	0.159153
SULT2B1	-0.62287	0.0514586	0.574193	1.28854	0.240942
C2CD6	-0.622833	0.0707819	0.613664	1.15008	0.212069
ZNF317	-0.622732	0.0512673	0.574193	1.29016	0.240942
RTL4	-0.622693	0.0864721	0.636309	1.06312	0.196332
GPR62	-0.622593	0.117641	0.669336	0.92944	0.174356
KRT75	-0.622353	0.0477984	0.567142	1.32059	0.246308
PLXNB3	-0.621849	0.0413136	0.549988	1.38391	0.259647
BCL3	-0.621658	0.0232598	0.49476	1.63339	0.305605
HOATZ	-0.621401	0.279532	0.802734	0.553568	0.0954281
ZNF493	-0.621255	0.0121162	0.41366	1.91664	0.383357
ZNF563	-0.620724	0.0336473	0.533264	1.47305	0.273057
CEMIP2	-0.620623	0.0366421	0.53682	1.43602	0.270172
SOX14	-0.62043	0.118575	0.670247	0.926006	0.173765
SARS2	-0.620345	0.0273846	0.515026	1.56249	0.288171
XDH	-0.620267	0.125651	0.680644	0.900834	0.16708
UPRT	-0.619948	0.0896283	0.64062	1.04755	0.1934
ARPC1B	-0.619617	0.0155419	0.436481	1.8085	0.360035
TRHDE	-0.619589	0.104807	0.655503	0.979611	0.183425
NCCRP1	-0.619044	0.0643369	0.602641	1.19154	0.219941
DNAH1	-0.618983	0.379725	0.843148	0.420531	0.0740961
MMP19	-0.618904	0.0809434	0.62937	1.09182	0.201094
DLK2	-0.618818	0.0764948	0.621709	1.11637	0.206413
OR4X1	-0.618104	0.0363721	0.53682	1.43923	0.270172
TLN1	-0.617719	0.135936	0.693832	0.866667	0.158746
UTF1	-0.616467	0.0194382	0.46559	1.71134	0.331996
NRDE2	-0.616277	0.132333	0.690919	0.878333	0.160573
ZNF280B	-0.61602	0.127243	0.683461	0.895365	0.165286
EMILIN3	-0.615995	0.106331	0.65645	0.973339	0.182799
FBLIM1	-0.615621	0.0147797	0.427947	1.83033	0.36861
FBXO30	-0.615584	0.0512813	0.574193	1.29004	0.240942
CMPK1	-0.615309	0.031449	0.52866	1.50239	0.276823
FOXI2	-0.614918	0.0510051	0.574193	1.29239	0.240942
TUSC1	-0.614639	0.0568034	0.585682	1.24563	0.232338
SF3B4	-0.61411	0.311439	0.815101	0.506627	0.0887883
RIPOR2	-0.613598	0.00387123	0.312983	2.41215	0.504479
LBX1	-0.61352	0.0891884	0.64062	1.04969	0.1934
CAPN9	-0.613502	0.162149	0.716108	0.790087	0.145021
BNIP5	-0.612945	0.0487441	0.569328	1.31208	0.244637
FAM117B	-0.612862	0.0268624	0.5132	1.57085	0.289713
H2AP	-0.61234	0.0845393	0.634078	1.07294	0.197857
DDX19A	-0.612238	0.0687042	0.61219	1.16302	0.213114
AKR7A2	-0.612023	0.0541022	0.582001	1.26678	0.235076
SPEM2	-0.611939	0.286334	0.80642	0.543128	0.0934387
PLCXD3	-0.611859	0.136713	0.696744	0.864189	0.156927
DSC3	-0.611425	0.0445286	0.555781	1.35136	0.255097
TP53BP1	-0.610896	0.062344	0.599009	1.20521	0.222566
KLF15	-0.610733	0.193702	0.745229	0.712865	0.12771
FAM83F	-0.610448	0.131633	0.690907	0.880635	0.16058
SORCS3	-0.610427	0.0559248	0.582508	1.2524	0.234698
LIMA1	-0.610377	0.0150828	0.431225	1.82152	0.365296
SERPINA11	-0.610287	0.154696	0.71324	0.810521	0.146764
KRTAP4-1	-0.61019	0.139567	0.69858	0.855216	0.155784
ADAL	-0.610121	0.03752	0.539298	1.42574	0.268171
MT1F	-0.609968	0.101096	0.652771	0.995264	0.185239
CTH	-0.609535	0.0909188	0.641679	1.04135	0.192682
HEPN1	-0.609296	0.0748422	0.621354	1.12585	0.206661
LYPD8	-0.608791	0.0162282	0.44357	1.78973	0.353038
CDC42EP1	-0.608628	0.123851	0.67885	0.907101	0.168226
MAGEB5	-0.608465	0.226656	0.769493	0.644633	0.113795
RPS6KB2	-0.60844	0.0107799	0.397967	1.96738	0.400153
CROCC2	-0.608216	0.0924622	0.641937	1.03404	0.192508
EEF2KMT	-0.607925	0.102719	0.653177	0.988349	0.184969
MAPK7	-0.607896	0.104933	0.655503	0.979087	0.183425
KRTAP4-3	-0.607528	0.0695147	0.613664	1.15792	0.212069
GINS1	-0.607356	0.0429317	0.552667	1.36722	0.257537
TMEM222	-0.607355	0.258235	0.787137	0.587986	0.10395
BMP1	-0.607299	0.102878	0.653666	0.987677	0.184644
COQ7	-0.60703	0.00816824	0.375077	2.08787	0.42588
SEPHS2	-0.606941	0.0745386	0.621354	1.12762	0.206661
OR10A3	-0.606193	0.182131	0.736412	0.739615	0.132879
HAPLN3	-0.606038	0.146024	0.705897	0.835575	0.151259
ROS1	-0.60595	0.0801534	0.62937	1.09608	0.201094
PSMB9	-0.605841	0.142499	0.701967	0.846189	0.153683
ZFHX3	-0.605691	0.0941292	0.6433	1.02628	0.191586
ZNF671	-0.605673	0.239846	0.77559	0.620067	0.110368
STK38	-0.605155	0.0144751	0.426399	1.83938	0.370184
GPATCH1	-0.605057	0.055421	0.582508	1.25633	0.234698
GPC2	-0.605049	0.123625	0.678466	0.907894	0.168472
ALDOB	-0.604886	0.247363	0.777889	0.606666	0.109082
DIAPH2	-0.604707	0.0140734	0.42592	1.8516	0.370672
PRKCH	-0.604703	0.0287571	0.517566	1.54125	0.286034
CCL4L1	-0.604445	0.0542339	0.582001	1.26573	0.235076
SPINK4	-0.604154	0.0433853	0.552667	1.36266	0.257537
MICALCL	-0.604003	0.116257	0.668857	0.934581	0.174667
LCMT2	-0.603668	0.0737619	0.619326	1.13217	0.20808
GGTLC2	-0.603634	0.0316263	0.529682	1.49995	0.275985
CATSPER2	-0.602955	0.0528288	0.579689	1.27713	0.236805
NFATC4	-0.602813	0.0642611	0.602641	1.19205	0.219941
NHLRC2	-0.602774	0.2508	0.780352	0.600672	0.10771
PMM2	-0.60254	0.129	0.686532	0.889412	0.163339
CRLF1	-0.602227	0.0162931	0.44357	1.788	0.353038
GADD45A	-0.602007	0.0143269	0.426399	1.84385	0.370184
LSG1	-0.601935	0.0492001	0.57116	1.30803	0.243242
TBX15	-0.601662	0.00781461	0.36914	2.10709	0.432809
CCDC125	-0.601604	0.0556071	0.582508	1.25487	0.234698
FGFBP1	-0.601595	0.0245477	0.500178	1.60999	0.300876
OSBPL9	-0.601401	0.11892	0.670247	0.924745	0.173765
MROH9	-0.601177	0.0175412	0.45	1.75594	0.346788
OSM	-0.601081	0.0645235	0.602656	1.19028	0.219931
NACC1	-0.600866	0.0409716	0.547735	1.38752	0.26143
GZMH	-0.600824	0.00832884	0.375224	2.07942	0.42571
PTTG1	-0.600757	0.0209693	0.475643	1.67842	0.322718
GALNT12	-0.600655	0.0774478	0.624262	1.11099	0.204633
PPP5D1	-0.600522	0.0618961	0.597834	1.20834	0.223419
YIF1A	-0.600378	0.0348923	0.533264	1.45727	0.273057
ZNF202	-0.599981	0.0160973	0.442236	1.79325	0.354346
PSTK	-0.5998	0.0660883	0.606519	1.17988	0.217156
TTC16	-0.599143	0.347944	0.830442	0.45849	0.0806908
VN1R4	-0.599091	0.0342039	0.533264	1.46592	0.273057
ZNF619	-0.598977	0.0701716	0.613664	1.15384	0.212069
RAVER2	-0.598817	0.0879602	0.637939	1.05571	0.195221
LPIN3	-0.598702	0.010514	0.397967	1.97823	0.400153
PDIA5	-0.59869	0.0869204	0.63675	1.06088	0.196031
KLHL33	-0.598593	0.0358777	0.535361	1.44518	0.271353
TAP2	-0.598331	0.0258116	0.506895	1.58819	0.295082
CNTFR	-0.598321	0.0455532	0.559705	1.34148	0.252041
CLDN15	-0.598218	0.147082	0.706718	0.832441	0.150754
OR11H1	-0.598171	0.0164364	0.444234	1.78419	0.352388
SOX17	-0.598134	0.475647	0.876578	0.322715	0.0572094
PEX2	-0.597986	0.193224	0.745229	0.713939	0.12771
SPINT1	-0.597469	0.230425	0.771588	0.637471	0.112615
TRMT10A	-0.597243	0.0292259	0.518843	1.53423	0.284964
C5orf52	-0.596721	0.0713529	0.614288	1.14659	0.211628
CRYGC	-0.596562	0.0789434	0.629058	1.10268	0.201309
TRPV5	-0.596549	0.0410189	0.547975	1.38702	0.26124
TMEM236	-0.596437	0.0644396	0.602641	1.19085	0.219941
POU2F1	-0.596405	0.0459483	0.560503	1.33773	0.251422
TMA16	-0.59603	0.0194762	0.46559	1.7105	0.331996
SCML2	-0.596026	0.0223982	0.489039	1.64979	0.310656
PLXNB2	-0.595834	0.00426288	0.320887	2.3703	0.493647
RPS6KA5	-0.595817	0.0685237	0.61219	1.16416	0.213114
OR5B3	-0.595655	0.0898756	0.64062	1.04636	0.1934
NKRF	-0.595499	0.0364861	0.53682	1.43787	0.270172
XAF1	-0.595451	0.0487215	0.569328	1.31228	0.244637
FEZF1	-0.594972	0.0353505	0.535015	1.4516	0.271634
CLEC4M	-0.594788	0.0135661	0.424632	1.86755	0.371987
ERAL1	-0.59449	0.0723858	0.615609	1.14035	0.210695
PARD3	-0.594404	0.045756	0.560503	1.33955	0.251422
FBXO48	-0.594163	0.205964	0.755566	0.686208	0.121728
EBF4	-0.593919	0.205556	0.755031	0.68707	0.122035
RIT1	-0.593852	0.020445	0.472564	1.68941	0.32554
ARSB	-0.593651	0.0935903	0.642845	1.02877	0.191894
RHBDL1	-0.59364	0.131464	0.690907	0.881193	0.16058
LAIR1	-0.593613	0.188228	0.741958	0.725316	0.129621
ZBTB10	-0.593399	0.152998	0.710553	0.815313	0.148404
CCRL2	-0.593197	0.0143945	0.426399	1.8418	0.370184
FOXD1	-0.593027	0.0191675	0.464557	1.71743	0.332961
SPANXA1	-0.592634	0.0195843	0.46559	1.70809	0.331996
WDR49	-0.592428	0.0719166	0.614638	1.14317	0.21138
TPD52L1	-0.592328	0.0929176	0.641937	1.0319	0.192508
DEFB128	-0.592019	0.107399	0.657005	0.968999	0.182431
SEMA4C	-0.591988	0.0560673	0.583025	1.25129	0.234313
ACOXL	-0.591939	0.0312958	0.52866	1.50451	0.276823
TRADD	-0.591783	0.0757398	0.621354	1.12068	0.206661
URM1	-0.591762	0.0465044	0.562029	1.33251	0.250241
CRACDL	-0.591712	0.08697	0.63675	1.06063	0.196031
CD7	-0.591536	0.136785	0.696744	0.863961	0.156927
SLC13A2	-0.591529	0.0748685	0.621354	1.1257	0.206661
RNF126	-0.591205	0.0110417	0.401226	1.95696	0.396611
SLC13A5	-0.590604	0.117665	0.669336	0.929352	0.174356
CYS1	-0.590484	0.238827	0.77559	0.621917	0.110368
EPS8	-0.590378	0.0422036	0.552667	1.37465	0.257537
SYCE1	-0.590313	0.0179592	0.454287	1.74571	0.34267
LRRIQ1	-0.590243	0.0753883	0.621354	1.1227	0.206661
MXRA5	-0.590047	0.208734	0.758712	0.680408	0.119923
CGN	-0.590017	0.0190126	0.463549	1.72096	0.333904
SIPA1L1	-0.590008	0.083777	0.632411	1.07688	0.199001
RNF17	-0.590003	0.198782	0.749278	0.701624	0.125357
NFAM1	-0.589831	0.0367649	0.53682	1.43457	0.270172
MLXIP	-0.589667	0.1016	0.652771	0.993105	0.185239
NCR1	-0.589624	0.0602098	0.591015	1.22033	0.228402
TSPAN9	-0.589434	0.125631	0.680644	0.900903	0.16708
OR2T5	-0.589142	0.0234578	0.495025	1.62971	0.305373
UEVLD	-0.589054	0.0484158	0.569328	1.31501	0.244637
CORIN	-0.588787	0.0545766	0.582001	1.26299	0.235076
FAM76A	-0.588581	0.0347411	0.533264	1.45916	0.273057
CUL4A	-0.588538	0.107739	0.657598	0.967627	0.182039
KIF4A	-0.588364	0.064731	0.602656	1.18889	0.219931
KRTAP6-1	-0.588188	0.0412208	0.549886	1.38488	0.259727
IFNA4	-0.588137	0.0132554	0.421018	1.87761	0.375699
DISP3	-0.588089	0.071751	0.614288	1.14417	0.211628
GJD3	-0.587852	0.101614	0.652771	0.993045	0.185239
IQCE	-0.587637	0.0664483	0.60771	1.17752	0.216304
GRHPR	-0.587584	0.0260508	0.509727	1.58418	0.292663
ADGRG1	-0.587484	0.0833509	0.632326	1.07909	0.199059
MSL3	-0.587483	0.0945867	0.6433	1.02417	0.191586
ERLIN2	-0.587396	0.00721421	0.362326	2.14181	0.440901
CIPC	-0.587394	0.0353375	0.535015	1.45176	0.271634
NPAT	-0.587355	0.123224	0.677858	0.909306	0.168862
MRM3	-0.587332	0.065193	0.602656	1.1858	0.219931
WFDC3	-0.587212	0.085444	0.636309	1.06832	0.196332
FAM186B	-0.586726	0.116491	0.668857	0.933706	0.174667
MEN1	-0.586477	0.0879714	0.637939	1.05566	0.195221
PWWP3B	-0.586126	0.0171494	0.449289	1.76575	0.347475
CPT1B	-0.585882	0.0159209	0.441811	1.79803	0.354764
FAIM	-0.585825	0.0346696	0.533264	1.46005	0.273057
DCAF16	-0.585807	0.0365611	0.53682	1.43698	0.270172
SLC6A12	-0.585799	0.0281189	0.515152	1.551	0.288065
PRAC2	-0.585744	0.088839	0.640107	1.0514	0.193747
PCYT1B	-0.585731	0.0755528	0.621354	1.12175	0.206661
CCIN	-0.585619	0.295384	0.809359	0.529613	0.0918587
MS4A2	-0.585601	0.0385406	0.541793	1.41408	0.266166
CCND3	-0.585378	0.0422207	0.552667	1.37447	0.257537
PPP1R35	-0.585181	0.0479315	0.567423	1.31938	0.246093
NCK2	-0.585155	0.0357476	0.535361	1.44675	0.271353
EYA2	-0.585062	0.0570964	0.586333	1.24339	0.231856
KRTAP2-1	-0.584773	0.115708	0.66882	0.936638	0.174691
MAPK15	-0.584634	0.142636	0.702125	0.845772	0.153586
BHMT2	-0.584633	0.0318812	0.529802	1.49647	0.275886
BPIFA3	-0.584588	0.200676	0.751915	0.697504	0.123832
PYGO1	-0.584561	0.100581	0.652771	0.997485	0.185239
SLC37A1	-0.584495	0.0421574	0.552667	1.37513	0.257537
PGBD4	-0.584034	0.304571	0.813317	0.516311	0.0897402
TMPRSS11B	-0.584026	0.112201	0.663528	0.950002	0.17814
SYS1	-0.583813	0.234198	0.771896	0.630417	0.112441
TEK	-0.583531	0.0962628	0.647146	1.01654	0.188998
COL9A1	-0.583493	0.0231179	0.493993	1.63605	0.306279
IGSF1	-0.58327	0.0515242	0.574193	1.28799	0.240942
SH2D2A	-0.583253	0.0531015	0.580347	1.27489	0.236312
BFSP2	-0.583241	0.077956	0.626479	1.10815	0.203094
C9orf57	-0.582828	0.00837146	0.375224	2.0772	0.42571
C2orf68	-0.582492	0.0663076	0.607337	1.17844	0.21657
DTYMK	-0.582332	0.051419	0.574193	1.28888	0.240942
TERB2	-0.582329	0.0367517	0.53682	1.43472	0.270172
ZG16B	-0.582271	0.0502488	0.572749	1.29887	0.242036
LY6K	-0.582262	0.0432853	0.552667	1.36366	0.257537
DENND10	-0.582194	0.00621874	0.353013	2.2063	0.45221
DRC3	-0.582018	0.0317238	0.529802	1.49862	0.275886
TVP23A	-0.581901	0.335638	0.825243	0.474128	0.0834179
PPP4R2	-0.581803	0.0810476	0.62937	1.09126	0.201094
TMEM169	-0.581649	0.0255685	0.505095	1.59229	0.296627
LMNA	-0.581588	0.0831189	0.632055	1.0803	0.199245
SOX10	-0.581534	0.126186	0.68154	0.89899	0.166509
MAPKBP1	-0.581511	0.00710957	0.360311	2.14816	0.443323
SPRR1B	-0.581339	0.096161	0.647146	1.017	0.188998
GUCY2D	-0.581338	0.0956193	0.646065	1.01945	0.189724
ATP6V0B	-0.58123	0.0188695	0.463179	1.72424	0.334251
PLGRKT	-0.580987	0.0146622	0.427947	1.8338	0.36861
CCL24	-0.580683	0.228488	0.770765	0.641136	0.113078
DNAH12	-0.580513	0.0535684	0.580641	1.27109	0.236093
ZNF362	-0.58009	0.146389	0.706376	0.834492	0.150964
CGB2	-0.580011	0.116688	0.669309	0.932973	0.174373

## Sheet: GWAS and AD hits comparisons
Common genes found in DEGs AsymAD & Bellenguez C et al., Nat Genet. 2022; 54(4): 412–436.							Common genes found in DEGs AD & Bellenguez C et al., Nat Genet. 2022; 54(4): 412–436.
Target name	Log2 {Fold change}	Pvalue	Adjusted pvalue	-log10 pvalue	-log10 adjusted pvalue		Target name	Log2 {Fold change}	Pvalue	Adjusted pvalue	-log10 pvalue	-log10 adjusted pvalue
EPDR1	0.890791	0.00393916	0.31469	2.4046	0.502117		NCK2	-0.585155	0.0357476	0.535361	1.44675	0.271353
CLU	1.16951	0.00200722	0.238988	2.69741	0.621624		HLA-DQA1	-0.775585	0.00502349	0.325671	2.29899	0.487221
SORL1	1.00834	0.000320201	0.125321	3.49458	0.901977		SCIMP	-0.643721	0.0175387	0.45	1.756	0.346788
APP	0.997092	0.00817392	0.375077	2.08757	0.42588		FAM117B	-0.612862	0.0268624	0.5132	1.57085	0.289713
MAPK3	0.696013	0.0135739	0.424632	1.8673	0.371987		DYDC1	-0.625001	0.038041	0.54121	1.41975	0.266634
STX1B	0.722307	0.00956416	0.388848	2.01935	0.41022		TAOK2	-0.634847	0.0127969	0.417825	1.89289	0.379006
RUNDC3A	0.828018	0.0088531	0.376775	2.0529	0.423918		DRC3	-0.582018	0.0317238	0.529802	1.49862	0.275886
							PLCD3	-0.870329	0.00570145	0.343841	2.24401	0.463643
Common genes found in DEGs AsymAD & Agora							Common genes found in DEGs AD & Agora table
Target name	Log2 {Fold change}	Pvalue	Adjusted pvalue	-log10 pvalue	-log10 adjusted pvalue		Target name	Log2 {Fold change}	Pvalue	Adjusted pvalue	-log10 pvalue	-log10 adjusted pvalue
CLU	1.16951	0.00200722	0.238988	2.69741	0.621624		MDK	-0.975164	0.0373233	0.539298	1.42802	0.268171
DNM1	0.996702	0.0280792	0.515152	1.55162	0.288065		AKR1D1	-0.714031	0.0255838	0.505095	1.59204	0.296627
SYT1	1.11046	0.0081327	0.375028	2.08977	0.425936		ANXA2	-1.05679	0.0245754	0.500178	1.6095	0.300876
ATP1B1	0.73879	0.00311223	0.289378	2.50693	0.538535		BLOC1S1	-0.675493	0.0495253	0.571998	1.30517	0.242605
ATP2A2	0.675976	0.0267956	0.5132	1.57194	0.289713		COL1A2	-0.992186	0.0111188	0.402107	1.95394	0.395658
HSPB1	0.778887	0.0282588	0.516401	1.54885	0.287013		MS4A2	-0.585601	0.0385406	0.541793	1.41408	0.266166
MEF2C	0.627373	0.0346399	0.533264	1.46042	0.273057		OLFML3	-0.830881	0.012187	0.413827	1.9141	0.383181
RAB3A	1.30631	1.49521e-05	0.0571837	4.8253	1.24273		SLC22A23	-0.669028	0.000511057	0.149133	3.29153	0.826427
SV2B	0.775731	0.00923565	0.38734	2.03453	0.411908		SPTLC3	-0.666749	0.0368059	0.53682	1.43408	0.270172
ANKS1B	0.858911	0.0111947	0.402835	1.95099	0.394873
ATP1A3	0.896056	0.012832	0.417935	1.89171	0.378891
ATP2B2	0.971513	0.00736229	0.364216	2.13299	0.43864
ATP6V0D1	0.621514	0.0422399	0.552667	1.37428	0.257537
ATP6V1B2	1.03187	0.00159383	0.226725	2.79756	0.644501
ATP6V1E1	0.633604	0.0132401	0.421018	1.87811	0.375699
COX6B1	0.938204	0.000509112	0.149133	3.29319	0.826427
CYFIP2	0.781805	0.0166421	0.446332	1.77879	0.350342
CYP19A1	0.741471	0.00603474	0.351767	2.21934	0.453744
DLG2	0.638434	0.0146936	0.427947	1.83287	0.36861
DLG4	0.76752	0.0334721	0.533264	1.47532	0.273057
ENC1	0.830209	0.043658	0.552667	1.35994	0.257537
FBXW7	0.754831	0.00120551	0.218584	2.91883	0.660382
FGF2	1.03638	0.0103713	0.397967	1.98417	0.400153
GABARAPL1	0.84397	0.0374233	0.539298	1.42686	0.268171
GABRA1	0.863855	0.0140815	0.42592	1.85135	0.370672
GPC6	0.596781	0.0255281	0.505095	1.59298	0.296627
GPI	0.901406	0.0263174	0.510619	1.57976	0.291903
IDH2	0.840448	0.044485	0.555781	1.35179	0.255097
MAP1B	1.24076	8.71192e-05	0.0761223	4.05989	1.11849
MAP2	1.28629	2.75569e-05	0.0571837	4.55977	1.24273
NDUFA13	0.974686	0.00476668	0.325671	2.32178	0.487221
NSF	0.937393	0.00899433	0.380041	2.04603	0.42017
OXR1	0.7645	0.0192778	0.464557	1.71494	0.332961
PNMA2	0.754727	0.0327055	0.530333	1.48538	0.275451
PREPL	0.853923	0.0323127	0.530244	1.49063	0.275524
RTN1	0.915673	0.0209621	0.475643	1.67856	0.322718
RTN3	1.025	0.00786388	0.36914	2.10436	0.432809
S100A4	0.664311	0.0466037	0.562618	1.33158	0.249786
SCG3	0.823184	0.0170738	0.449217	1.76767	0.347544
SEPTIN5	0.705672	0.021253	0.476495	1.67258	0.321942
SIGLEC8	0.709191	0.0495552	0.571998	1.30491	0.242605
SLC1A2	0.748917	0.0373191	0.539298	1.42807	0.268171
SNCA	1.49422	0.000250669	0.117037	3.6009	0.931676
SULT4A1	1.00115	0.00704663	0.360311	2.15202	0.443323
SYN2	0.700045	0.0435631	0.552667	1.36088	0.257537
SYP	1.06511	0.00440538	0.325049	2.35602	0.488051
UQCRC1	0.773126	0.0104303	0.397967	1.9817	0.400153
VSNL1	1.53036	0.00470436	0.325671	2.3275	0.487221

## Sheet: Microglia Clusters
Comparison_AsymAD_Clusters against reported "DAM" or equivalent clusters										Olah et al.	Clusters	Defined as	"DAM"	4 (12/386), 5(8/539), 7(6/292), 8(5/400)	4 (10/386), 5(22/539), 7(14/292), 8(75/400)
(Olah et al., Sun et al., Keren-Shaul et al., Mancuso et al.)										Sun et al.	Clusters	Defined as	"DAM"	MG3 (1/129) , MG10*(5/233) , MG4*(3/171)	MG3 (37/129) , MG10*(14/233) , MG4*(7/171)
		AsymAD			AD					Keren-Shaul et al.	Clusters	Defined as	"DAM"	Microglia 3 (1/271)	Microglia 3 (40/271)
Genes	Cluster	DEGs	Log2 Fold Change	Pvalue	DEGs	Log2 Fold Change	Pvalue			Mancuso et al.	Clusters	Defined as	"DAM"	"DAM" (24/999)	"DAM" (87/999)
ISG15	4	#N/A			#N/A
MTRNR2L10	4	#N/A			#N/A
MTRNR2L8	4	#N/A			#N/A
IFI6	4	IFI6	0.746635	0.00652255	#N/A
IFI44L	4	#N/A			#N/A
LY6E	4	#N/A			#N/A
IFIT3	4	#N/A			#N/A
IFITM3	4	#N/A			#N/A
IFIT1	4	#N/A			#N/A
MTRNR2L1	4	#N/A			#N/A
XAF1	4	#N/A			XAF1	-0.595451	0.0487215
MX1	4	#N/A			#N/A
TTLL7	4	#N/A			#N/A
SBF2	4	#N/A			#N/A
GMFB	4	#N/A			#N/A
TIPIN	4	#N/A			#N/A
MTRNR2L3	4	#N/A			#N/A
IRF7	4	#N/A			#N/A
CXCL14	4	#N/A			#N/A
ZNF843	4	#N/A			#N/A
TYW5	4	#N/A			#N/A
GPR85	4	#N/A			#N/A
ZNF302	4	#N/A			#N/A
SIGLEC1	4	#N/A			#N/A
NACA2	4	#N/A			NACA2	-0.843478	0.0257031
NHSL2	4	#N/A			#N/A
MX2	4	#N/A			#N/A
S1PR3	4	#N/A			#N/A
ANXA2	4	#N/A			ANXA2	-1.05679	0.0245754
OAS1	4	#N/A			#N/A
OAS2	4	#N/A			#N/A
IFITM1	4	#N/A			#N/A
GREM1	4	#N/A			#N/A
PARP9	4	#N/A			#N/A
LCMT2	4	#N/A			#N/A
BST2	4	#N/A			#N/A
TNFSF13B	4	#N/A			#N/A
IFIT2	4	#N/A			#N/A
OAS3	4	#N/A			#N/A
EIF2AK2	4	#N/A			#N/A
KCNJ3	4	#N/A			#N/A
LGALS3BP	4	#N/A			#N/A
FOXP1	4	#N/A			#N/A
DRAXIN	4	#N/A			#N/A
SLC35E3	4	#N/A			#N/A
IFI44	4	#N/A			#N/A
RABGAP1L	4	#N/A			#N/A
RPL10L	4	#N/A			#N/A
DDX19A	4	#N/A			#N/A
UBE2L6	4	#N/A			#N/A
DUSP18	4	#N/A			#N/A
HMGCL	4	#N/A			HMGCL	-0.63047	0.0276355
GPM6A	4	GPM6A	0.98693	0.000382811	#N/A
ACE	4	#N/A			#N/A
ABHD1	4	#N/A			ABHD1	-0.663181	0.0402385
DDX51	4	#N/A			#N/A
SHISA5	4	#N/A			#N/A
SP110	4	#N/A			#N/A
UBN2	4	#N/A			#N/A
HLA-G	4	#N/A			#N/A
ANKRD22	4	#N/A			#N/A
MT2A	4	#N/A			#N/A
PLAC8	4	#N/A			#N/A
SAMD9L	4	#N/A			#N/A
GAN	4	#N/A			#N/A
RSAD2	4	#N/A			#N/A
NPFFR1	4	#N/A			#N/A
SYTL4	4	#N/A			#N/A
SOX6	4	#N/A			#N/A
SCNN1A	4	#N/A			#N/A
SAG	4	#N/A			#N/A
SPP1	4	#N/A			#N/A
EPSTI1	4	#N/A			#N/A
POTEE	4	#N/A			#N/A
KREMEN1	4	#N/A			#N/A
SLC26A2	4	#N/A			#N/A
WDR12	4	#N/A			#N/A
MPV17L	4	#N/A			#N/A
HDDC3	4	#N/A			#N/A
FBXL2	4	#N/A			#N/A
SENP8	4	#N/A			#N/A
SIDT2	4	#N/A			#N/A
DOCK7	4	#N/A			#N/A
STAG2	4	#N/A			#N/A
NMNAT1	4	#N/A			NMNAT1	-1.11395	0.00188516
ZNF677	4	#N/A			#N/A
ADAT1	4	#N/A			#N/A
B2M	4	#N/A			#N/A
APOE	4	#N/A			#N/A
PARP14	4	#N/A			#N/A
HILPDA	4	#N/A			#N/A
IFI35	4	#N/A			IFI35	-0.742381	0.016102
TRIM69	4	#N/A			#N/A
GRHL1	4	#N/A			#N/A
CMPK2	4	#N/A			#N/A
ZC3H7B	4	#N/A			#N/A
HERC5	4	#N/A			#N/A
TTC7B	4	#N/A			#N/A
RSBN1L	4	#N/A			#N/A
STAT1	4	#N/A			#N/A
P3H1	4	#N/A			#N/A
IFITM2	4	#N/A			#N/A
SERPING1	4	#N/A			#N/A
NUPR1	4	#N/A			#N/A
MTRNR2L6	4	#N/A			#N/A
HELZ2	4	#N/A			#N/A
HSPA4L	4	#N/A			#N/A
SLC51A	4	#N/A			#N/A
SSTR2	4	#N/A			#N/A
HERC6	4	#N/A			#N/A
ORAI2	4	#N/A			#N/A
CLEC2D	4	#N/A			#N/A
RSPH3	4	#N/A			#N/A
ODF3B	4	#N/A			#N/A
ZNF90	4	#N/A			#N/A
APOC1	4	#N/A			#N/A
LDHA	4	LDHA	0.734443	0.0467778	#N/A
RNF213	4	#N/A			#N/A
GTF2H5	4	#N/A			#N/A
CD163	4	#N/A			#N/A
CARD16	4	#N/A			#N/A
PNPT1	4	#N/A			#N/A
HLA-A	4	#N/A			#N/A
CHI3L1	4	#N/A			#N/A
MT1X	4	#N/A			#N/A
LDLR	4	#N/A			#N/A
PCSK7	4	#N/A			#N/A
SIGLEC15	4	SIGLEC15	0.650295	0.0464841	#N/A
LMNA	4	#N/A			#N/A
ZNF556	4	#N/A			#N/A
BRCA1	4	#N/A			#N/A
MTO1	4	#N/A			#N/A
MSI2	4	#N/A			#N/A
OPA3	4	#N/A			#N/A
ZNF445	4	#N/A			#N/A
ZNF605	4	#N/A			#N/A
AP1M1	4	#N/A			#N/A
C4orf3	4	#N/A			#N/A
SNX3	4	#N/A			#N/A
UQCRHL	4	UQCRHL	0.872567	0.000870054	#N/A
BEST1	4	#N/A			#N/A
PSMB9	4	#N/A			#N/A
LY96	4	#N/A			#N/A
PLSCR1	4	#N/A			#N/A
HAMP	4	#N/A			#N/A
ZC3HAV1	4	#N/A			#N/A
SCPEP1	4	#N/A			#N/A
GPR82	4	#N/A			#N/A
PCBD1	4	#N/A			#N/A
KIF1C	4	#N/A			#N/A
TTPAL	4	#N/A			#N/A
SAMD9	4	#N/A			#N/A
ANKRD42	4	#N/A			#N/A
TAF8	4	#N/A			#N/A
SOD2	4	#N/A			#N/A
ZBP1	4	#N/A			#N/A
GLB1L2	4	#N/A			#N/A
IFI27	4	#N/A			#N/A
CHMP5	4	#N/A			#N/A
CCR1	4	#N/A			#N/A
ARIH1	4	#N/A			#N/A
TRIM22	4	#N/A			#N/A
ADAR	4	#N/A			#N/A
DTX3L	4	#N/A			#N/A
CYP20A1	4	#N/A			#N/A
MS4A6A	4	#N/A			#N/A
PSME2	4	#N/A			#N/A
SERF2	4	#N/A			#N/A
C1orf162	4	#N/A			#N/A
CLEC2B	4	#N/A			#N/A
NPC2	4	#N/A			#N/A
PPA1	4	#N/A			#N/A
RASSF4	4	#N/A			#N/A
RBM6	4	#N/A			#N/A
ANP32A	4	#N/A			#N/A
GPNMB	4	#N/A			#N/A
TRMT10B	4	#N/A			#N/A
PRELID1	4	#N/A			#N/A
GIMAP1	4	#N/A			#N/A
MT1F	4	#N/A			#N/A
GLRX	4	#N/A			#N/A
CCBE1	4	#N/A			#N/A
SRGAP3	4	#N/A			#N/A
SPG7	4	#N/A			#N/A
DOCK5	4	#N/A			#N/A
AP1G2	4	#N/A			#N/A
STAT2	4	#N/A			#N/A
HEMK1	4	#N/A			#N/A
ZNF347	4	#N/A			#N/A
ABRACL	4	#N/A			#N/A
PIGBOS1	4	#N/A			#N/A
DNASE1	4	#N/A			#N/A
RICTOR	4	#N/A			#N/A
HSD17B7	4	#N/A			#N/A
STAG3	4	#N/A			#N/A
CDK10	4	#N/A			#N/A
PIN4	4	#N/A			#N/A
RAC2	4	#N/A			#N/A
SPATS2	4	#N/A			#N/A
PEX26	4	#N/A			#N/A
ERAP2	4	#N/A			#N/A
SLC11A2	4	#N/A			#N/A
RPAP2	4	#N/A			#N/A
TYMP	4	#N/A			#N/A
ZNF281	4	#N/A			#N/A
ARSG	4	#N/A			#N/A
DOCK11	4	#N/A			#N/A
STAT6	4	#N/A			#N/A
YIPF5	4	#N/A			#N/A
GIMAP4	4	#N/A			#N/A
SCIN	4	#N/A			#N/A
NINJ1	4	#N/A			#N/A
CASP1	4	#N/A			#N/A
ARL2	4	#N/A			#N/A
TNFSF10	4	#N/A			#N/A
LAP3	4	#N/A			#N/A
PSMB8	4	#N/A			#N/A
SAMHD1	4	#N/A			#N/A
NUDT14	4	#N/A			#N/A
SMCO4	4	#N/A			#N/A
TMEM150B	4	#N/A			#N/A
TNFAIP8L2	4	#N/A			#N/A
GTF3A	4	#N/A			#N/A
TRAPPC1	4	#N/A			#N/A
IRF8	4	#N/A			#N/A
CDK2AP2	4	#N/A			#N/A
EIF4EBP1	4	#N/A			#N/A
GJC1	4	#N/A			#N/A
C11orf1	4	#N/A			#N/A
LAMTOR2	4	#N/A			#N/A
GIMAP7	4	#N/A			#N/A
ANAPC16	4	#N/A			#N/A
ZNF517	4	#N/A			#N/A
FAAP24	4	#N/A			#N/A
ISCU	4	ISCU	0.749251	0.01314	#N/A
PLEKHD1	4	#N/A			#N/A
A1BG	4	#N/A			#N/A
DHRS3	4	#N/A			#N/A
NMI	4	#N/A			#N/A
MRPL42	4	#N/A			#N/A
ASB8	4	#N/A			#N/A
TIFA	4	#N/A			#N/A
RBFOX3	4	#N/A			#N/A
GAS7	4	#N/A			#N/A
BTN3A2	4	#N/A			BTN3A2	-0.789059	0.043084
CARD8	4	#N/A			#N/A
PAK1	4	#N/A			#N/A
CASP4	4	#N/A			#N/A
MRPL17	4	#N/A			#N/A
GIMAP2	4	#N/A			#N/A
GPRC5C	4	#N/A			#N/A
TRIM14	4	#N/A			#N/A
ITIH5	4	#N/A			#N/A
IFIT5	4	IFIT5	0.590333	0.0271963	#N/A
IRF1	4	#N/A			IRF1	-0.937256	0.00683443
MT1E	4	#N/A			#N/A
LACTB	4	#N/A			#N/A
TAP1	4	#N/A			#N/A
PTEN	4	#N/A			#N/A
DOCK8	4	#N/A			#N/A
NHLRC3	4	#N/A			#N/A
ZNF791	4	#N/A			#N/A
TRIM56	4	#N/A			#N/A
CGGBP1	4	#N/A			#N/A
YIPF4	4	#N/A			#N/A
CDK5RAP3	4	#N/A			#N/A
CBFA2T2	4	#N/A			#N/A
RBM23	4	#N/A			#N/A
HOOK2	4	#N/A			#N/A
TRIM33	4	#N/A			#N/A
AGO3	4	#N/A			#N/A
CD164	4	#N/A			#N/A
TLR2	4	#N/A			#N/A
DOCK10	4	#N/A			#N/A
ZKSCAN1	4	#N/A			#N/A
ATXN3	4	#N/A			#N/A
FERMT2	4	#N/A			#N/A
P2RX7	4	#N/A			#N/A
CC2D1A	4	#N/A			#N/A
ZNF431	4	#N/A			#N/A
ECHDC2	4	#N/A			#N/A
TMEM63A	4	#N/A			#N/A
SPG11	4	#N/A			#N/A
ATG16L2	4	#N/A			#N/A
VPS53	4	#N/A			#N/A
KIF1B	4	KIF1B	0.623376	0.00468974	#N/A
USP8	4	#N/A			#N/A
RPS6KA5	4	#N/A			#N/A
SP100	4	#N/A			#N/A
CCDC144A	4	#N/A			#N/A
SMYD4	4	#N/A			#N/A
CFLAR	4	#N/A			#N/A
SLC26A11	4	#N/A			#N/A
PILRB	4	#N/A			#N/A
IRF9	4	#N/A			#N/A
GPR155	4	#N/A			#N/A
ZFYVE16	4	ZFYVE16	0.636273	0.00931225	#N/A
MAP3K8	4	#N/A			#N/A
MTMR9	4	#N/A			#N/A
FLCN	4	#N/A			#N/A
MMS22L	4	#N/A			#N/A
MEMO1	4	#N/A			#N/A
ZNF75A	4	#N/A			#N/A
HECTD1	4	#N/A			#N/A
COLEC12	4	#N/A			#N/A
DPF2	4	#N/A			#N/A
PTPN2	4	#N/A			#N/A
MLX	4	#N/A			#N/A
XIAP	4	#N/A			#N/A
CCDC66	4	#N/A			#N/A
TMEM192	4	#N/A			#N/A
CRCP	4	#N/A			#N/A
U2AF1	4	#N/A			#N/A
ZNF91	4	#N/A			#N/A
ZNF451	4	#N/A			#N/A
RALGAPA1	4	#N/A			#N/A
TMEM165	4	#N/A			#N/A
DDX60L	4	#N/A			#N/A
TMEM80	4	#N/A			#N/A
UBA6	4	#N/A			#N/A
ZNF26	4	#N/A			#N/A
CHST12	4	#N/A			#N/A
ZNF562	4	#N/A			#N/A
TRIM65	4	#N/A			#N/A
WDR11	4	#N/A			#N/A
CHFR	4	#N/A			#N/A
NUP107	4	#N/A			#N/A
IKBKB	4	#N/A			#N/A
RUNDC1	4	#N/A			#N/A
NF1	4	#N/A			#N/A
ZFP14	4	#N/A			#N/A
ZNF766	4	#N/A			#N/A
ACADVL	4	#N/A			#N/A
TTBK2	4	#N/A			#N/A
NFKBIZ	4	#N/A			#N/A
MLKL	4	#N/A			#N/A
ZFX	4	#N/A			#N/A
ZNF83	4	#N/A			#N/A
PAN3	4	#N/A			#N/A
RDH11	4	#N/A			#N/A
CSTF3	4	#N/A			#N/A
TCIRG1	4	#N/A			#N/A
CRYZL1	4	#N/A			#N/A
ELMOD3	4	#N/A			#N/A
PACS1	4	#N/A			#N/A
DNM1L	4	#N/A			#N/A
CLIP1	4	#N/A			#N/A
RAF1	4	#N/A			#N/A
BAZ1A	4	#N/A			#N/A
ANKLE2	4	#N/A			#N/A
SMARCC2	4	#N/A			#N/A
PIK3IP1	4	#N/A			#N/A
GPN2	4	#N/A			GPN2	-0.718569	0.00151955
NCK1	4	#N/A			#N/A
PRKCD	4	#N/A			#N/A
TMUB2	4	#N/A			TMUB2	-0.772996	0.0157582
CDC16	4	#N/A			#N/A
MAVS	4	#N/A			#N/A
GLG1	4	#N/A			#N/A
HMOX1	4	#N/A			#N/A
APOC2	4	#N/A			#N/A
LIMD2	4	#N/A			#N/A
CD37	4	#N/A			CD37	-0.728579	0.0148268
PCMTD1	4	#N/A			#N/A
AXL	4	#N/A			#N/A
EBI3	4	#N/A			#N/A
IFI30	4	#N/A			#N/A
FBXL15	4	#N/A			#N/A
GRN	4	#N/A			#N/A
COMT	4	#N/A			#N/A
COL9A2	4	#N/A			#N/A
C5orf15	4	#N/A			#N/A
TMEM150A	4	#N/A			#N/A
PUS1	4	#N/A			#N/A
UNC45A	4	#N/A			#N/A
C5AR2	4	#N/A			#N/A
RNF13	4	#N/A			#N/A
KCNMA1	4	#N/A			#N/A
TLCD2	4	#N/A			#N/A
DISP2	4	#N/A			#N/A
SERPINA1	4	#N/A			#N/A
CD9	4	#N/A			#N/A
HMGCS1	4	HMGCS1	0.610255	0.0137102	#N/A
CCDC40	4	#N/A			#N/A
SETDB2	4	#N/A			#N/A
WIPI1	4	#N/A			#N/A
CCL4L2	5	#N/A			#N/A
CCL3	5	#N/A			#N/A
CCL3L3	5	#N/A			#N/A
CCL2	5	#N/A			#N/A
CH25H	5	#N/A			#N/A
CD83	5	#N/A			#N/A
IL1B	5	#N/A			#N/A
NFKBID	5	#N/A			#N/A
TNFSF18	5	#N/A			#N/A
LAIR2	5	#N/A			#N/A
NR4A1	5	#N/A			#N/A
MCL1	5	#N/A			#N/A
OSM	5	#N/A			#N/A
MRC1	5	#N/A			#N/A
PLAUR	5	#N/A			#N/A
LPL	5	#N/A			#N/A
ID2	5	#N/A			#N/A
CXCL8	5	#N/A			#N/A
TNFRSF12A	5	#N/A			#N/A
SRGN	5	#N/A			#N/A
CCL8	5	#N/A			#N/A
KDM6B	5	#N/A			#N/A
OLR1	5	#N/A			#N/A
HBEGF	5	#N/A			#N/A
ZFP36	5	#N/A			#N/A
NAB2	5	#N/A			#N/A
FAM118A	5	#N/A			#N/A
C3AR1	5	#N/A			#N/A
SOCS3	5	#N/A			#N/A
ARID5B	5	#N/A			#N/A
TRIB1	5	#N/A			#N/A
SKIL	5	#N/A			#N/A
SPTLC2	5	#N/A			#N/A
ARID5A	5	#N/A			#N/A
B3GNT5	5	#N/A			#N/A
KLF10	5	#N/A			#N/A
ABL2	5	#N/A			#N/A
NR4A3	5	#N/A			#N/A
PDGFA	5	#N/A			PDGFA	-0.667267	0.0246028
IRAK2	5	#N/A			#N/A
XIRP1	5	#N/A			#N/A
CBFB	5	#N/A			#N/A
CREM	5	#N/A			#N/A
SYAP1	5	#N/A			#N/A
RAB1A	5	#N/A			#N/A
MAFF	5	#N/A			#N/A
RGL1	5	#N/A			#N/A
RASGEF1B	5	#N/A			#N/A
TGIF1	5	#N/A			#N/A
EVI2A	5	#N/A			#N/A
FLT1	5	#N/A			#N/A
GBP2	5	#N/A			#N/A
ETF1	5	#N/A			#N/A
SGK1	5	#N/A			#N/A
JUNB	5	#N/A			#N/A
EGR3	5	#N/A			#N/A
EGR1	5	#N/A			#N/A
IER3	5	#N/A			#N/A
CD69	5	#N/A			#N/A
NR4A2	5	#N/A			#N/A
ATF3	5	#N/A			#N/A
PLK3	5	#N/A			#N/A
BTG3	5	#N/A			#N/A
NRROS	5	#N/A			#N/A
EIF4E	5	#N/A			#N/A
PTGS2	5	#N/A			#N/A
SERTAD1	5	#N/A			#N/A
ABCG2	5	#N/A			#N/A
CSF1	5	#N/A			#N/A
CSRNP1	5	#N/A			#N/A
MIDN	5	#N/A			#N/A
SPHK1	5	#N/A			#N/A
DHRS9	5	#N/A			#N/A
LYVE1	5	#N/A			#N/A
ELF1	5	#N/A			#N/A
RIN2	5	#N/A			#N/A
NEDD9	5	#N/A			#N/A
NFKBIA	5	#N/A			#N/A
SDC2	5	#N/A			#N/A
PLEKHO2	5	#N/A			#N/A
MAP2K3	5	#N/A			#N/A
STX11	5	#N/A			#N/A
CCNH	5	#N/A			#N/A
IDI1	5	#N/A			#N/A
ATP6V1B2	5	ATP6V1B2	1.03187	0.00159383	#N/A
LCP2	5	#N/A			#N/A
FHL3	5	#N/A			#N/A
EHD4	5	#N/A			#N/A
RHOB	5	#N/A			#N/A
GPR183	5	#N/A			#N/A
BTG2	5	#N/A			#N/A
OTUD1	5	#N/A			#N/A
MT2A	5	#N/A			#N/A
SERPINB9	5	#N/A			#N/A
ITGAX	5	#N/A			#N/A
BEND7	5	#N/A			#N/A
KLF6	5	#N/A			#N/A
RHEB	5	#N/A			#N/A
REL	5	#N/A			#N/A
CDKN1A	5	#N/A			#N/A
FAM133B	5	#N/A			#N/A
CKB	5	#N/A			#N/A
IPCEF1	5	#N/A			#N/A
FHOD1	5	#N/A			#N/A
LAIR1	5	#N/A			#N/A
NAA20	5	#N/A			#N/A
IL1RAP	5	#N/A			#N/A
PDGFB	5	#N/A			#N/A
LGMN	5	#N/A			#N/A
GPR34	5	#N/A			#N/A
ETS2	5	#N/A			#N/A
SPP1	5	#N/A			#N/A
PDE3B	5	#N/A			#N/A
TPM4	5	#N/A			#N/A
CD276	5	#N/A			#N/A
SPRY2	5	#N/A			#N/A
PANX1	5	#N/A			#N/A
PRKCH	5	#N/A			PRKCH	-0.604703	0.0287571
IL3RA	5	#N/A			#N/A
NCOA7	5	NCOA7	0.712078	0.0197227	#N/A
DUSP6	5	#N/A			#N/A
EIF4A1	5	#N/A			#N/A
STX4	5	#N/A			#N/A
RASSF5	5	#N/A			#N/A
DDX21	5	#N/A			#N/A
ATF4	5	ATF4	0.946404	0.000922964	#N/A
RAB31	5	#N/A			#N/A
ARF6	5	#N/A			#N/A
SAT1	5	SAT1	0.637721	0.0185132	#N/A
DDX5	5	#N/A			#N/A
PHACTR1	5	#N/A			#N/A
DDX3X	5	#N/A			#N/A
TNF	5	#N/A			#N/A
LONRF1	5	#N/A			#N/A
CCNL1	5	#N/A			#N/A
PLXNA2	5	#N/A			#N/A
B4GALT1	5	#N/A			#N/A
SFPQ	5	#N/A			#N/A
SLC11A1	5	#N/A			#N/A
KLF7	5	#N/A			#N/A
JUND	5	#N/A			#N/A
PLVAP	5	#N/A			#N/A
EIF4A3	5	#N/A			#N/A
SUSD6	5	#N/A			#N/A
STK38L	5	#N/A			#N/A
SRSF5	5	SRSF5	0.890625	0.0141396	#N/A
CTTNBP2	5	#N/A			#N/A
USP53	5	#N/A			#N/A
CITED2	5	#N/A			#N/A
VASP	5	#N/A			#N/A
ELL2	5	#N/A			#N/A
BCL2	5	#N/A			#N/A
CCRL2	5	#N/A			CCRL2	-0.593197	0.0143945
ENPP1	5	#N/A			#N/A
PLAT	5	#N/A			#N/A
ZNF267	5	#N/A			#N/A
HMGA1	5	#N/A			#N/A
SH2B3	5	#N/A			#N/A
MAP1LC3A	5	#N/A			#N/A
MAGT1	5	#N/A			#N/A
MYADM	5	#N/A			#N/A
PLA2G4A	5	#N/A			#N/A
GPX1	5	#N/A			#N/A
IFNGR1	5	#N/A			#N/A
CD14	5	#N/A			#N/A
SLC3A2	5	#N/A			#N/A
CPM	5	#N/A			#N/A
FKBP5	5	#N/A			#N/A
SRSF2	5	#N/A			#N/A
MB21D2	5	#N/A			#N/A
TNFRSF21	5	TNFRSF21	0.663663	0.027084	#N/A
TSC22D2	5	#N/A			#N/A
GADD45G	5	#N/A			#N/A
GABARAPL2	5	GABARAPL2	0.771913	0.0274684	#N/A
JMJD6	5	#N/A			#N/A
PTPN6	5	#N/A			#N/A
NFATC1	5	#N/A			#N/A
PLEK	5	#N/A			#N/A
UBAC2	5	#N/A			#N/A
BCL2A1	5	#N/A			#N/A
IL6R	5	#N/A			#N/A
PDPN	5	#N/A			#N/A
PRRG4	5	#N/A			#N/A
ATP13A3	5	#N/A			#N/A
NBL1	5	#N/A			#N/A
PEAK1	5	#N/A			#N/A
FNIP2	5	#N/A			#N/A
RTN4	5	#N/A			#N/A
SBDS	5	#N/A			#N/A
ITM2B	5	ITM2B	0.812078	0.00217739	#N/A
CD84	5	#N/A			#N/A
PLD3	5	#N/A			#N/A
LILRB4	5	#N/A			#N/A
ZYX	5	#N/A			#N/A
MERTK	5	#N/A			#N/A
FGD4	5	#N/A			#N/A
ACSL3	5	#N/A			#N/A
PLCG2	5	#N/A			#N/A
WSB1	5	#N/A			#N/A
GABARAPL1	5	GABARAPL1	0.84397	0.0374233	#N/A
CSNK1D	5	#N/A			#N/A
KCNMB1	5	#N/A			#N/A
HOMER1	5	#N/A			#N/A
SLC43A2	5	#N/A			#N/A
PTGER4	5	#N/A			#N/A
SPRED1	5	#N/A			#N/A
KLHL6	5	#N/A			#N/A
PPM1M	5	#N/A			#N/A
DBI	5	#N/A			#N/A
SLC25A3	5	#N/A			#N/A
GPN3	5	#N/A			#N/A
FOLR2	5	#N/A			#N/A
NFE2L2	5	NFE2L2	0.585723	0.0340822	#N/A
EIF5	5	EIF5	0.83912	0.00474399	#N/A
PIM3	5	#N/A			#N/A
VAPA	5	#N/A			#N/A
CMTM6	5	#N/A			#N/A
SLC39A1	5	#N/A			#N/A
ATF6	5	#N/A			#N/A
EML4	5	#N/A			#N/A
TWF2	5	#N/A			#N/A
THEMIS2	5	#N/A			#N/A
NABP1	5	#N/A			#N/A
DDIT3	5	#N/A			#N/A
SLC44A2	5	#N/A			#N/A
CEP170	5	#N/A			#N/A
SH3GLB1	5	#N/A			#N/A
ICAM1	5	#N/A			#N/A
TMEM236	5	#N/A			#N/A
AKIRIN2	5	#N/A			#N/A
RAMP1	5	#N/A			#N/A
NLRP3	5	#N/A			#N/A
ITPRIP	5	#N/A			#N/A
ABCE1	5	#N/A			#N/A
CSF2RA	5	#N/A			#N/A
FRMD4A	5	#N/A			#N/A
SPRY1	5	#N/A			#N/A
XBP1	5	#N/A			#N/A
SLC4A7	5	#N/A			#N/A
CD86	5	#N/A			#N/A
TNFRSF1B	5	#N/A			#N/A
HAVCR2	5	#N/A			#N/A
CLEC7A	5	#N/A			#N/A
CTTNBP2NL	5	#N/A			#N/A
VASH1	5	#N/A			#N/A
ARMCX3	5	#N/A			#N/A
PELI1	5	#N/A			#N/A
SPAG9	5	#N/A			#N/A
B4GALT4	5	#N/A			#N/A
TNFAIP8L3	5	#N/A			#N/A
POLR2J3	5	#N/A			POLR2J3	-0.959328	0.00310733
INTS6	5	#N/A			#N/A
CLIC1	5	#N/A			#N/A
SDCBP	5	#N/A			#N/A
SAMSN1	5	#N/A			#N/A
FPR1	5	#N/A			#N/A
MS4A7	5	#N/A			#N/A
FCGR1A	5	#N/A			#N/A
SOCS6	5	#N/A			#N/A
CTSL	5	#N/A			#N/A
PAG1	5	#N/A			#N/A
MBD4	5	#N/A			#N/A
RNF19A	5	#N/A			#N/A
SF1	5	#N/A			#N/A
TLR2	5	#N/A			#N/A
C2	5	#N/A			#N/A
MAML1	5	#N/A			#N/A
GTF2B	5	#N/A			#N/A
FBXL5	5	#N/A			#N/A
BCL2L1	5	#N/A			#N/A
BAZ1A	5	#N/A			#N/A
BZW1	5	#N/A			#N/A
STAMBPL1	5	#N/A			#N/A
IVNS1ABP	5	#N/A			#N/A
GSTM3	5	#N/A			#N/A
LTC4S	5	#N/A			#N/A
PNRC1	5	#N/A			#N/A
PLTP	5	#N/A			#N/A
WASF2	5	#N/A			#N/A
SNX9	5	#N/A			#N/A
RNF145	5	#N/A			#N/A
SH3TC1	5	#N/A			#N/A
DAGLB	5	#N/A			#N/A
TAL1	5	#N/A			#N/A
ABCC4	5	#N/A			#N/A
PIH1D1	5	#N/A			#N/A
ZBTB16	5	#N/A			#N/A
MOB3C	5	#N/A			#N/A
HBA2	5	#N/A			#N/A
SEMA7A	5	#N/A			#N/A
ARRDC2	5	#N/A			#N/A
APH1B	5	#N/A			#N/A
TNFRSF10B	5	#N/A			#N/A
ZSWIM6	5	#N/A			#N/A
GK	5	#N/A			GK	-0.918583	0.0126633
SRGAP2B	5	#N/A			#N/A
STAT3	5	#N/A			#N/A
DIP2A	5	#N/A			#N/A
OFD1	5	#N/A			#N/A
ZMYM2	5	#N/A			#N/A
SLC16A3	5	#N/A			#N/A
ADAM17	5	#N/A			#N/A
RNF149	5	#N/A			#N/A
GGA1	5	#N/A			#N/A
IRAK3	5	#N/A			#N/A
SIGLEC10	5	#N/A			#N/A
FMNL3	5	#N/A			#N/A
TMEM156	5	#N/A			#N/A
KPNA6	5	#N/A			#N/A
GPCPD1	5	#N/A			#N/A
SQSTM1	5	SQSTM1	0.63246	0.00952414	#N/A
TNFRSF10D	5	#N/A			#N/A
PAPOLG	5	#N/A			#N/A
GLIPR1	5	#N/A			#N/A
SIPA1L2	5	#N/A			#N/A
PRPF40B	5	#N/A			#N/A
MYC	5	#N/A			#N/A
SEH1L	5	#N/A			#N/A
C5AR1	5	#N/A			#N/A
TOB2	5	#N/A			#N/A
ARRDC3	5	#N/A			#N/A
TNFRSF13C	5	#N/A			#N/A
POMGNT1	5	#N/A			#N/A
HNRNPA1	5	#N/A			#N/A
MYL12B	5	#N/A			#N/A
TPM3	5	TPM3	0.610038	0.0028204	#N/A
MSR1	5	#N/A			#N/A
ATP1B3	5	#N/A			#N/A
DAB2	5	#N/A			#N/A
SAR1A	5	#N/A			#N/A
NIFK	5	#N/A			#N/A
SIGLEC9	5	#N/A			#N/A
YWHAZ	5	YWHAZ	0.847939	0.0144007	#N/A
IGSF10	5	#N/A			#N/A
EGFL7	5	#N/A			#N/A
ITGAV	5	#N/A			#N/A
ACY3	5	#N/A			#N/A
HNRNPA0	5	#N/A			#N/A
RBM3	5	#N/A			#N/A
HNRNPM	5	#N/A			#N/A
TSPAN7	5	TSPAN7	1.13571	0.00385714	#N/A
KLF9	5	#N/A			#N/A
HLX	5	#N/A			#N/A
AP2B1	5	#N/A			#N/A
PLAU	5	#N/A			#N/A
PRMT1	5	#N/A			#N/A
PNP	5	#N/A			#N/A
MAP2K1	5	#N/A			#N/A
RSRP1	5	#N/A			#N/A
CLN8	5	#N/A			#N/A
HNRNPDL	5	HNRNPDL	0.746861	0.00267354	#N/A
SRSF7	5	#N/A			#N/A
CDC42SE1	5	#N/A			#N/A
ABI2	5	#N/A			#N/A
FMNL1	5	#N/A			#N/A
HNRNPA2B1	5	HNRNPA2B1	0.663736	0.0102229	#N/A
CHD1	5	#N/A			#N/A
TRIM13	5	#N/A			#N/A
SRGAP1	5	#N/A			#N/A
RUNX1	5	#N/A			#N/A
SRSF6	5	#N/A			#N/A
TMEM165	5	#N/A			#N/A
FNIP1	5	#N/A			#N/A
ARID3A	5	#N/A			#N/A
LUZP1	5	#N/A			#N/A
ATXN2	5	#N/A			#N/A
PER1	5	#N/A			#N/A
ORMDL1	5	#N/A			#N/A
MTF2	5	#N/A			#N/A
U2AF1	5	#N/A			#N/A
DOCK10	5	#N/A			#N/A
ZNF207	5	#N/A			#N/A
SRSF3	5	#N/A			#N/A
IAH1	5	#N/A			#N/A
FAM184B	5	#N/A			#N/A
ADPGK	5	#N/A			ADPGK	-0.964325	0.00131724
PPP1R10	5	#N/A			#N/A
CHSY1	5	#N/A			#N/A
RBM5	5	#N/A			#N/A
CD164	5	#N/A			#N/A
ARID4B	5	#N/A			#N/A
DHX36	5	#N/A			#N/A
GGNBP2	5	#N/A			#N/A
TCF25	5	#N/A			#N/A
AHDC1	5	#N/A			#N/A
BRD2	5	#N/A			#N/A
NCOA3	5	#N/A			#N/A
CDK11A	5	#N/A			#N/A
UBA2	5	#N/A			#N/A
ROCK1	5	#N/A			#N/A
CTDSP1	5	#N/A			#N/A
DGKA	5	#N/A			#N/A
EPM2AIP1	5	#N/A			#N/A
AFF4	5	#N/A			#N/A
GPM6B	5	#N/A			#N/A
MGRN1	5	#N/A			#N/A
IFNGR2	5	#N/A			#N/A
SLC50A1	5	#N/A			#N/A
LPCAT2	5	#N/A			#N/A
SLC25A25	5	#N/A			#N/A
ABCB4	5	#N/A			#N/A
MGAT4A	5	#N/A			#N/A
CSNK1A1	5	#N/A			#N/A
ZNF800	5	#N/A			#N/A
ARHGEF40	5	#N/A			#N/A
ASCC2	5	#N/A			#N/A
AFTPH	5	#N/A			#N/A
GPBP1	5	#N/A			#N/A
FAM53C	5	#N/A			#N/A
CHKA	5	#N/A			#N/A
IRF9	5	#N/A			#N/A
SENP5	5	#N/A			#N/A
WDR91	5	#N/A			#N/A
CMC2	5	#N/A			#N/A
MAT2A	5	#N/A			#N/A
PPM1B	5	#N/A			#N/A
ANKRD10	5	#N/A			#N/A
SLC20A1	5	#N/A			#N/A
SLC30A1	5	#N/A			#N/A
POLR2A	5	#N/A			#N/A
SLC30A7	5	#N/A			#N/A
USP4	5	#N/A			#N/A
ATXN2L	5	#N/A			#N/A
HIF1A	5	#N/A			#N/A
FBXO11	5	#N/A			#N/A
PRKAA1	5	#N/A			#N/A
MFSD11	5	#N/A			#N/A
POLR2J2	5	#N/A			#N/A
E2F3	5	#N/A			#N/A
FUBP1	5	#N/A			#N/A
MUS81	5	#N/A			#N/A
ZBTB7A	5	#N/A			#N/A
RHOT2	5	#N/A			#N/A
EIF3A	5	#N/A			#N/A
DEGS1	5	#N/A			#N/A
CCR1	5	#N/A			#N/A
PSME4	5	#N/A			#N/A
SLC22A18	5	#N/A			#N/A
SHOC2	5	#N/A			#N/A
SLC25A33	5	#N/A			#N/A
VEZF1	5	#N/A			#N/A
DAAM1	5	#N/A			#N/A
ARHGEF7	5	#N/A			#N/A
XIAP	5	#N/A			#N/A
CXADR	5	#N/A			#N/A
SLC15A2	5	#N/A			#N/A
ECHDC2	5	#N/A			#N/A
CACUL1	5	#N/A			#N/A
CCNL2	5	#N/A			#N/A
ITGA5	5	#N/A			#N/A
EP300	5	#N/A			#N/A
PMEPA1	5	#N/A			#N/A
PDCD6IP	5	#N/A			#N/A
TMEM39A	5	#N/A			#N/A
PAFAH1B1	5	PAFAH1B1	0.635418	0.021111	#N/A
GPATCH8	5	#N/A			#N/A
ADGRE2	5	#N/A			#N/A
SNX14	5	#N/A			#N/A
PTPN1	5	#N/A			#N/A
IKZF1	5	#N/A			#N/A
FLCN	5	#N/A			#N/A
MIOS	5	#N/A			#N/A
CD58	5	#N/A			#N/A
KRR1	5	#N/A			#N/A
RAPGEF6	5	#N/A			#N/A
HMOX1	5	#N/A			#N/A
HLA-E	5	#N/A			#N/A
APOC2	5	#N/A			#N/A
RAB20	5	#N/A			#N/A
LIMD2	5	#N/A			#N/A
CXCL16	5	#N/A			#N/A
TMIGD3	5	#N/A			#N/A
CD53	5	#N/A			#N/A
CD99	5	#N/A			#N/A
EBI3	5	#N/A			#N/A
CSGALNACT1	5	#N/A			#N/A
ATG101	5	#N/A			#N/A
EIF1B	5	#N/A			#N/A
LAMP1	5	#N/A			#N/A
CFD	5	#N/A			#N/A
ACTR3	5	#N/A			#N/A
TBXAS1	5	#N/A			#N/A
DDAH2	5	#N/A			#N/A
ARHGAP12	5	#N/A			#N/A
SMAP2	5	#N/A			#N/A
BHLHE40	5	#N/A			#N/A
ARF4	5	#N/A			#N/A
CDC42BPB	5	#N/A			#N/A
GLS	5	GLS	1.21134	0.00170384	#N/A
RAB5A	5	#N/A			#N/A
HIVEP3	5	#N/A			#N/A
PRNP	5	PRNP	1.3006	0.000184959	#N/A
SNAP23	5	#N/A			#N/A
SERINC1	5	SERINC1	1.49542	5.60861e-05	#N/A
TP53BP2	5	#N/A			#N/A
ABCA1	5	#N/A			#N/A
ERCC1	5	#N/A			#N/A
DTX2	5	#N/A			#N/A
C5orf15	5	#N/A			#N/A
C1orf216	5	#N/A			#N/A
SERTAD3	5	#N/A			#N/A
TAX1BP1	5	#N/A			#N/A
SPATA2L	5	#N/A			#N/A
ABCG1	5	#N/A			#N/A
TMEM263	5	#N/A			#N/A
SCIMP	5	#N/A			SCIMP	-0.643721	0.0175387
CD9	5	#N/A			#N/A
TM6SF1	5	#N/A			#N/A
AKAP8	5	#N/A			#N/A
SRC	5	#N/A			#N/A
DLGAP4	5	#N/A			#N/A
MTHFR	5	#N/A			#N/A
CD55	5	#N/A			#N/A
ELAVL4	5	#N/A			#N/A
TNFAIP3	5	#N/A			#N/A
PDE4DIP	5	#N/A			#N/A
SSBP2	5	#N/A			#N/A
ITGB7	5	#N/A			#N/A
BAIAP2	5	#N/A			#N/A
RPF2	5	#N/A			#N/A
AGO2	5	#N/A			#N/A
PGM2	5	#N/A			#N/A
MATK	5	#N/A			#N/A
BMPR2	5	#N/A			#N/A
ATP6AP1	5	#N/A			#N/A
PIK3R1	5	PIK3R1	0.827231	0.00472554	#N/A
UNC50	5	#N/A			#N/A
PPARG	5	#N/A			#N/A
GGT7	5	#N/A			#N/A
HMG20A	5	#N/A			#N/A
SAMD4B	5	#N/A			#N/A
SUCNR1	5	#N/A			SUCNR1	-0.779597	0.0387861
RBM12	5	#N/A			#N/A
MMP2	5	#N/A			#N/A
REST	5	#N/A			#N/A
THUMPD1	5	#N/A			#N/A
GPR137B	5	#N/A			#N/A
PISD	5	#N/A			#N/A
PUF60	5	#N/A			#N/A
CD74	7	#N/A			#N/A
HLA-DRA	7	#N/A			#N/A
HLA-DRB1	7	#N/A			#N/A
HLA-DQA1	7	#N/A			HLA-DQA1	-0.775585	0.00502349
HLA-DQB1	7	#N/A			#N/A
SELPLG	7	#N/A			#N/A
LGMN	7	#N/A			#N/A
CD68	7	#N/A			#N/A
LIPA	7	#N/A			#N/A
OLFML3	7	#N/A			OLFML3	-0.830881	0.012187
PLAT	7	#N/A			#N/A
HLA-DPA1	7	#N/A			#N/A
HLA-DPB1	7	#N/A			#N/A
HLA-DMA	7	#N/A			#N/A
CX3CR1	7	#N/A			#N/A
PIH1D1	7	#N/A			#N/A
HLA-C	7	#N/A			#N/A
RPS4Y1	7	RPS4Y1	0.653467	0.016379	#N/A
ITM2B	7	ITM2B	0.812078	0.00217739	#N/A
C1QC	7	#N/A			#N/A
PLD4	7	#N/A			#N/A
LPAR5	7	#N/A			#N/A
P2RY12	7	#N/A			#N/A
HTRA1	7	#N/A			#N/A
GAL3ST4	7	#N/A			#N/A
ADAP2	7	#N/A			#N/A
HLA-DMB	7	#N/A			#N/A
IL16	7	#N/A			#N/A
KCNMB1	7	#N/A			#N/A
LAPTM4A	7	#N/A			#N/A
FOLR2	7	#N/A			#N/A
TREM2	7	#N/A			#N/A
PLD3	7	#N/A			#N/A
LTC4S	7	#N/A			#N/A
MAML1	7	#N/A			#N/A
P2RY13	7	#N/A			#N/A
FRMD4A	7	#N/A			#N/A
CSF2RA	7	#N/A			#N/A
ZFP36L2	7	#N/A			#N/A
FMNL3	7	#N/A			#N/A
MS4A4A	7	#N/A			#N/A
C1QB	7	#N/A			#N/A
C1QA	7	#N/A			#N/A
TMEM176B	7	#N/A			#N/A
HLA-DQA2	7	#N/A			#N/A
PTAFR	7	#N/A			#N/A
HLA-DQB2	7	#N/A			#N/A
GRID2	7	#N/A			GRID2	-0.781105	0.016238
HSD17B11	7	#N/A			#N/A
MS4A7	7	#N/A			#N/A
SAMSN1	7	#N/A			#N/A
CTSL	7	#N/A			#N/A
PILRA	7	#N/A			#N/A
PAG1	7	#N/A			#N/A
C2	7	#N/A			#N/A
FCGRT	7	#N/A			#N/A
MSLN	7	#N/A			#N/A
DAGLB	7	#N/A			#N/A
SLC29A3	7	#N/A			#N/A
VASH1	7	#N/A			#N/A
MS4A6A	7	#N/A			#N/A
CYBA	7	#N/A			#N/A
NPC2	7	#N/A			#N/A
LPAR6	7	#N/A			#N/A
BLNK	7	#N/A			#N/A
SERPINA1	7	#N/A			#N/A
RASSF4	7	#N/A			#N/A
ARL6IP5	7	#N/A			#N/A
GIMAP7	7	#N/A			#N/A
ASAH1	7	ASAH1	0.695149	0.0116594	#N/A
NCF1	7	#N/A			#N/A
SYNGR2	7	#N/A			#N/A
TRAF3IP3	7	#N/A			#N/A
GIMAP1	7	#N/A			#N/A
IGSF6	7	#N/A			#N/A
NHLRC3	7	#N/A			#N/A
PPP1R3E	7	#N/A			#N/A
CEPT1	7	#N/A			#N/A
ARHGAP27	7	#N/A			#N/A
SRGAP2B	7	#N/A			#N/A
ANKRD44	7	#N/A			#N/A
PTPRC	7	#N/A			#N/A
MILR1	7	#N/A			#N/A
CD164	7	#N/A			#N/A
LPCAT2	7	#N/A			#N/A
TMEM119	7	#N/A			#N/A
CTTNBP2NL	7	#N/A			#N/A
NCK1	7	#N/A			#N/A
ARSG	7	#N/A			#N/A
GLIPR1	7	#N/A			#N/A
PRPF40B	7	#N/A			#N/A
RNF149	7	#N/A			#N/A
NCSTN	7	#N/A			#N/A
SIGLEC10	7	#N/A			#N/A
SERINC1	7	SERINC1	1.49542	5.60861e-05	#N/A
RYR1	7	#N/A			#N/A
AOAH	7	#N/A			#N/A
TNFRSF13C	7	#N/A			#N/A
CHMP1B	7	#N/A			#N/A
PFKFB3	7	#N/A			#N/A
CYBB	7	#N/A			#N/A
CD59	7	#N/A			#N/A
C6orf62	7	#N/A			#N/A
SLC35F6	7	#N/A			#N/A
A2M	7	#N/A			#N/A
ACY3	7	#N/A			#N/A
CIRBP	7	#N/A			#N/A
ATP6AP2	7	#N/A			#N/A
TM9SF2	7	#N/A			#N/A
FCGR3A	7	#N/A			#N/A
GIMAP4	7	#N/A			#N/A
YWHAH	7	YWHAH	1.52976	0.00362169	#N/A
NINJ1	7	#N/A			#N/A
CCND1	7	#N/A			#N/A
F13A1	7	#N/A			#N/A
ADORA3	7	#N/A			#N/A
SUSD3	7	#N/A			#N/A
CYTL1	7	#N/A			#N/A
MARCKS	7	#N/A			#N/A
FGF20	7	#N/A			#N/A
TNFSF10	7	#N/A			#N/A
LYZ	7	#N/A			#N/A
GPR82	7	#N/A			#N/A
SUMF2	7	#N/A			#N/A
TNFAIP8L2	7	#N/A			#N/A
CMTM7	7	#N/A			#N/A
ARHGAP24	7	#N/A			#N/A
RSRP1	7	#N/A			#N/A
EVL	7	EVL	0.615947	0.0120308	#N/A
DOCK8	7	#N/A			#N/A
C1orf56	7	#N/A			#N/A
ERV3-1	7	#N/A			#N/A
BCO2	7	#N/A			#N/A
DOCK4	7	#N/A			#N/A
CMTR2	7	#N/A			#N/A
DIP2A	7	#N/A			#N/A
HNRNPDL	7	HNRNPDL	0.746861	0.00267354	#N/A
ATF6B	7	#N/A			#N/A
ARID3A	7	#N/A			#N/A
TRIM13	7	#N/A			#N/A
SRSF7	7	#N/A			#N/A
ZNF791	7	#N/A			#N/A
FMNL1	7	#N/A			#N/A
CDK5RAP3	7	#N/A			#N/A
FGL2	7	#N/A			#N/A
HPS4	7	#N/A			#N/A
PCF11	7	#N/A			#N/A
ZMYM2	7	#N/A			#N/A
YIPF4	7	#N/A			#N/A
EPM2AIP1	7	#N/A			#N/A
SF3B1	7	#N/A			#N/A
ADPGK	7	#N/A			ADPGK	-0.964325	0.00131724
SLC43A2	7	#N/A			#N/A
HOOK2	7	#N/A			#N/A
KCNK6	7	#N/A			#N/A
TRIM22	7	#N/A			#N/A
ARHGAP22	7	#N/A			#N/A
PAN3	7	#N/A			#N/A
RBM23	7	#N/A			#N/A
FNIP1	7	#N/A			#N/A
ZNF207	7	#N/A			#N/A
NCKAP1L	7	#N/A			#N/A
ABI2	7	#N/A			#N/A
OGT	7	#N/A			#N/A
CHD1	7	#N/A			#N/A
IRF9	7	#N/A			#N/A
KLHDC2	7	#N/A			#N/A
ATXN2	7	#N/A			#N/A
SDCCAG8	7	#N/A			#N/A
REEP4	7	#N/A			#N/A
GPM6B	7	#N/A			#N/A
CACNB4	7	#N/A			#N/A
MEMO1	7	#N/A			#N/A
ADRB2	7	#N/A			#N/A
DEGS1	7	#N/A			#N/A
TMEM165	7	#N/A			#N/A
YPEL2	7	#N/A			#N/A
GPR155	7	#N/A			#N/A
FAM149A	7	#N/A			#N/A
ARHGEF40	7	#N/A			#N/A
SLC22A18	7	#N/A			#N/A
LUZP1	7	#N/A			#N/A
CLK4	7	#N/A			#N/A
CHD6	7	#N/A			#N/A
SLC30A7	7	#N/A			#N/A
NT5C	7	#N/A			#N/A
P2RX4	7	#N/A			#N/A
WDFY2	7	#N/A			#N/A
SPG11	7	#N/A			#N/A
ABCD4	7	#N/A			#N/A
IKBKB	7	#N/A			#N/A
IL10RA	7	#N/A			#N/A
ZSWIM6	7	#N/A			#N/A
SMARCC2	7	#N/A			#N/A
RICTOR	7	#N/A			#N/A
ARFGAP2	7	#N/A			#N/A
GGA1	7	#N/A			#N/A
CRYZL1	7	#N/A			#N/A
MTF2	7	#N/A			#N/A
CXADR	7	#N/A			#N/A
HS3ST1	7	#N/A			#N/A
IFFO1	7	#N/A			#N/A
LONP2	7	#N/A			#N/A
ECHDC2	7	#N/A			#N/A
ELF2	7	#N/A			#N/A
DNMT3A	7	#N/A			#N/A
ZNF7	7	#N/A			ZNF7	-0.778092	0.0221772
LMBRD1	7	LMBRD1	0.708517	0.0422091	#N/A
TMX1	7	#N/A			#N/A
ZNF518A	7	#N/A			#N/A
CIITA	7	#N/A			#N/A
PRKAG2	7	#N/A			#N/A
MGAT4A	7	#N/A			#N/A
MAN2C1	7	#N/A			#N/A
RHOT2	7	#N/A			#N/A
GGNBP2	7	#N/A			#N/A
SRRM1	7	#N/A			#N/A
WAC	7	#N/A			#N/A
DGKZ	7	DGKZ	0.882587	0.00157003	#N/A
AFF4	7	#N/A			#N/A
CBR4	7	#N/A			#N/A
ACSL3	7	#N/A			#N/A
SPSB3	7	#N/A			#N/A
ANKRD10	7	#N/A			#N/A
SLC50A1	7	#N/A			#N/A
UVRAG	7	#N/A			#N/A
ARID4B	7	#N/A			#N/A
PRKCD	7	#N/A			#N/A
ATXN3	7	#N/A			#N/A
ABHD3	7	#N/A			#N/A
HELZ	7	#N/A			#N/A
TLR4	7	#N/A			#N/A
ARAP1	7	ARAP1	0.736882	0.0189445	#N/A
CD47	7	CD47	0.787503	0.0245697	#N/A
RNASET2	7	#N/A			#N/A
CD63	7	#N/A			#N/A
HLA-E	7	#N/A			#N/A
APOC2	7	#N/A			#N/A
GRN	7	#N/A			#N/A
CD99	7	#N/A			#N/A
EBI3	7	#N/A			#N/A
LAMP1	7	#N/A			#N/A
CXCL16	7	#N/A			#N/A
BIN2	7	#N/A			#N/A
LIMD2	7	#N/A			#N/A
CFD	7	#N/A			#N/A
BCAP31	7	#N/A			#N/A
CTSS	7	#N/A			#N/A
AXL	7	#N/A			#N/A
CD37	7	#N/A			CD37	-0.728579	0.0148268
PJA2	7	#N/A			#N/A
SARAF	7	SARAF	1.05726	0.000467726	#N/A
PCMTD1	7	#N/A			#N/A
C5orf15	7	#N/A			#N/A
COMT	7	#N/A			#N/A
CSGALNACT1	7	#N/A			#N/A
TBXAS1	7	#N/A			#N/A
RNF13	7	#N/A			#N/A
DNASE2	7	#N/A			#N/A
GAB3	7	#N/A			#N/A
HIVEP3	7	#N/A			#N/A
UNC50	7	#N/A			#N/A
ATP6V0E1	7	#N/A			#N/A
DDOST	7	DDOST	0.603624	0.00943118	#N/A
TMEM150A	7	#N/A			#N/A
CD9	7	#N/A			#N/A
NDFIP1	7	#N/A			#N/A
ARHGAP12	7	#N/A			#N/A
DTX2	7	#N/A			#N/A
IL18BP	7	#N/A			#N/A
GRINA	7	#N/A			#N/A
DHRS7	7	#N/A			#N/A
TM6SF1	7	#N/A			#N/A
TMEM86A	7	#N/A			#N/A
ATP6AP1	7	#N/A			#N/A
SERPINF1	7	#N/A			#N/A
TAX1BP1	7	#N/A			#N/A
CLEC9A	7	#N/A			#N/A
NME3	7	#N/A			#N/A
IRF5	7	#N/A			#N/A
POR	7	#N/A			#N/A
SNAP23	7	#N/A			#N/A
NDRG2	7	#N/A			#N/A
THUMPD1	7	#N/A			#N/A
FBXL15	7	#N/A			#N/A
RIN3	7	#N/A			#N/A
WIPI1	7	#N/A			#N/A
VPS35	7	VPS35	0.796857	0.0191342	#N/A
FEZ2	7	#N/A			#N/A
PRCP	7	#N/A			#N/A
PAPOLG	7	#N/A			#N/A
HEXA	7	#N/A			#N/A
COX8A	8	COX8A	0.901466	0.00264089	#N/A
NDUFA4	8	NDUFA4	1.01667	0.00986022	#N/A
RPL26	8	#N/A			#N/A
CHCHD10	8	#N/A			#N/A
LGALS1	8	#N/A			#N/A
S100A9	8	#N/A			#N/A
DCTPP1	8	#N/A			#N/A
RPL41	8	RPL41	0.802313	0.00494397	#N/A
RPL10	8	#N/A			#N/A
RPS29	8	#N/A			#N/A
RPS12	8	RPS12	0.635529	0.0110914	#N/A
RPS2	8	#N/A			#N/A
RPS27	8	#N/A			#N/A
RPL18A	8	#N/A			#N/A
RPS18	8	RPS18	0.700302	0.0108444	#N/A
RPS14	8	RPS14	1.09667	0.000899532	#N/A
RPS6	8	RPS6	0.808477	0.000316598	#N/A
RPL7	8	#N/A			#N/A
RPS13	8	RPS13	0.677591	0.00841918	#N/A
RPL10A	8	#N/A			#N/A
RPL13	8	RPL13	0.721749	0.0161302	#N/A
RPS23	8	#N/A			#N/A
RPL15	8	#N/A			#N/A
RPL11	8	#N/A			#N/A
RPS15A	8	#N/A			#N/A
RPL39	8	#N/A			#N/A
RPL8	8	RPL8	0.8213	0.000141537	#N/A
RPL35A	8	RPL35A	0.740634	4.30153e-05	#N/A
RPL32	8	#N/A			#N/A
RPS9	8	#N/A			#N/A
RPL36	8	RPL36	0.587152	0.0107224	#N/A
RPL31	8	#N/A			#N/A
RPL12	8	#N/A			#N/A
RPL7A	8	#N/A			#N/A
RPS28	8	RPS28	0.82048	0.00187462	#N/A
RPLP0	8	RPLP0	0.702624	0.00457613	#N/A
RPL38	8	RPL38	0.849023	0.00674023	#N/A
RPL34	8	RPL34	0.868472	0.000352052	#N/A
GPX4	8	GPX4	0.662475	0.0374741	#N/A
SDF2L1	8	#N/A			#N/A
TMSB10	8	TMSB10	0.803606	0.0263969	#N/A
S100A6	8	#N/A			#N/A
RPL21	8	#N/A			#N/A
RPS3A	8	RPS3A	0.677138	0.000639344	#N/A
FTH1	8	FTH1	0.962676	1.81657e-06	#N/A
RPLP1	8	RPLP1	0.714555	0.00200905	#N/A
RPL37A	8	RPL37A	0.865389	0.000106216	#N/A
RPS10	8	#N/A			#N/A
RPL27	8	RPL27	0.71068	0.000522839	#N/A
RPS3	8	RPS3	0.626872	0.00328652	#N/A
RPL9	8	#N/A			#N/A
RPLP2	8	#N/A			#N/A
RPS21	8	RPS21	0.662317	0.0125814	#N/A
RPS17	8	#N/A			#N/A
RPS16	8	#N/A			#N/A
RPL35	8	#N/A			#N/A
RPS5	8	#N/A			#N/A
RPS25	8	RPS25	0.789613	0.00842719	#N/A
RPS7	8	#N/A			#N/A
RPL28	8	#N/A			#N/A
RPL22	8	RPL22	0.619666	0.00187172	#N/A
TOMM7	8	TOMM7	0.642241	0.0179593	#N/A
YBX1	8	#N/A			#N/A
RPL29	8	#N/A			#N/A
RPL6	8	#N/A			#N/A
RPSA	8	#N/A			#N/A
COX7C	8	#N/A			#N/A
PFDN5	8	#N/A			#N/A
NACA	8	#N/A			#N/A
RPL18	8	#N/A			#N/A
COX4I1	8	#N/A			#N/A
UQCR11	8	#N/A			#N/A
RPL36A	8	#N/A			#N/A
COX7A2	8	COX7A2	0.911772	0.0055323	#N/A
PRDX1	8	#N/A			#N/A
GYPC	8	#N/A			#N/A
COX6C	8	COX6C	1.06525	0.00403006	#N/A
SEC61G	8	#N/A			#N/A
GSTP1	8	#N/A			#N/A
UQCRQ	8	#N/A			#N/A
UQCR10	8	#N/A			#N/A
AP2S1	8	AP2S1	0.613786	0.0434058	#N/A
NDUFB3	8	#N/A			#N/A
NDUFB1	8	#N/A			#N/A
RPL13A	8	#N/A			#N/A
TMSB4X	8	TMSB4X	0.695415	0.0332214	#N/A
RPL23A	8	#N/A			#N/A
RPL19	8	#N/A			#N/A
EIF1	8	EIF1	0.871903	0.000338152	#N/A
UBA52	8	UBA52	0.661403	0.010293	#N/A
RPL30	8	#N/A			#N/A
FAU	8	#N/A			#N/A
RPS15	8	RPS15	0.723756	7.28252e-05	#N/A
RPS24	8	#N/A			#N/A
RPS20	8	RPS20	0.605018	0.0169048	#N/A
RPL14	8	RPL14	0.618169	0.0117902	#N/A
OST4	8	#N/A			#N/A
AIF1	8	#N/A			#N/A
EEF1D	8	#N/A			#N/A
RPL37	8	RPL37	0.858731	9.38927e-05	#N/A
SH3BGRL	8	#N/A			#N/A
VAMP8	8	#N/A			#N/A
TMEM258	8	#N/A			#N/A
CAPG	8	#N/A			#N/A
COX6A1	8	COX6A1	0.795835	0.00454571	#N/A
LDHA	8	LDHA	0.734443	0.0467778	#N/A
COX7B	8	#N/A			#N/A
PSMA7	8	#N/A			#N/A
PSME1	8	#N/A			PSME1	-0.696783	0.0407108
COX6B1	8	COX6B1	0.938204	0.000509112	#N/A
TSPO	8	#N/A			#N/A
POLR2L	8	#N/A			#N/A
NDUFB2	8	#N/A			#N/A
COX5B	8	#N/A			#N/A
TMEM230	8	#N/A			#N/A
APOC1	8	#N/A			#N/A
RPS4Y1	8	RPS4Y1	0.653467	0.016379	#N/A
WDR83OS	8	#N/A			#N/A
DYNLL1	8	#N/A			#N/A
MIF	8	#N/A			#N/A
NDUFA1	8	#N/A			#N/A
NDUFA11	8	#N/A			#N/A
NDUFA13	8	NDUFA13	0.974686	0.00476668	#N/A
SNRPD2	8	#N/A			#N/A
NDUFS6	8	NDUFS6	0.711365	0.00718688	#N/A
SMDT1	8	#N/A			#N/A
PHB	8	#N/A			#N/A
NDUFB11	8	#N/A			#N/A
CALM3	8	CALM3	1.355	0.000559224	#N/A
NHP2	8	#N/A			#N/A
FCER1G	8	#N/A			#N/A
S100A11	8	#N/A			#N/A
SH3BGRL3	8	#N/A			#N/A
RNASE1	8	#N/A			#N/A
NDUFB7	8	#N/A			#N/A
MRPL52	8	#N/A			#N/A
TXN	8	#N/A			#N/A
RPS19	8	#N/A			#N/A
BIN1	8	#N/A			#N/A
HLA-DQA2	8	#N/A			#N/A
BRI3	8	#N/A			#N/A
RPS27A	8	RPS27A	0.64423	0.0116843	#N/A
RPL27A	8	#N/A			#N/A
EEF1B2	8	EEF1B2	0.774458	0.0133897	#N/A
RPL5	8	#N/A			#N/A
RPS8	8	RPS8	0.669878	9.89601e-05	#N/A
RPS26	8	#N/A			#N/A
CFL1	8	CFL1	1.05865	0.000983631	#N/A
COMMD6	8	#N/A			#N/A
DBI	8	#N/A			#N/A
CHCHD2	8	#N/A			#N/A
HSPA8	8	HSPA8	0.916466	0.00937026	#N/A
ALDOA	8	ALDOA	1.01509	0.000273051	#N/A
ATP6V1F	8	#N/A			#N/A
SNX3	8	#N/A			#N/A
MPC2	8	#N/A			#N/A
EIF3H	8	#N/A			#N/A
HIGD2A	8	#N/A			#N/A
FKBP1A	8	FKBP1A	0.750641	0.0401016	#N/A
DAD1	8	#N/A			#N/A
ALKBH7	8	#N/A			#N/A
APRT	8	#N/A			#N/A
NPC2	8	#N/A			#N/A
NDUFA3	8	#N/A			#N/A
MANF	8	#N/A			#N/A
SLIRP	8	#N/A			#N/A
IFI27L2	8	#N/A			#N/A
TMEM219	8	#N/A			#N/A
PRELID1	8	#N/A			#N/A
BLVRB	8	#N/A			#N/A
MYDGF	8	#N/A			#N/A
CACYBP	8	#N/A			#N/A
SERF2	8	#N/A			#N/A
C1QA	8	#N/A			#N/A
LSP1	8	#N/A			#N/A
IFITM2	8	#N/A			#N/A
TMEM176B	8	#N/A			#N/A
NME1	8	#N/A			#N/A
NAA38	8	#N/A			#N/A
C19orf53	8	#N/A			#N/A
GPNMB	8	#N/A			#N/A
TMA7	8	#N/A			#N/A
TMEM176A	8	#N/A			#N/A
TXNL4A	8	#N/A			#N/A
NUPR1	8	#N/A			#N/A
ISCU	8	ISCU	0.749251	0.01314	#N/A
NDUFS5	8	NDUFS5	0.651921	0.0406537	#N/A
HLA-DQB2	8	#N/A			#N/A
POLE4	8	#N/A			#N/A
TNFSF12	8	#N/A			#N/A
MT1X	8	#N/A			#N/A
PCBD1	8	#N/A			#N/A
YBX3	8	#N/A			YBX3	-0.663566	0.0257602
COX17	8	COX17	0.831687	0.00846361	#N/A
MRPL23	8	#N/A			#N/A
RPS4X	8	RPS4X	0.983271	0.00053972	#N/A
RPL17	8	#N/A			#N/A
BTF3	8	#N/A			#N/A
OAZ1	8	#N/A			#N/A
MYL6	8	MYL6	0.679372	0.0304571	#N/A
RPS11	8	#N/A			#N/A
RPL4	8	#N/A			#N/A
RPL24	8	RPL24	0.903366	0.00531143	#N/A
EIF3K	8	#N/A			#N/A
PFN1	8	#N/A			#N/A
HINT1	8	HINT1	0.826388	0.0102968	#N/A
CLIC1	8	#N/A			#N/A
ARHGDIB	8	#N/A			#N/A
TPI1	8	#N/A			#N/A
LDHB	8	LDHB	0.927327	0.000401375	#N/A
EIF3F	8	#N/A			#N/A
UQCRB	8	UQCRB	0.792198	0.000184481	#N/A
PARK7	8	#N/A			#N/A
ATP6V0E1	8	#N/A			#N/A
NEDD8	8	NEDD8	0.729352	0.0277224	#N/A
ATOX1	8	#N/A			#N/A
BLOC1S1	8	#N/A			BLOC1S1	-0.675493	0.0495253
GSTM3	8	#N/A			#N/A
PLTP	8	#N/A			#N/A
HSPA5	8	#N/A			#N/A
C1orf162	8	#N/A			#N/A
PSME2	8	#N/A			#N/A
HAMP	8	#N/A			#N/A
FXYD5	8	#N/A			#N/A
PHPT1	8	#N/A			#N/A
PYCARD	8	#N/A			#N/A
GTF3A	8	#N/A			#N/A
CDK2AP2	8	#N/A			#N/A
CSTA	8	#N/A			#N/A
PSMB3	8	#N/A			#N/A
SRM	8	#N/A			#N/A
LSM4	8	#N/A			#N/A
PRDX5	8	PRDX5	0.833711	0.000110153	#N/A
SPCS1	8	#N/A			#N/A
NDUFB8	8	NDUFB8	0.642032	0.00953375	#N/A
CSTB	8	#N/A			#N/A
PPA1	8	#N/A			#N/A
UBL5	8	#N/A			#N/A
TMEM147	8	#N/A			#N/A
EIF5A	8	EIF5A	0.623163	0.023451	#N/A
SNRPF	8	#N/A			#N/A
SERPINA1	8	#N/A			#N/A
NDUFS7	8	#N/A			#N/A
C4orf3	8	#N/A			#N/A
NME2	8	#N/A			#N/A
GCA	8	#N/A			#N/A
NUTF2	8	NUTF2	0.745639	0.00503957	#N/A
S100A13	8	#N/A			#N/A
PIN4	8	#N/A			#N/A
USF2	8	#N/A			#N/A
RAC2	8	#N/A			#N/A
TYROBP	8	#N/A			#N/A
HCST	8	#N/A			#N/A
FKBP2	8	#N/A			#N/A
GPSM3	8	#N/A			#N/A
BCL2A1	8	#N/A			#N/A
RPL23	8	#N/A			#N/A
HNRNPA1	8	#N/A			#N/A
EIF3E	8	#N/A			#N/A
NPM1	8	#N/A			#N/A
RPL36AL	8	#N/A			#N/A
MYL12A	8	#N/A			#N/A
SLC25A5	8	#N/A			#N/A
MYL12B	8	#N/A			#N/A
BRK1	8	#N/A			#N/A
SUMO2	8	#N/A			#N/A
RHOA	8	#N/A			#N/A
SLC25A6	8	#N/A			#N/A
EIF3L	8	#N/A			#N/A
SKP1	8	#N/A			#N/A
TMEM14C	8	#N/A			#N/A
ANXA5	8	#N/A			#N/A
CCNI	8	CCNI	0.6901	0.00170551	#N/A
GNG5	8	#N/A			#N/A
MDH2	8	#N/A			#N/A
CYCS	8	#N/A			#N/A
TOMM22	8	#N/A			#N/A
FCGR3A	8	#N/A			#N/A
SRP14	8	SRP14	0.947791	0.00669365	#N/A
CTSZ	8	#N/A			#N/A
CARD16	8	#N/A			#N/A
NINJ1	8	#N/A			#N/A
AKR1B1	8	#N/A			#N/A
MRPL34	8	#N/A			#N/A
RPS27L	8	#N/A			#N/A
ARL2	8	#N/A			#N/A
ANAPC16	8	#N/A			#N/A
RWDD1	8	#N/A			#N/A
PDIA4	8	#N/A			#N/A
POLR2J	8	#N/A			#N/A
CLEC2B	8	#N/A			#N/A
LAMTOR2	8	#N/A			#N/A
COTL1	8	#N/A			#N/A
ITGB2	8	#N/A			#N/A
PADI2	8	#N/A			#N/A
EIF4EBP1	8	#N/A			#N/A
TSTD1	8	#N/A			#N/A
LAMTOR1	8	#N/A			#N/A
RBX1	8	#N/A			#N/A
FKBP4	8	#N/A			#N/A
TRAPPC1	8	#N/A			#N/A
TRMT112	8	#N/A			#N/A
ROMO1	8	#N/A			#N/A
A1BG	8	#N/A			#N/A
GADD45GIP1	8	#N/A			#N/A
ANAPC11	8	#N/A			#N/A
LSM7	8	#N/A			#N/A
TNFAIP8L2	8	#N/A			#N/A
SUMO3	8	#N/A			#N/A
TMEM160	8	#N/A			#N/A
BANF1	8	#N/A			#N/A
MRPL18	8	#N/A			#N/A
RABAC1	8	#N/A			#N/A
SMCO4	8	#N/A			#N/A
GMFG	8	#N/A			#N/A
MRPL41	8	#N/A			#N/A
LSM3	8	#N/A			#N/A
ST13	8	#N/A			#N/A
SSR4	8	#N/A			#N/A
TMEM256	8	#N/A			#N/A
UFC1	8	#N/A			#N/A
ABI3	8	#N/A			#N/A
TAX1BP3	8	#N/A			#N/A
SF3B5	8	#N/A			#N/A
NDUFC1	8	#N/A			#N/A
NDUFS8	8	#N/A			#N/A
TBCA	8	TBCA	0.835547	0.00301191	#N/A
TALDO1	8	#N/A			#N/A
TIFA	8	#N/A			#N/A
LAP3	8	#N/A			#N/A
PKM	8	PKM	0.631558	0.0320843	#N/A
MRPL51	8	#N/A			#N/A
ECHS1	8	#N/A			#N/A
ZNHIT1	8	#N/A			#N/A
HSBP1	8	HSBP1	0.671485	0.0184255	#N/A
AIDA	8	#N/A			#N/A
NDUFA8	8	#N/A			#N/A
TBCB	8	TBCB	0.942003	0.000915996	#N/A
CAB39	8	#N/A			#N/A
CYTL1	8	#N/A			#N/A
RANBP1	8	RANBP1	0.678148	0.0183325	#N/A
MS4A4A	8	#N/A			#N/A
NENF	8	NENF	0.722107	0.0211558	#N/A
NDUFAF2	8	#N/A			#N/A
COPRS	8	#N/A			#N/A
DUSP23	8	#N/A			#N/A
FCGR2B	8	#N/A			#N/A
LSM2	8	#N/A			#N/A
NDUFB10	8	#N/A			#N/A
PSMB8	8	#N/A			#N/A
NUP214	8	#N/A			#N/A
NUDC	8	#N/A			#N/A
MRPS34	8	#N/A			#N/A
RAB32	8	#N/A			#N/A
CRELD2	8	#N/A			#N/A
SNRPC	8	#N/A			#N/A
CISD3	8	#N/A			#N/A
NUDT14	8	#N/A			#N/A
GTF2H5	8	#N/A			#N/A
CCDC124	8	#N/A			#N/A
DNPH1	8	#N/A			#N/A
MSRB2	8	#N/A			#N/A
MRPL12	8	#N/A			#N/A
ZCRB1	8	#N/A			#N/A
C1QB	8	#N/A			#N/A
ENO1	8	#N/A			#N/A
KRTCAP2	8	#N/A			#N/A
PET100	8	#N/A			#N/A
EMP3	8	#N/A			#N/A
NDUFB4	8	#N/A			#N/A
TRAPPC2L	8	#N/A			#N/A
SOD1	8	#N/A			#N/A
CD63	8	#N/A			#N/A
HMOX1	8	#N/A			#N/A
APOC2	8	#N/A			#N/A
CD99	8	#N/A			#N/A
TMIGD3	8	#N/A			#N/A
TREM2	8	#N/A			#N/A
COMT	8	#N/A			#N/A
RAB20	8	#N/A			#N/A
EBI3	8	#N/A			#N/A
CFD	8	#N/A			#N/A
ARPC4	8	#N/A			#N/A
CTSS	8	#N/A			#N/A
CXCL16	8	#N/A			#N/A
FIS1	8	#N/A			#N/A
RNASEK	8	#N/A			#N/A
CD37	8	#N/A			CD37	-0.728579	0.0148268
GLRX	8	#N/A			#N/A
DNAJA1	8	DNAJA1	0.876456	0.00187959	#N/A
CD9	8	#N/A			#N/A
TWF2	8	#N/A			#N/A
CRTAP	8	#N/A			#N/A
LY96	8	#N/A			#N/A
GRINA	8	#N/A			#N/A
YIF1A	8	#N/A			YIF1A	-0.600378	0.0348923
IFI30	8	#N/A			#N/A
RAB5A	8	#N/A			#N/A
PDCD6	8	#N/A			#N/A
PSMD8	8	#N/A			#N/A
FTH1	MG3	FTH1	0.962676	1.81657e-06	#N/A
RPL19	MG3	#N/A			#N/A
TMSB10	MG3	TMSB10	0.803606	0.0263969	#N/A
RPS6	MG3	RPS6	0.808477	0.000316598	#N/A
RPL32	MG3	#N/A			#N/A
PLEKHA7	MG3	#N/A			#N/A
RPS11	MG3	#N/A			#N/A
RPS15	MG3	RPS15	0.723756	7.28252e-05	#N/A
RPL11	MG3	#N/A			#N/A
RPS24	MG3	#N/A			#N/A
TMSB4X	MG3	TMSB4X	0.695415	0.0332214	#N/A
RPS27A	MG3	RPS27A	0.64423	0.0116843	#N/A
RPLP1	MG3	RPLP1	0.714555	0.00200905	#N/A
RPL23A	MG3	#N/A			#N/A
RPS4X	MG3	RPS4X	0.983271	0.00053972	#N/A
RPS23	MG3	#N/A			#N/A
RPS25	MG3	RPS25	0.789613	0.00842719	#N/A
RPS20	MG3	RPS20	0.605018	0.0169048	#N/A
RPS8	MG3	RPS8	0.669878	9.89601e-05	#N/A
RPL28	MG3	#N/A			#N/A
RPL13	MG3	RPL13	0.721749	0.0161302	#N/A
AIF1	MG3	#N/A			#N/A
RPL13A	MG3	#N/A			#N/A
RPL8	MG3	RPL8	0.8213	0.000141537	#N/A
RPL14	MG3	RPL14	0.618169	0.0117902	#N/A
RPLP2	MG3	#N/A			#N/A
RPL37A	MG3	RPL37A	0.865389	0.000106216	#N/A
ATP5F1E	MG3	#N/A			#N/A
RPS3	MG3	RPS3	0.626872	0.00328652	#N/A
RPL41	MG3	RPL41	0.802313	0.00494397	#N/A
RPL27A	MG3	#N/A			#N/A
RPL29	MG3	#N/A			#N/A
UBA52	MG3	UBA52	0.661403	0.010293	#N/A
RPL10	MG3	#N/A			#N/A
RPL35	MG3	#N/A			#N/A
RPS27	MG3	#N/A			#N/A
RPS2	MG3	#N/A			#N/A
OOEP	MG3	#N/A			#N/A
RPS18	MG3	RPS18	0.700302	0.0108444	#N/A
YBX1	MG3	#N/A			#N/A
RPL23	MG3	#N/A			#N/A
FAU	MG3	#N/A			#N/A
RPS19	MG3	#N/A			#N/A
NACA	MG3	#N/A			#N/A
APOO	MG3	#N/A			#N/A
RPL6	MG3	#N/A			#N/A
TXNRD1	MG3	#N/A			#N/A
RPS14	MG3	RPS14	1.09667	0.000899532	#N/A
RPL30	MG3	#N/A			#N/A
RPL4	MG3	#N/A			#N/A
UQCRB	MG3	UQCRB	0.792198	0.000184481	#N/A
EIF1	MG3	EIF1	0.871903	0.000338152	#N/A
RPS9	MG3	#N/A			#N/A
RPL15	MG3	#N/A			#N/A
BAIAP2L1	MG3	#N/A			#N/A
RPL7	MG3	#N/A			#N/A
C1QB	MG3	#N/A			#N/A
C1QC	MG3	#N/A			#N/A
RPL27	MG3	RPL27	0.71068	0.000522839	#N/A
C1QA	MG3	#N/A			#N/A
RPL38	MG3	RPL38	0.849023	0.00674023	#N/A
RPS16	MG3	#N/A			#N/A
HLA-DRA	MG3	#N/A			#N/A
RPL36	MG3	RPL36	0.587152	0.0107224	#N/A
SERF2	MG3	#N/A			#N/A
RPS12	MG3	RPS12	0.635529	0.0110914	#N/A
APOE	MG3	#N/A			#N/A
PTMA	MG3	#N/A			#N/A
RPL10A	MG3	#N/A			#N/A
RPL35A	MG3	RPL35A	0.740634	4.30153e-05	#N/A
RPL37	MG3	RPL37	0.858731	9.38927e-05	#N/A
RPL34	MG3	RPL34	0.868472	0.000352052	#N/A
RPL18	MG3	#N/A			#N/A
RACK1	MG3	#N/A			#N/A
RPS7	MG3	#N/A			#N/A
MAMDC2	MG3	#N/A			#N/A
EEF1B2	MG3	EEF1B2	0.774458	0.0133897	#N/A
RPL5	MG3	#N/A			#N/A
PFDN5	MG3	#N/A			#N/A
S100A11	MG3	#N/A			#N/A
RPL7A	MG3	#N/A			#N/A
B2M	MG3	#N/A			#N/A
CST3	MG3	CST3	0.754856	0.0267262	#N/A
HLA-DPA1	MG3	#N/A			#N/A
APOC1	MG3	#N/A			#N/A
ZNF90	MG3	#N/A			#N/A
CD74	MG3	#N/A			#N/A
RPLP0	MG3	RPLP0	0.702624	0.00457613	#N/A
TYROBP	MG3	#N/A			#N/A
AMBRA1	MG3	#N/A			#N/A
EEF1D	MG3	#N/A			#N/A
RPL12	MG3	#N/A			#N/A
RPL31	MG3	#N/A			#N/A
XPO5	MG3	#N/A			#N/A
ATP5MC2	MG3	ATP5MC2	1.76186	9.13724e-05	#N/A
LAPTM5	MG3	#N/A			#N/A
CD14	MG3	#N/A			#N/A
RPSA	MG3	#N/A			#N/A
PABPC1	MG3	#N/A			#N/A
FCER1G	MG3	#N/A			#N/A
NPC2	MG3	#N/A			#N/A
CD81	MG3	CD81	0.724365	0.0423632	#N/A
HLA-DPB1	MG3	#N/A			#N/A
FCGR3A	MG3	#N/A			#N/A
HLA-B	MG3	HLA-B	0.927872	0.00300893	#N/A
ITM2B	MG3	ITM2B	0.812078	0.00217739	#N/A
CYBA	MG3	#N/A			#N/A
MARCKS	MG3	#N/A			#N/A
ALOX5AP	MG3	#N/A			#N/A
GNAS	MG3	GNAS	1.08795	0.00045317	#N/A
VSIG4	MG3	#N/A			#N/A
HLA-A	MG3	#N/A			#N/A
SIK3	MG3	#N/A			#N/A
PNRC1	MG3	#N/A			#N/A
CD37	MG3	#N/A			CD37	-0.728579	0.0148268
ITGB2	MG3	#N/A			#N/A
BRI3	MG3	#N/A			#N/A
HLA-E	MG3	#N/A			#N/A
KCTD12	MG3	#N/A			#N/A
ARPC3	MG3	#N/A			#N/A
TMIGD3	MG3	#N/A			#N/A
CNPY3	MG3	#N/A			#N/A
FCGR1A	MG3	#N/A			#N/A
TMBIM6	MG3	#N/A			#N/A
FCGBP	MG3	#N/A			#N/A
CEBPB	MG3	#N/A			#N/A
GPR34	MG3	#N/A			#N/A
HSP90B1	MG3	#N/A			#N/A
LINGO1	MG3	#N/A			#N/A
MYO1E	MG4	#N/A			#N/A
PTPRG	MG4	#N/A			#N/A
GPNMB	MG4	#N/A			#N/A
TPRG1	MG4	#N/A			#N/A
CPM	MG4	#N/A			#N/A
STARD13	MG4	#N/A			#N/A
NHSL1	MG4	#N/A			#N/A
GLDN	MG4	#N/A			#N/A
PPARG	MG4	#N/A			#N/A
MITF	MG4	#N/A			#N/A
SAMD4A	MG4	#N/A			#N/A
ZNF804A	MG4	#N/A			#N/A
GAS7	MG4	#N/A			#N/A
XYLT1	MG4	#N/A			#N/A
PLA2G7	MG4	#N/A			#N/A
ATG7	MG4	#N/A			#N/A
NPL	MG4	#N/A			#N/A
FNIP2	MG4	#N/A			#N/A
ARID5B	MG4	#N/A			#N/A
IQGAP2	MG4	#N/A			#N/A
PRKCE	MG4	#N/A			#N/A
MAFB	MG4	#N/A			#N/A
RTTN	MG4	#N/A			#N/A
DSCAM	MG4	#N/A			#N/A
SUSD1	MG4	#N/A			#N/A
SH3PXD2A	MG4	#N/A			#N/A
ASAH1	MG4	ASAH1	0.695149	0.0116594	#N/A
SOCS6	MG4	#N/A			#N/A
SPIRE1	MG4	#N/A			#N/A
MGLL	MG4	#N/A			#N/A
TNFAIP2	MG4	#N/A			#N/A
WIPF3	MG4	#N/A			#N/A
KCNMA1	MG4	#N/A			#N/A
OLR1	MG4	#N/A			#N/A
CADM1	MG4	#N/A			#N/A
ITGAX	MG4	#N/A			#N/A
DENND4C	MG4	#N/A			#N/A
FARP1	MG4	#N/A			#N/A
MTSS1	MG4	#N/A			#N/A
SCIN	MG4	#N/A			#N/A
LGMN	MG4	#N/A			#N/A
DPYD	MG4	#N/A			#N/A
FMN1	MG4	#N/A			#N/A
TANC2	MG4	#N/A			#N/A
RASGRP3	MG4	#N/A			#N/A
FRMD4B	MG4	#N/A			#N/A
LIPA	MG4	#N/A			#N/A
CD83	MG4	#N/A			#N/A
KCNJ5	MG4	#N/A			KCNJ5	-0.780741	0.0134571
EEPD1	MG4	#N/A			#N/A
ASAP1	MG4	#N/A			#N/A
KLHL6	MG4	#N/A			#N/A
SNX24	MG4	#N/A			#N/A
MGAT1	MG4	#N/A			#N/A
ABCA1	MG4	#N/A			#N/A
PDGFC	MG4	#N/A			#N/A
UGCG	MG4	#N/A			#N/A
FMNL2	MG4	#N/A			#N/A
NRP2	MG4	#N/A			#N/A
ABCC5	MG4	#N/A			#N/A
CREG1	MG4	#N/A			#N/A
GYPC	MG4	#N/A			#N/A
SGK1	MG4	#N/A			#N/A
ACER3	MG4	#N/A			#N/A
FAM20C	MG4	#N/A			#N/A
GPD2	MG4	#N/A			#N/A
CD84	MG4	#N/A			#N/A
LITAF	MG4	#N/A			#N/A
SLC1A3	MG4	#N/A			#N/A
RBM47	MG4	#N/A			#N/A
PLXDC2	MG4	#N/A			#N/A
CYTH1	MG4	#N/A			#N/A
PDE3B	MG4	#N/A			#N/A
PADI2	MG4	#N/A			#N/A
RALGAPA2	MG4	#N/A			RALGAPA2	-0.653743	0.00157384
CHSY3	MG4	#N/A			#N/A
RASSF3	MG4	#N/A			#N/A
ZC3H12C	MG4	#N/A			#N/A
CEBPA	MG4	#N/A			#N/A
RNF13	MG4	#N/A			#N/A
SNX29	MG4	#N/A			#N/A
MSR1	MG4	#N/A			#N/A
GGA1	MG4	#N/A			#N/A
PARVG	MG4	#N/A			#N/A
PEAK1	MG4	#N/A			#N/A
HPCAL1	MG4	#N/A			#N/A
RNF130	MG4	#N/A			#N/A
GTF2IRD1	MG4	#N/A			#N/A
RHOQ	MG4	#N/A			#N/A
ATG16L2	MG4	#N/A			#N/A
APOE	MG4	#N/A			#N/A
ELL2	MG4	#N/A			#N/A
PIK3IP1	MG4	#N/A			#N/A
GNB4	MG4	#N/A			#N/A
TMEM51	MG4	#N/A			#N/A
NAP1L1	MG4	NAP1L1	0.732098	0.0196915	#N/A
MYO9B	MG4	#N/A			#N/A
CPQ	MG4	#N/A			#N/A
ANKRD10	MG4	#N/A			#N/A
PLXND1	MG4	#N/A			#N/A
SDCBP	MG4	#N/A			#N/A
RABEP1	MG4	#N/A			#N/A
NOTCH2	MG4	#N/A			#N/A
ARHGEF10L	MG4	#N/A			#N/A
TTC7B	MG4	#N/A			#N/A
CYTH3	MG4	#N/A			#N/A
MERTK	MG4	#N/A			#N/A
ATP6V0A1	MG4	#N/A			#N/A
NAGK	MG4	#N/A			#N/A
DMXL2	MG4	#N/A			#N/A
GSAP	MG4	#N/A			#N/A
ACSL1	MG4	#N/A			#N/A
P2RX4	MG4	#N/A			#N/A
TGFBR1	MG4	#N/A			#N/A
TMEM144	MG4	#N/A			#N/A
SH3RF1	MG4	#N/A			#N/A
MAN1A1	MG4	MAN1A1	0.671933	0.0470365	#N/A
SMAD3	MG4	#N/A			#N/A
TMEM117	MG4	#N/A			#N/A
BNC2	MG4	#N/A			#N/A
MAP4K3	MG4	#N/A			#N/A
SQSTM1	MG4	SQSTM1	0.63246	0.00952414	#N/A
SMS	MG4	#N/A			#N/A
SCARB2	MG4	#N/A			#N/A
TREM2	MG4	#N/A			#N/A
DIP2C	MG4	#N/A			#N/A
TPCN1	MG4	#N/A			#N/A
STK10	MG4	#N/A			#N/A
SERINC5	MG4	#N/A			#N/A
ABHD2	MG4	ABHD2	0.78813	0.0127127	#N/A
MAP3K2	MG4	#N/A			#N/A
KLF6	MG4	#N/A			#N/A
SLC11A2	MG4	#N/A			#N/A
TBC1D16	MG4	#N/A			#N/A
PDE8A	MG4	#N/A			#N/A
TTYH3	MG4	#N/A			#N/A
PIK3R5	MG4	#N/A			#N/A
PDGFB	MG4	#N/A			#N/A
ANOS1	MG4	#N/A			#N/A
SOAT1	MG4	#N/A			#N/A
SNX30	MG4	#N/A			#N/A
FNDC3B	MG4	#N/A			#N/A
LOXL3	MG4	#N/A			#N/A
CDK6	MG4	#N/A			#N/A
ATP6V1B2	MG4	ATP6V1B2	1.03187	0.00159383	#N/A
SWAP70	MG4	SWAP70	0.630889	0.0263365	#N/A
SPP1	MG4	#N/A			#N/A
ARFIP1	MG4	#N/A			#N/A
P2RX7	MG4	#N/A			#N/A
IQGAP1	MG4	#N/A			#N/A
TFEC	MG4	#N/A			#N/A
RGS12	MG4	#N/A			#N/A
SLC18B1	MG4	#N/A			#N/A
OSBPL8	MG4	#N/A			#N/A
DTNA	MG4	#N/A			#N/A
SAMSN1	MG4	#N/A			#N/A
NR3C1	MG4	#N/A			#N/A
CUEDC1	MG4	#N/A			#N/A
PDE4DIP	MG4	#N/A			#N/A
ADK	MG4	#N/A			#N/A
SPATS2L	MG4	#N/A			#N/A
ALCAM	MG4	#N/A			#N/A
ZNF438	MG4	#N/A			#N/A
ZNF618	MG4	#N/A			#N/A
A2M	MG4	#N/A			#N/A
GK	MG4	#N/A			GK	-0.918583	0.0126633
SAMD12	MG4	#N/A			#N/A
BICD1	MG4	#N/A			#N/A
CACNA1A	MG4	#N/A			#N/A
NAALADL2	MG4	#N/A			#N/A
PLCL1	MG4	#N/A			#N/A
CCL3	MG10	#N/A			#N/A
CD83	MG10	#N/A			#N/A
IL1B	MG10	#N/A			#N/A
PLEK	MG10	#N/A			#N/A
NFKB1	MG10	#N/A			#N/A
TNFAIP3	MG10	#N/A			#N/A
RELB	MG10	#N/A			#N/A
IRAK2	MG10	#N/A			#N/A
TRAF3	MG10	#N/A			#N/A
NFKBIZ	MG10	#N/A			#N/A
GCH1	MG10	#N/A			#N/A
CLIC4	MG10	#N/A			#N/A
NFKBID	MG10	#N/A			#N/A
EBI3	MG10	#N/A			#N/A
HIVEP2	MG10	#N/A			#N/A
HIVEP1	MG10	HIVEP1	0.589307	0.0473182	#N/A
OLR1	MG10	#N/A			#N/A
BCL6	MG10	#N/A			#N/A
B4GALT1	MG10	#N/A			#N/A
CD58	MG10	#N/A			#N/A
PEAK1	MG10	#N/A			#N/A
MB21D2	MG10	#N/A			#N/A
NFKBIA	MG10	#N/A			#N/A
RGS16	MG10	#N/A			#N/A
RNF144B	MG10	#N/A			#N/A
JUNB	MG10	#N/A			#N/A
LYN	MG10	#N/A			#N/A
ARHGAP31	MG10	#N/A			#N/A
SPP1	MG10	#N/A			#N/A
TYMP	MG10	#N/A			#N/A
ZFP36	MG10	#N/A			#N/A
BTG2	MG10	#N/A			#N/A
CDKN1A	MG10	#N/A			#N/A
IER2	MG10	#N/A			#N/A
PSTPIP2	MG10	#N/A			PSTPIP2	-0.856165	0.0380001
NAMPT	MG10	NAMPT	0.638796	0.0170002	#N/A
PTPRJ	MG10	#N/A			#N/A
POU2F2	MG10	#N/A			#N/A
SKIL	MG10	#N/A			#N/A
VASP	MG10	#N/A			#N/A
IER3	MG10	#N/A			#N/A
ETS2	MG10	#N/A			#N/A
NCF1	MG10	#N/A			#N/A
LCP2	MG10	#N/A			#N/A
FTH1	MG10	FTH1	0.962676	1.81657e-06	#N/A
IKBKE	MG10	#N/A			#N/A
SLC1A3	MG10	#N/A			#N/A
HCK	MG10	#N/A			HCK	-0.624615	0.0136038
ACSL1	MG10	#N/A			#N/A
SQSTM1	MG10	SQSTM1	0.63246	0.00952414	#N/A
BID	MG10	#N/A			#N/A
PIK3AP1	MG10	#N/A			#N/A
ZBTB46	MG10	#N/A			#N/A
KLF6	MG10	#N/A			#N/A
SRGN	MG10	#N/A			#N/A
TLR2	MG10	#N/A			#N/A
PLAUR	MG10	#N/A			#N/A
REL	MG10	#N/A			#N/A
IPCEF1	MG10	#N/A			#N/A
SAT1	MG10	SAT1	0.637721	0.0185132	#N/A
PTPN2	MG10	#N/A			#N/A
ADGRE2	MG10	#N/A			#N/A
ELL2	MG10	#N/A			#N/A
SLC2A3	MG10	#N/A			#N/A
ZFAND3	MG10	#N/A			#N/A
RAPGEF1	MG10	#N/A			#N/A
EML4	MG10	#N/A			#N/A
BAZ1A	MG10	#N/A			#N/A
SLC11A2	MG10	#N/A			#N/A
ETV6	MG10	#N/A			#N/A
CCNL1	MG10	#N/A			#N/A
SMAD3	MG10	#N/A			#N/A
PDGFB	MG10	#N/A			#N/A
PTPN1	MG10	#N/A			#N/A
RILPL2	MG10	#N/A			#N/A
SOCS6	MG10	#N/A			#N/A
IFNGR2	MG10	#N/A			#N/A
KLHL5	MG10	#N/A			#N/A
FOS	MG10	#N/A			#N/A
[truncated: 1,424 more rows]
