# Supplementary material for: Enhanced microglial dynamics and a paucity of tau seeding in the amyloid plaque microenvironment contribute to cognitive resilience in Alzheimer’s disease
Source: Acta Neuropathol. 2024 Aug 5;148(1):15. doi: 10.1007/s00401-024-02775-1 (PMC11300572; doi:10.1007/s00401-024-02775-1)
Supplement: Supplementary file 3 — Supplementary file3 (XLSX 406 KB) [file 401_2024_2775_MOESM3_ESM.xlsx]

## Sheet: UP AsymAD
Upregulated more than four times in AsymAD
Reactome pathway ID	Pathway description	Pathway size	Pathway coverage (%)	Normalized enrichment score	pValue	Adjusted pValue	Targets
R-HSA-156842	Eukaryotic Translation Elongation	93	96.77%	-5.84749	0.000218818	0.00269852	EEF1A2,EEF1B2,EEF1D,EEF1G,RPSA,RPL22L1,RPL10A,RPL3L,RPL4,RPL5,RPL6,RPL7,RPL7A,RPL8,RPL9,RPL10,RPL11,RPL12,RPL13,RPL15,RPL17,RPL18,RPL18A,RPL19,RPL21,RPL22,RPL23A,RPL24,RPL26,RPL27,RPL30,RPL27A,RPL28,RPL29,RPL31,RPL32,RPL34,RPL35A,RPL36AL,RPL37,RPL37A,RPL38,RPL39,RPL41,RPL36A,RPLP0,RPLP1,RPLP2,RPS2,RPS3,RPS3A,RPS4X,RPS4Y1,RPS5,RPS6,RPS7,RPS8,RPS9,RPS10,RPS11,RPS12,RPS13,RPS14,RPS15,RPS15A,RPS16,RP…
R-HSA-192823	Viral mRNA Translation	100	88.00%	-5.75362	0.000218245	0.00269852	GRSF1,RPSA,RPL22L1,RPL10A,DNAJC3,RPL3L,RPL4,RPL5,RPL6,RPL7,RPL7A,RPL8,RPL9,RPL10,RPL11,RPL12,RPL13,RPL15,RPL17,RPL18,RPL18A,RPL19,RPL21,RPL22,RPL23A,RPL24,RPL26,RPL27,RPL30,RPL27A,RPL28,RPL29,RPL31,RPL32,RPL34,RPL35A,RPL36AL,RPL37,RPL37A,RPL38,RPL39,RPL41,RPL36A,RPLP0,RPLP1,RPLP2,RPS2,RPS3,RPS3A,RPS4X,RPS4Y1,RPS5,RPS6,RPS7,RPS8,RPS9,RPS10,RPS11,RPS12,RPS13,RPS14,RPS15,RPS15A,RPS16,RPS17,RPS18,RPS…
R-HSA-156902	Peptide chain elongation	89	96.63%	-5.7487	0.000219298	0.00269852	RPSA,RPL22L1,RPL10A,RPL3L,RPL4,RPL5,RPL6,RPL7,RPL7A,RPL8,RPL9,RPL10,RPL11,RPL12,RPL13,RPL15,RPL17,RPL18,RPL18A,RPL19,RPL21,RPL22,RPL23A,RPL24,RPL26,RPL27,RPL30,RPL27A,RPL28,RPL29,RPL31,RPL32,RPL34,RPL35A,RPL36AL,RPL37,RPL37A,RPL38,RPL39,RPL41,RPL36A,RPLP0,RPLP1,RPLP2,RPS2,RPS3,RPS3A,RPS4X,RPS4Y1,RPS5,RPS6,RPS7,RPS8,RPS9,RPS10,RPS11,RPS12,RPS13,RPS14,RPS15,RPS15A,RPS16,RPS17,RPS18,RPS19,RPS20,RPS2…
R-HSA-2408557	Selenocysteine synthesis	93	98.92%	-5.68037	0.000219346	0.00269852	RPSA,RPL22L1,RPL10A,RPL3L,RPL4,RPL5,RPL6,RPL7,RPL7A,RPL8,RPL9,RPL10,RPL11,RPL12,RPL13,RPL15,RPL17,RPL18,RPL18A,RPL19,RPL21,RPL22,RPL23A,RPL24,RPL26,RPL27,RPL30,RPL27A,RPL28,RPL29,RPL31,RPL32,RPL34,RPL35A,RPL36AL,RPL37,RPL37A,RPL38,RPL39,RPL41,RPL36A,RPLP0,RPLP1,RPLP2,RPS2,RPS3,RPS3A,RPS4X,RPS4Y1,RPS5,RPS6,RPS7,RPS8,RPS9,RPS10,RPS11,RPS12,RPS13,RPS14,RPS15,RPS15A,RPS16,RPS17,RPS18,RPS19,RPS20,RPS2…
R-HSA-9633012	Response of EIF2AK4 (GCN2) to amino acid deficiency	101	99.01%	-5.54862	0.000219154	0.00269852	ASNS,ATF3,ATF4,CEBPB,CEBPG,ATF2,DDIT3,EIF2S1,EIF2S3,RPSA,RPL22L1,RPL10A,RPL3L,RPL4,RPL5,RPL6,RPL7,RPL7A,RPL8,RPL9,RPL10,RPL11,RPL12,RPL13,RPL15,RPL17,RPL18,RPL18A,RPL19,RPL21,RPL22,RPL23A,RPL24,RPL26,RPL27,RPL30,RPL27A,RPL28,RPL29,RPL31,RPL32,RPL34,RPL35A,RPL36AL,RPL37,RPL37A,RPL38,RPL39,RPL41,RPL36A,RPLP0,RPLP1,RPLP2,RPS2,RPS3,RPS3A,RPS4X,RPS4Y1,RPS5,RPS6,RPS7,RPS8,RPS9,RPS10,RPS11,RPS12,RPS13,R…
R-HSA-1799339	SRP-dependent cotranslational protein targeting to membrane	112	98.21%	-5.53701	0.000217014	0.00269852	DDOST,RPSA,RPL22L1,RPL10A,RPL3L,RPL4,RPL5,RPL6,RPL7,RPL7A,RPL8,RPL9,RPL10,RPL11,RPL12,RPL13,RPL15,RPL17,RPL18,RPL18A,RPL19,RPL21,RPL22,RPL23A,RPL24,RPL26,RPL27,RPL30,RPL27A,RPL28,RPL29,RPL31,RPL32,RPL34,RPL35A,RPL36AL,RPL37,RPL37A,RPL38,RPL39,RPL41,RPL36A,RPLP0,RPLP1,RPLP2,RPN1,RPN2,RPS2,RPS3,RPS3A,RPS4X,RPS4Y1,RPS5,RPS6,RPS7,RPS8,RPS9,RPS10,RPS11,RPS12,RPS13,RPS14,RPS15,RPS15A,RPS16,RPS17,RPS18,…
R-HSA-927802	Nonsense-Mediated Decay (NMD)	115	99.13%	-5.51377	0.000218055	0.00269852	EIF4G1,ETF1,GSPT1,RPSA,MAGOH,RPL22L1,NCBP1,RPL10A,PPP2CA,PPP2R1A,PPP2R2A,UPF1,RPL3L,RPL4,RPL5,RPL6,RPL7,RPL7A,RPL8,RPL9,RPL10,RPL11,RPL12,RPL13,RPL15,RPL17,RPL18,RPL18A,RPL19,RPL21,RPL22,RPL23A,RPL24,RPL26,RPL27,RPL30,RPL27A,RPL28,RPL29,RPL31,RPL32,RPL34,RPL35A,RPL36AL,RPL37,RPL37A,RPL38,RPL39,RPL41,RPL36A,RPLP0,RPLP1,RPLP2,RPS2,RPS3,RPS3A,RPS4X,RPS4Y1,RPS5,RPS6,RPS7,RPS8,RPS9,RPS10,RPS11,RPS12,R…
R-HSA-975957	Nonsense Mediated Decay (NMD) enhanced by the Exon Junction Complex (EJC)	115	99.13%	-5.51377	0.000218055	0.00269852	EIF4G1,ETF1,GSPT1,RPSA,MAGOH,RPL22L1,NCBP1,RPL10A,PPP2CA,PPP2R1A,PPP2R2A,UPF1,RPL3L,RPL4,RPL5,RPL6,RPL7,RPL7A,RPL8,RPL9,RPL10,RPL11,RPL12,RPL13,RPL15,RPL17,RPL18,RPL18A,RPL19,RPL21,RPL22,RPL23A,RPL24,RPL26,RPL27,RPL30,RPL27A,RPL28,RPL29,RPL31,RPL32,RPL34,RPL35A,RPL36AL,RPL37,RPL37A,RPL38,RPL39,RPL41,RPL36A,RPLP0,RPLP1,RPLP2,RPS2,RPS3,RPS3A,RPS4X,RPS4Y1,RPS5,RPS6,RPS7,RPS8,RPS9,RPS10,RPS11,RPS12,R…
R-HSA-72689	Formation of a pool of free 40S subunits	101	99.01%	-5.48377	0.000219154	0.00269852	EIF1AX,EIF3E,RPSA,RPL22L1,RPL10A,RPL3L,RPL4,RPL5,RPL6,RPL7,RPL7A,RPL8,RPL9,RPL10,RPL11,RPL12,RPL13,RPL15,RPL17,RPL18,RPL18A,RPL19,RPL21,RPL22,RPL23A,RPL24,RPL26,RPL27,RPL30,RPL27A,RPL28,RPL29,RPL31,RPL32,RPL34,RPL35A,RPL36AL,RPL37,RPL37A,RPL38,RPL39,RPL41,RPL36A,RPLP0,RPLP1,RPLP2,RPS2,RPS3,RPS3A,RPS4X,RPS4Y1,RPS5,RPS6,RPS7,RPS8,RPS9,RPS10,RPS11,RPS12,RPS13,RPS14,RPS15,RPS15A,RPS16,RPS17,RPS18,RPS…
R-HSA-72706	GTP hydrolysis and joining of the 60S ribosomal subunit	112	99.11%	-5.47972	0.000217108	0.00269852	EIF1AX,EIF2S1,EIF2S3,EIF4A1,EIF4A2,EIF4B,EIF4E,EIF4G1,EIF5,EIF3E,RPSA,RPL22L1,RPL10A,RPL3L,RPL4,RPL5,RPL6,RPL7,RPL7A,RPL8,RPL9,RPL10,RPL11,RPL12,RPL13,RPL15,RPL17,RPL18,RPL18A,RPL19,RPL21,RPL22,RPL23A,RPL24,RPL26,RPL27,RPL30,RPL27A,RPL28,RPL29,RPL31,RPL32,RPL34,RPL35A,RPL36AL,RPL37,RPL37A,RPL38,RPL39,RPL41,RPL36A,RPLP0,RPLP1,RPLP2,RPS2,RPS3,RPS3A,RPS4X,RPS4Y1,RPS5,RPS6,RPS7,RPS8,RPS9,RPS10,RPS11,…
R-HSA-156827	L13a-mediated translational silencing of Ceruloplasmin expression	111	99.10%	-5.46207	0.000217014	0.00269852	EIF1AX,EIF2S1,EIF2S3,EIF4A1,EIF4A2,EIF4B,EIF4E,EIF4G1,EIF3E,RPSA,RPL22L1,RPL10A,RPL3L,RPL4,RPL5,RPL6,RPL7,RPL7A,RPL8,RPL9,RPL10,RPL11,RPL12,RPL13,RPL15,RPL17,RPL18,RPL18A,RPL19,RPL21,RPL22,RPL23A,RPL24,RPL26,RPL27,RPL30,RPL27A,RPL28,RPL29,RPL31,RPL32,RPL34,RPL35A,RPL36AL,RPL37,RPL37A,RPL38,RPL39,RPL41,RPL36A,RPLP0,RPLP1,RPLP2,RPS2,RPS3,RPS3A,RPS4X,RPS4Y1,RPS5,RPS6,RPS7,RPS8,RPS9,RPS10,RPS11,RPS12…
R-HSA-72764	Eukaryotic Translation Termination	93	98.92%	-5.4565	0.000219346	0.00269852	APEH,ETF1,GSPT1,RPSA,RPL22L1,RPL10A,RPL3L,RPL4,RPL5,RPL6,RPL7,RPL7A,RPL8,RPL9,RPL10,RPL11,RPL12,RPL13,RPL15,RPL17,RPL18,RPL18A,RPL19,RPL21,RPL22,RPL23A,RPL24,RPL26,RPL27,RPL30,RPL27A,RPL28,RPL29,RPL31,RPL32,RPL34,RPL35A,RPL36AL,RPL37,RPL37A,RPL38,RPL39,RPL41,RPL36A,RPLP0,RPLP1,RPLP2,RPS2,RPS3,RPS3A,RPS4X,RPS4Y1,RPS5,RPS6,RPS7,RPS8,RPS9,RPS10,RPS11,RPS12,RPS13,RPS14,RPS15,RPS15A,RPS16,RPS17,RPS18,…
R-HSA-975956	Nonsense Mediated Decay (NMD) independent of the Exon Junction Complex (EJC)	95	98.95%	-5.45633	0.000220459	0.00269852	EIF4G1,ETF1,GSPT1,RPSA,RPL22L1,NCBP1,RPL10A,UPF1,RPL3L,RPL4,RPL5,RPL6,RPL7,RPL7A,RPL8,RPL9,RPL10,RPL11,RPL12,RPL13,RPL15,RPL17,RPL18,RPL18A,RPL19,RPL21,RPL22,RPL23A,RPL24,RPL26,RPL27,RPL30,RPL27A,RPL28,RPL29,RPL31,RPL32,RPL34,RPL35A,RPL36AL,RPL37,RPL37A,RPL38,RPL39,RPL41,RPL36A,RPLP0,RPLP1,RPLP2,RPS2,RPS3,RPS3A,RPS4X,RPS4Y1,RPS5,RPS6,RPS7,RPS8,RPS9,RPS10,RPS11,RPS12,RPS13,RPS14,RPS15,RPS15A,RPS16…
R-HSA-168255	Influenza Infection	167	92.22%	-5.31394	0.000221043	0.00269852	PARP1,SLC25A6,CALR,CANX,CLTA,CLTC,GRSF1,GTF2F1,GTF2F2,HSPA1A,HSPA1B,HSP90AA1,KPNA1,KPNB1,KPNA2,KPNA3,KPNA4,KPNA5,IPO5,RPSA,RPL22L1,RPL10A,NUP88,NUP98,POLR2A,POLR2B,POLR2C,POLR2D,POLR2E,POLR2F,POLR2G,POLR2H,POLR2I,POLR2J,POLR2K,POLR2L,EIF2AK2,DNAJC3,RAN,RANBP2,RPL3L,RPL4,RPL5,RPL6,RPL7,RPL7A,RPL8,RPL9,RPL10,RPL11,RPL12,RPL13,RPL15,RPL17,RPL18,RPL18A,RPL19,RPL21,RPL22,RPL23A,RPL24,RPL26,RPL27,RPL30…
R-HSA-72613	Eukaryotic Translation Initiation	119	99.16%	-5.2806	0.000218103	0.00269852	EIF1AX,EIF2S1,EIF2B1,EIF2S3,EIF4A1,EIF4A2,EIF4B,EIF4E,EIF4EBP1,EIF4G1,EIF5,EIF3E,RPSA,RPL22L1,RPL10A,RPL3L,RPL4,RPL5,RPL6,RPL7,RPL7A,RPL8,RPL9,RPL10,RPL11,RPL12,RPL13,RPL15,RPL17,RPL18,RPL18A,RPL19,RPL21,RPL22,RPL23A,RPL24,RPL26,RPL27,RPL30,RPL27A,RPL28,RPL29,RPL31,RPL32,RPL34,RPL35A,RPL36AL,RPL37,RPL37A,RPL38,RPL39,RPL41,RPL36A,RPLP0,RPLP1,RPLP2,RPS2,RPS3,RPS3A,RPS4X,RPS4Y1,RPS5,RPS6,RPS7,RPS8,R…
R-HSA-72737	Cap-dependent Translation Initiation	119	99.16%	-5.2806	0.000218103	0.00269852	EIF1AX,EIF2S1,EIF2B1,EIF2S3,EIF4A1,EIF4A2,EIF4B,EIF4E,EIF4EBP1,EIF4G1,EIF5,EIF3E,RPSA,RPL22L1,RPL10A,RPL3L,RPL4,RPL5,RPL6,RPL7,RPL7A,RPL8,RPL9,RPL10,RPL11,RPL12,RPL13,RPL15,RPL17,RPL18,RPL18A,RPL19,RPL21,RPL22,RPL23A,RPL24,RPL26,RPL27,RPL30,RPL27A,RPL28,RPL29,RPL31,RPL32,RPL34,RPL35A,RPL36AL,RPL37,RPL37A,RPL38,RPL39,RPL41,RPL36A,RPLP0,RPLP1,RPLP2,RPS2,RPS3,RPS3A,RPS4X,RPS4Y1,RPS5,RPS6,RPS7,RPS8,R…
R-HSA-9711097	Cellular response to starvation	156	99.36%	-5.11161	0.000220556	0.00269852	ASNS,ATF3,ATF4,ATP6V1A,ATP6V1B1,ATP6V1B2,ATP6V0C,ATP6V1C1,ATP6V1E1,ATP6V0B,ATP6V1G2,CEBPB,CEBPG,ATF2,DDIT3,EIF2S1,EIF2S3,MTOR,RPSA,RPL22L1,FLCN,RPL10A,RHEB,RPL3L,RPL4,RPL5,RPL6,RPL7,RPL7A,RPL8,RPL9,RPL10,RPL11,RPL12,RPL13,RPL15,RPL17,RPL18,RPL18A,RPL19,RPL21,RPL22,RPL23A,RPL24,RPL26,RPL27,RPL30,RPL27A,RPL28,RPL29,RPL31,RPL32,RPL34,RPL35A,RPL36AL,RPL37,RPL37A,RPL38,RPL39,RPL41,RPL36A,RPLP0,RPLP1,R…
R-HSA-2408522	Selenoamino acid metabolism	118	98.31%	-5.10431	0.000217344	0.00269852	AHCY,CBS,CTH,DARS1,EPRS1,GSR,HNMT,IARS1,KARS1,RPSA,MARS1,MAT1A,RPL22L1,RPL10A,NNMT,QARS1,RARS1,RPL3L,RPL4,RPL5,RPL6,RPL7,RPL7A,RPL8,RPL9,RPL10,RPL11,RPL12,RPL13,RPL15,RPL17,RPL18,RPL18A,RPL19,RPL21,RPL22,RPL23A,RPL24,RPL26,RPL27,RPL30,RPL27A,RPL28,RPL29,RPL31,RPL32,RPL34,RPL35A,RPL36AL,RPL37,RPL37A,RPL38,RPL39,RPL41,RPL36A,RPLP0,RPLP1,RPLP2,RPS2,RPS3,RPS3A,RPS4X,RPS4Y1,RPS5,RPS6,RPS7,RPS8,RPS9,RP…
R-HSA-168273	Influenza Viral RNA Transcription and Replication	146	91.10%	-4.93073	0.000220216	0.00269852	PARP1,GRSF1,GTF2F1,GTF2F2,HSP90AA1,IPO5,RPSA,RPL22L1,RPL10A,NUP88,NUP98,POLR2A,POLR2B,POLR2C,POLR2D,POLR2E,POLR2F,POLR2G,POLR2H,POLR2I,POLR2J,POLR2K,POLR2L,DNAJC3,RANBP2,RPL3L,RPL4,RPL5,RPL6,RPL7,RPL7A,RPL8,RPL9,RPL10,RPL11,RPL12,RPL13,RPL15,RPL17,RPL18,RPL18A,RPL19,RPL21,RPL22,RPL23A,RPL24,RPL26,RPL27,RPL30,RPL27A,RPL28,RPL29,RPL31,RPL32,RPL34,RPL35A,RPL36AL,RPL37,RPL37A,RPL38,RPL39,RPL41,RPL36A…
R-HSA-9010553	Regulation of expression of SLITs and ROBOs	171	98.83%	-4.44354	0.00022237	0.00269852	COL4A5,DAG1,EIF4G1,ETF1,GSPT1,HOXA2,ISL1,RPSA,MAGOH,RPL22L1,MSI1,NCBP1,RPL10A,PSMA1,PSMA2,PSMA3,PSMA4,PSMA5,PSMA6,PSMA7,PSMB1,PSMB2,PSMB3,PSMB4,PSMB5,PSMB6,PSMB7,PSMB8,PSMB9,PSMB10,PSMC1,PSMC2,PSMC3,PSMC4,PSMC5,PSMC6,PSMD1,PSMD2,PSMD3,PSMD4,PSMD5,PSMD7,PSMD8,PSMD9,PSMD10,PSMD11,PSMD12,PSMD13,PSME1,PSME2,ROBO1,ROBO2,RPL3L,RPL4,RPL5,RPL6,RPL7,RPL7A,RPL8,RPL9,RPL10,RPL11,RPL12,RPL13,RPL15,RPL17,RPL1…
R-HSA-72702	Ribosomal scanning and start codon recognition	58	100.00%	-4.17933	0.000213356	0.00269852	EIF1AX,EIF2S1,EIF2S3,EIF4A1,EIF4A2,EIF4B,EIF4E,EIF4G1,EIF5,EIF3E,RPSA,RPS2,RPS3,RPS3A,RPS4X,RPS4Y1,RPS5,RPS6,RPS7,RPS8,RPS9,RPS10,RPS11,RPS12,RPS13,RPS14,RPS15,RPS15A,RPS16,RPS17,RPS18,RPS19,RPS20,RPS21,RPS23,RPS24,RPS25,RPS26,RPS27,RPS27A,RPS28,RPS29,EIF4H,EIF3A,EIF3B,EIF3C,EIF3D,EIF3F,EIF3G,EIF3H,EIF3I,EIF3J,EIF2S2,RPS4Y2,EIF3M,RPS27L,EIF3L,EIF3K
R-HSA-376176	Signaling by ROBO receptors	218	98.17%	-4.13952	0.000225225	0.00269852	ABL1,ABL2,RHOA,CDC42,COL4A5,DAG1,DCC,EIF4G1,ETF1,GPC1,GSPT1,HOXA2,ISL1,RPSA,MAGOH,RPL22L1,MSI1,MYO9B,NCBP1,NCK1,RPL10A,NELL2,PAK1,PAK2,PAK3,PFN1,PFN2,PPP3CB,PRKACA,PRKACB,PRKACG,PRKAR2A,PRKCA,PSMA1,PSMA2,PSMA3,PSMA4,PSMA5,PSMA6,PSMA7,PSMB1,PSMB2,PSMB3,PSMB4,PSMB5,PSMB6,PSMB7,PSMB8,PSMB9,PSMB10,PSMC1,PSMC2,PSMC3,PSMC4,PSMC5,PSMC6,PSMD1,PSMD2,PSMD3,PSMD4,PSMD5,PSMD7,PSMD8,PSMD9,PSMD10,PSMD11,PSMD12…
R-HSA-72649	Translation initiation complex formation	58	100.00%	-4.04293	0.000213356	0.00269852	EIF1AX,EIF2S1,EIF2S3,EIF4A1,EIF4A2,EIF4B,EIF4E,EIF4G1,EIF3E,RPSA,RPS2,RPS3,RPS3A,RPS4X,RPS4Y1,RPS5,RPS6,RPS7,RPS8,RPS9,RPS10,RPS11,RPS12,RPS13,RPS14,RPS15,RPS15A,RPS16,RPS17,RPS18,RPS19,RPS20,RPS21,RPS23,RPS24,RPS25,RPS26,RPS27,RPS27A,RPS28,RPS29,EIF4H,EIF3A,EIF3B,EIF3C,EIF3D,EIF3F,EIF3G,EIF3H,EIF3I,EIF3J,EIF2S2,RPS4Y2,EIF3M,RPS27L,EIF3L,PABPC1,EIF3K
R-HSA-442755	Activation of NMDA receptors and postsynaptic events	93	97.85%	-4.03822	0.000219202	0.00269852	ACTN2,ADCY1,ADCY8,APBA1,CALM1,CALM2,CALM3,CAMK4,CAMK2A,CAMK2B,CAMK2D,CAMK2G,CREB1,DLG1,DLG2,DLG3,DLG4,ERBB4,GRIA1,GRIA2,GRIA3,GRIA4,GRIN1,GRIN2A,GRIN2B,GRIN2C,GRIN2D,NRG1,HRAS,KPNA2,KRAS,MAPT,NEFL,NRAS,NRGN,PDPK1,PRKAA1,PRKAA2,PRKAB1,PRKAB2,PRKACA,PRKACB,PRKACG,PRKAG1,PRKAR1A,PRKAR1B,PRKAR2A,PRKAR2B,MAPK1,MAPK3,PRKX,RAC1,RASGRF1,RASGRF2,RPS6KA1,RPS6KA2,RPS6KA3,SRC,TUBA4A,TUBA3C,TUBB2A,CAMK1,CASK,…
R-HSA-72662	Activation of the mRNA upon binding of the cap-binding complex and eIFs, and subsequent binding to 43S	59	100.00%	-3.99021	0.000213493	0.00269852	EIF1AX,EIF2S1,EIF2S3,EIF4A1,EIF4A2,EIF4B,EIF4E,EIF4EBP1,EIF4G1,EIF3E,RPSA,RPS2,RPS3,RPS3A,RPS4X,RPS4Y1,RPS5,RPS6,RPS7,RPS8,RPS9,RPS10,RPS11,RPS12,RPS13,RPS14,RPS15,RPS15A,RPS16,RPS17,RPS18,RPS19,RPS20,RPS21,RPS23,RPS24,RPS25,RPS26,RPS27,RPS27A,RPS28,RPS29,EIF4H,EIF3A,EIF3B,EIF3C,EIF3D,EIF3F,EIF3G,EIF3H,EIF3I,EIF3J,EIF2S2,RPS4Y2,EIF3M,RPS27L,EIF3L,PABPC1,EIF3K
R-HSA-112315	Transmission across Chemical Synapses	270	99.26%	-3.9894	0.000229358	0.00269852	ABAT,ACHE,ACTN2,ADCY1,ADCY2,ADCY3,ADCY5,ADCY6,ADCY7,ADCY8,ADCY9,AP2A1,AP2A2,AP2B1,ALDH2,ADCY4,APBA1,BCHE,CACNA1A,CACNA1B,CACNA1E,CACNA2D1,CACNB1,CACNB2,CACNB3,CACNB4,CALM1,CALM2,CALM3,CAMK4,CAMK2A,CAMK2B,CAMK2D,CAMK2G,CHAT,CHRNA1,CHRNA2,CHRNA3,CHRNA4,CHRNA5,CHRNA7,CHRNB2,CHRNB3,CHRNB4,CHRND,CHRNE,CHRNG,AP2M1,AP2S1,COMT,CREB1,DLG1,DLG2,DLG3,DLG4,EPB41L1,ERBB4,GABBR1,GABRA1,GABRA2,GABRA3,GABRA4,GAB…
R-HSA-163200	Respiratory electron transport, ATP synthesis by chemiosmotic coupling, and heat production by uncoupling proteins.	127	89.76%	-3.9612	0.000218055	0.00269852	ATP5F1A,ATP5F1B,ATP5F1C,ATP5F1D,ATP5F1E,ATP5PB,ATP5MC1,ATP5MC2,ATP5MC3,ATP5ME,ATP5PF,ATP5PO,COX4I1,COX5B,COX6A1,COX6B1,COX6C,COX7B,COX7C,COX8A,COX11,CYC1,ETFA,ETFB,ETFDH,NDUFA1,NDUFA2,NDUFA3,NDUFA4,NDUFA5,NDUFA6,NDUFA7,NDUFA8,NDUFA9,NDUFA10,NDUFAB1,NDUFB1,NDUFB2,NDUFB3,NDUFB4,NDUFB5,NDUFB6,NDUFB7,NDUFB8,NDUFB9,NDUFB10,NDUFC1,NDUFC2,NDUFS1,NDUFS2,NDUFS3,NDUFV1,NDUFS4,NDUFS5,NDUFS6,NDUFS8,NDUFV2,ND…
R-HSA-6791226	Major pathway of rRNA processing in the nucleolus and cytosol	186	96.77%	-3.93217	0.000223364	0.00269852	BYSL,CSNK1D,CSNK1E,FBL,WDR36,RPSA,RPL22L1,NCL,RPL10A,SNU13,EXOSC9,EXOSC10,PWP2,RPL3L,RPL4,RPL5,RPL6,RPL7,RPL7A,RPL8,RPL9,RPL10,RPL11,RPL12,RPL13,RPL15,RPL17,RPL18,RPL18A,RPL19,RPL21,RPL22,RPL23A,RPL24,RPL26,RPL27,RPL30,RPL27A,RPL28,RPL29,RPL31,RPL32,RPL34,RPL35A,RPL36AL,RPL37,RPL37A,RPL38,RPL39,RPL41,RPL36A,RPLP0,RPLP1,RPLP2,RPS2,RPS3,RPS3A,RPS4X,RPS4Y1,RPS5,RPS6,RPS7,RPS8,RPS9,RPS10,RPS11,RPS12,…
R-HSA-72695	Formation of the ternary complex, and subsequently, the 43S complex	51	100.00%	-3.91492	0.0002151	0.00269852	EIF1AX,EIF2S1,EIF2S3,EIF3E,RPSA,RPS2,RPS3,RPS3A,RPS4X,RPS4Y1,RPS5,RPS6,RPS7,RPS8,RPS9,RPS10,RPS11,RPS12,RPS13,RPS14,RPS15,RPS15A,RPS16,RPS17,RPS18,RPS19,RPS20,RPS21,RPS23,RPS24,RPS25,RPS26,RPS27,RPS27A,RPS28,RPS29,EIF3A,EIF3B,EIF3C,EIF3D,EIF3F,EIF3G,EIF3H,EIF3I,EIF3J,EIF2S2,RPS4Y2,EIF3M,RPS27L,EIF3L,EIF3K
R-HSA-611105	Respiratory electron transport	103	89.32%	-3.88069	0.000219346	0.00269852	COX4I1,COX5B,COX6A1,COX6B1,COX6C,COX7B,COX7C,COX8A,COX11,CYC1,ETFA,ETFB,ETFDH,NDUFA1,NDUFA2,NDUFA3,NDUFA4,NDUFA5,NDUFA6,NDUFA7,NDUFA8,NDUFA9,NDUFA10,NDUFAB1,NDUFB1,NDUFB2,NDUFB3,NDUFB4,NDUFB5,NDUFB6,NDUFB7,NDUFB8,NDUFB9,NDUFB10,NDUFC1,NDUFC2,NDUFS1,NDUFS2,NDUFS3,NDUFV1,NDUFS4,NDUFS5,NDUFS6,NDUFS8,NDUFV2,NDUFV3,SCO1,SDHA,SDHB,SDHC,SDHD,NDUFAF6,SURF1,UQCRB,UQCRC1,UQCRC2,UQCRFS1,COX7A2L,COX5A,SCO2,L…
R-HSA-8868773	rRNA processing in the nucleus and cytosol	196	96.94%	-3.86963	0.000223914	0.00269852	BYSL,CSNK1D,CSNK1E,DKC1,FBL,WDR36,RPSA,RPL22L1,NCL,RPL10A,SNU13,NOP2,EXOSC9,EXOSC10,PWP2,RPL3L,RPL4,RPL5,RPL6,RPL7,RPL7A,RPL8,RPL9,RPL10,RPL11,RPL12,RPL13,RPL15,RPL17,RPL18,RPL18A,RPL19,RPL21,RPL22,RPL23A,RPL24,RPL26,RPL27,RPL30,RPL27A,RPL28,RPL29,RPL31,RPL32,RPL34,RPL35A,RPL36AL,RPL37,RPL37A,RPL38,RPL39,RPL41,RPL36A,RPLP0,RPLP1,RPLP2,RPS2,RPS3,RPS3A,RPS4X,RPS4Y1,RPS5,RPS6,RPS7,RPS8,RPS9,RPS10,RP…
R-HSA-72766	Translation	291	98.28%	-3.8132	0.000227998	0.00269852	AARS1,APEH,MRPS34,MRPL49,CARS1,DARS1,DDOST,EEF1A2,EEF1B2,EEF1D,EEF1G,EIF1AX,EIF2S1,EIF2B1,EIF2S3,EIF4A1,EIF4A2,EIF4B,EIF4E,EIF4EBP1,EIF4G1,EIF5,EPRS1,ETF1,FARSA,GARS1,GSPT1,HARS1,IARS1,MRPL58,EIF3E,KARS1,RPSA,MARS1,RPL22L1,MTIF2,NARS1,RPL10A,OXA1L,PPA1,QARS1,RARS1,RPL3L,RPL4,RPL5,RPL6,RPL7,RPL7A,RPL8,RPL9,RPL10,RPL11,RPL12,RPL13,RPL15,RPL17,RPL18,RPL18A,RPL19,RPL21,RPL22,RPL23A,MRPL23,RPL24,RPL26…
R-HSA-1428517	The citric acid (TCA) cycle and respiratory electron transport	178	92.70%	-3.74672	0.000222222	0.00269852	ACO2,ATP5F1A,ATP5F1B,ATP5F1C,ATP5F1D,ATP5F1E,ATP5PB,ATP5MC1,ATP5MC2,ATP5MC3,ATP5ME,ATP5PF,ATP5PO,BSG,COX4I1,COX5B,COX6A1,COX6B1,COX6C,COX7B,COX7C,COX8A,COX11,CS,CYC1,DLAT,DLD,DLST,ETFA,ETFB,ETFDH,FH,GLO1,GSTZ1,HAGH,IDH2,IDH3A,IDH3B,IDH3G,LDHA,LDHB,LDHC,MDH2,ME1,ME2,NDUFA1,NDUFA2,NDUFA3,NDUFA4,NDUFA5,NDUFA6,NDUFA7,NDUFA8,NDUFA9,NDUFA10,NDUFAB1,NDUFB1,NDUFB2,NDUFB3,NDUFB4,NDUFB5,NDUFB6,NDUFB7,NDUFB…
R-HSA-438064	Post NMDA receptor activation events	80	97.50%	-3.74064	0.00021692	0.00269852	ACTN2,ADCY1,ADCY8,CALM1,CALM2,CALM3,CAMK4,CAMK2A,CAMK2B,CAMK2D,CAMK2G,CREB1,DLG1,DLG2,DLG3,DLG4,ERBB4,GRIA1,GRIA2,GRIN1,GRIN2A,GRIN2B,GRIN2C,GRIN2D,NRG1,HRAS,KPNA2,KRAS,MAPT,NEFL,NRAS,NRGN,PDPK1,PRKAA1,PRKAA2,PRKAB1,PRKAB2,PRKACA,PRKACB,PRKACG,PRKAG1,PRKAR1A,PRKAR1B,PRKAR2A,PRKAR2B,MAPK1,MAPK3,PRKX,RAC1,RASGRF1,RASGRF2,RPS6KA1,RPS6KA2,RPS6KA3,SRC,TUBA4A,TUBA3C,TUBB2A,CAMK1,ARHGEF7,TUBB3,TUBB4A,TU…
R-HSA-71291	Metabolism of amino acids and derivatives	374	98.66%	-3.69366	0.000229938	0.00269852	AANAT,ACADSB,ACAT1,PAOX,AGXT,AHCY,ALDH9A1,AMD1,AMT,ARG1,ARG2,ASL,ASMT,ASNS,ASPA,ASS1,ALDH7A1,AUH,BCAT1,BCAT2,BCKDHA,BCKDHB,UROC1,BHMT,CBS,KYAT1,CDO1,CGA,CKB,CKM,CKMT2,CPS1,CRYM,SLC25A10,CTH,DAO,DARS1,DBH,DBT,DCT,DDC,NQO1,DIO1,DIO2,DIO3,DLAT,DLD,DLST,SARDH,ECHS1,EPRS1,FAH,FOLH1,GAMT,GATM,GCDH,GCSH,GLDC,GLS,GLUD1,GLUD2,GLUL,GOT1,GOT2,GPT,GSR,GSTZ1,HSD17B10,HAL,HDC,HGD,HNMT,HPD,IARS1,IDO1,IVD,KARS1,…
R-HSA-72312	rRNA processing	206	97.09%	-3.67831	0.000225785	0.00269852	BYSL,CSNK1D,CSNK1E,DKC1,FBL,HSD17B10,WDR36,RPSA,RPL22L1,NCL,RPL10A,SNU13,NOP2,EXOSC9,EXOSC10,PWP2,RPL3L,RPL4,RPL5,RPL6,RPL7,RPL7A,RPL8,RPL9,RPL10,RPL11,RPL12,RPL13,RPL15,RPL17,RPL18,RPL18A,RPL19,RPL21,RPL22,RPL23A,RPL24,RPL26,RPL27,RPL30,RPL27A,RPL28,RPL29,RPL31,RPL32,RPL34,RPL35A,RPL36AL,RPL37,RPL37A,RPL38,RPL39,RPL41,RPL36A,RPLP0,RPLP1,RPLP2,RPS2,RPS3,RPS3A,RPS4X,RPS4Y1,RPS5,RPS6,RPS7,RPS8,RPS9…
R-HSA-5628897	TP53 Regulates Metabolic Genes	87	96.55%	-3.61156	0.000218675	0.00269852	AKT1,AKT2,COX4I1,COX5B,COX6A1,COX6B1,COX6C,COX7B,COX7C,COX8A,COX11,MTOR,G6PD,GLS,SFN,GPI,GPX2,GSR,MOV10,NDUFA4,PRDX1,PRKAA1,PRKAA2,PRKAB1,PRKAB2,PRKAG1,PTEN,RHEB,SCO1,SURF1,PRDX2,TP53,TSC1,TSC2,TXN,TXNRD1,YWHAB,YWHAE,YWHAG,YWHAH,YWHAZ,TP63,LAMTOR3,COX7A2L,COX5A,SCO2,AKT3,LRPPRC,RRAGB,LAMTOR5,RRAGA,YWHAQ,SESN3,RRM2B,COX20,SESN2,TACO1,COX16,PRKAG2,COX14,PRKAG3,CYCS,DDIT4,SLC38A9,LAMTOR1,TNRC6B,COX1…
R-HSA-112314	Neurotransmitter receptors and postsynaptic signal transmission	205	99.02%	-3.49219	0.000225989	0.00269852	ACTN2,ADCY1,ADCY2,ADCY3,ADCY5,ADCY6,ADCY7,ADCY8,ADCY9,AP2A1,AP2A2,AP2B1,ADCY4,APBA1,CALM1,CALM2,CALM3,CAMK4,CAMK2A,CAMK2B,CAMK2D,CAMK2G,CHRNA1,CHRNA2,CHRNA3,CHRNA4,CHRNA5,CHRNA7,CHRNB2,CHRNB3,CHRNB4,CHRND,CHRNE,CHRNG,AP2M1,AP2S1,CREB1,DLG1,DLG2,DLG3,DLG4,EPB41L1,ERBB4,GABBR1,GABRA1,GABRA2,GABRA3,GABRA4,GABRA5,GABRA6,GABRB1,GABRB2,GABRB3,GABRG2,GABRG3,GABRR1,GABRR2,GLRA1,GLRA2,GLRB,GNAI1,GNAI2,GNA…
R-HSA-438066	Unblocking of NMDA receptors, glutamate binding and activation	22	100.00%	-3.42036	0.000207987	0.00269852	ACTN2,CALM1,CALM2,CALM3,CAMK2A,CAMK2B,CAMK2D,CAMK2G,DLG1,DLG2,DLG3,DLG4,GRIA1,GRIA2,GRIA3,GRIA4,GRIN1,GRIN2A,GRIN2B,GRIN2C,GRIN2D,NEFL
R-HSA-5578775	Ion homeostasis	56	100.00%	-3.31977	0.000215332	0.00269852	ASPH,ATP1A1,ATP1A2,ATP1A3,ATP1A4,ATP1B1,ATP1B2,ATP1B3,FXYD2,ATP2A1,ATP2A2,ATP2A3,ATP2B1,ATP2B2,ATP2B3,ATP2B4,CALM1,CALM2,CALM3,CAMK2A,CAMK2B,CAMK2D,CAMK2G,CASQ1,CASQ2,CLIC2,DMPK,FKBP1B,ITPR1,ITPR2,ITPR3,KCNJ11,NOS1,FXYD1,FXYD3,PLN,PRKACA,RYR1,RYR2,RYR3,SLC8A2,SLC8A1,SLC8A3,SLN,SRI,STIM1,TNNI3,TRPC1,ABCC9,TRDN,AHCYL1,ORAI2,ORAI1,FXYD7,FXYD6,FXYD4
R-HSA-8856828	Clathrin-mediated endocytosis	146	97.26%	-3.30969	0.000221141	0.00269852	ADRB2,GRK2,GRK3,AP2A1,AP2A2,AP2B1,AGTR1,AMPH,BIN1,APOB,AREG,ARF6,ARRB1,ARRB2,AVP,AVPR2,BTC,CBL,CD3D,CD3G,CD4,SCARB2,CFTR,CHRM2,AP2M1,AP2S1,CLTA,CLTB,CLTC,DAB2,DNM1,DNM2,HBEGF,DVL2,TOR1A,EGF,EGFR,CTTN,EPS15,EREG,GAK,GPS1,GRB2,HIP1,AGFG1,HSPA8,IGF2R,IL7R,LDLR,LRP2,M6PR,NEDD8,OCRL,PIK3C2A,RAB5A,RAB5B,RAB5C,RPS27A,ITSN1,SH3GL1,SH3GL2,SH3GL3,SLC18A3,VAMP2,VAMP7,SYT1,TACR1,TF,TFRC,TGFA,UBA52,UBB,WNT5A,…
R-HSA-3371497	HSP90 chaperone cycle for steroid hormone receptors (SHR) in the presence of ligand	55	96.36%	-3.29899	0.000215843	0.00269852	AR,CAPZA1,CAPZA2,CAPZB,DCTN1,DYNC1H1,DYNC1I1,DYNC1I2,DYNC1LI2,FKBP4,FKBP5,NR3C1,DNAJA1,HSPA1A,HSPA1B,HSPA1L,HSPA2,HSPA8,HSP90AA1,HSP90AB1,DNAJB1,NR3C2,PGR,TUBA4A,TUBA3C,TUBB2A,DYNLL1,DYNLL2,ACTR1A,DNAJA2,TUBB3,TUBB4A,TUBB4B,DCTN2,DCTN6,PTGES3,STIP1,DCTN3,TUBAL3,TUBA3E,TUBA3D,TUBB1,DYNC1LI1,DCTN4,DCTN5,TUBA8,TUBB6,TUBA1C,TUBB8,TUBB2B,DNAJA4,ACTR10,CAPZA3
R-HSA-9617324	Negative regulation of NMDA receptor-mediated neuronal transmission	22	100.00%	-3.22726	0.000207987	0.00269852	ACTN2,CALM1,CALM2,CALM3,CAMK4,CAMK2A,CAMK2B,CAMK2D,CAMK2G,DLG1,DLG2,DLG3,DLG4,GRIN1,GRIN2A,GRIN2B,GRIN2C,GRIN2D,NEFL,CAMK1,PPM1F,PPM1E
R-HSA-1445148	Translocation of SLC2A4 (GLUT4) to the plasma membrane	72	94.44%	-3.22458	0.000216779	0.00269852	AKT1,AKT2,CALM1,CALM2,CALM3,SFN,LNPEP,RAB8A,MYH9,MYO1C,MYO5A,PRKAA2,PRKAB1,PRKAB2,PRKAG1,RAB4A,RAB13,RAC1,RALA,SLC2A4,STX4,STXBP3,VAMP2,TUBA4A,TUBA3C,TUBB2A,YWHAB,YWHAE,YWHAG,YWHAH,YWHAZ,RAB11A,SNAP23,KIF3B,C2CD5,TBC1D4,TUBB3,TUBB4A,TUBB4B,EXOC5,RAB10,YWHAQ,KIF3A,EXOC3,ASPSCR1,TUBAL3,TUBA3E,TUBA3D,TUBB1,EXOC8,PRKAG2,RAB14,TUBA8,TUBB6,TUBA1C,TUBB8,TUBB2B,PRKAG3,EXOC6,KIFAP3,EXOC1,EXOC2,TBC1D1,EXOC…
R-HSA-163685	Integration of energy metabolism	108	100.00%	-3.20954	0.000217155	0.00269852	ACACA,ACACB,ACLY,ADCY1,ADCY2,ADCY3,ADCY5,ADCY6,ADCY7,ADCY8,ADCY9,ADRA2A,ADRA2C,ADCY4,CACNA1A,CACNA1C,CACNA1D,CACNA1E,CACNB2,CACNB3,CD36,CHRM3,ACSL3,ACSL4,FASN,GCG,GLP1R,GNA11,GNA15,GNAI1,GNAI2,GNAQ,GNAS,GNB1,GNB2,GNB3,GNG3,GNG4,GNG5,GNG7,GNG10,GNG11,GNGT1,GNGT2,FFAR1,INS,ITPR1,ITPR2,ITPR3,KCNB1,KCNC2,KCNJ11,KCNS3,MARCKS,PFKFB1,PKLR,PLCB2,PLCB3,PPP2CA,PPP2CB,PPP2R1A,PPP2R1B,PPP2R5D,PRKAA2,PRKAB2,P…
R-HSA-442742	CREB1 phosphorylation through NMDA receptor-mediated activation of RAS signaling	29	100.00%	-3.20479	0.000210615	0.00269852	ACTN2,CALM1,CALM2,CALM3,CAMK2A,CAMK2B,CAMK2D,CAMK2G,CREB1,DLG1,DLG2,DLG3,DLG4,GRIN1,GRIN2B,GRIN2D,HRAS,KRAS,NEFL,NRAS,PDPK1,MAPK1,MAPK3,RASGRF1,RASGRF2,RPS6KA1,RPS6KA2,RPS6KA3,RPS6KA6
R-HSA-9620244	Long-term potentiation	24	100.00%	-3.20109	0.000207727	0.00269852	ACTN2,CALM1,CALM2,CALM3,CAMK2A,CAMK2B,CAMK2D,CAMK2G,DLG1,DLG2,DLG3,DLG4,ERBB4,GRIA1,GRIA2,GRIN1,GRIN2A,GRIN2B,GRIN2C,GRIN2D,NRG1,NEFL,NRGN,SRC
R-HSA-9612973	Autophagy	151	95.36%	-3.18361	0.000220994	0.00269852	PLIN2,ATM,CETN1,CFTR,CSNK2A2,CSNK2B,DYNC1H1,DYNC1I1,DYNC1I2,DYNC1LI2,EPAS1,MTOR,GFAP,HBB,HSF1,HSPA8,HSP90AA1,HSP90AB1,LAMP2,NBR1,ARL13B,PRKN,PCNT,PIK3C3,PRKAA1,PRKAA2,PRKAB1,PRKAB2,PRKAG1,PEX5,RHEB,RNASE1,RPS27A,VPS37A,SRC,TSC1,TSC2,TSG101,TUBA4A,TUBA3C,TUBB2A,UBA52,UBB,UBE2N,UBE2V1,UVRAG,VCP,VDAC1,VIM,IFT88,FUNDC1,TOMM5,ULK1,LAMTOR3,DYNLL1,BECN1,SQSTM1,MTMR3,ATG12,ATG5,DYNLL2,ATG13,TOMM20,RB1CC1…
R-HSA-112043	PLC beta mediated events	51	100.00%	-3.16868	0.0002151	0.00269852	ADCY1,ADCY2,ADCY3,ADCY5,ADCY6,ADCY7,ADCY8,ADCY9,GRK2,ADCY4,CALM1,CALM2,CALM3,CAMK4,CAMK2A,CAMK2B,CAMK2D,CAMK2G,CREB1,GNA11,GNA15,GNAQ,ITPR1,ITPR2,ITPR3,KPNA2,PDE1A,PDE1C,PDE1B,PLA2G4A,PLCB2,PLCB3,PLCB4,PRKACA,PRKACB,PRKACG,PRKAR1A,PRKAR1B,PRKAR2A,PRKAR2B,PRKCA,PRKCD,PRKCG,MAPK1,PRKX,GNA14,CAMKK2,AHCYL1,CAMKK1,PLCB1,NBEA
R-HSA-422356	Regulation of insulin secretion	78	100.00%	-3.16756	0.00021692	0.00269852	ADCY5,ADCY6,ADCY8,ADRA2A,ADRA2C,CACNA1A,CACNA1C,CACNA1D,CACNA1E,CACNB2,CACNB3,CD36,CHRM3,ACSL3,ACSL4,GCG,GLP1R,GNA11,GNA15,GNAI1,GNAI2,GNAQ,GNAS,GNB1,GNB2,GNB3,GNG3,GNG4,GNG5,GNG7,GNG10,GNG11,GNGT1,GNGT2,FFAR1,INS,ITPR1,ITPR2,ITPR3,KCNB1,KCNC2,KCNJ11,KCNS3,MARCKS,PLCB2,PLCB3,PRKACA,PRKACB,PRKACG,PRKAR1A,PRKAR1B,PRKAR2A,PRKAR2B,PRKCA,RAP1A,SLC2A1,SLC2A2,SNAP25,STX1A,STXBP1,ABCC8,VAMP2,SYT5,IQGAP1,…
R-HSA-3371571	HSF1-dependent transactivation	24	100.00%	-3.15588	0.000207727	0.00269852	CAMK2A,CAMK2B,CAMK2D,CAMK2G,CREBBP,CRYAB,EP300,FKBP4,MTOR,HSBP1,HSF1,HSPA1A,HSPA1B,HSPA1L,HSPA2,HSPA8,HSP90AA1,HSP90AB1,DNAJB1,PTGES3,AKT1S1,RPTOR,HSPB8,MLST8
R-HSA-112316	Neuronal System	410	99.51%	-3.15239	0.000233481	0.00269871	ABAT,KCNH8,ACHE,ACTN2,ADCY1,ADCY2,ADCY3,ADCY5,ADCY6,ADCY7,ADCY8,ADCY9,AP2A1,AP2A2,AP2B1,ALDH2,ADCY4,APBA1,APBA2,BCHE,HCN2,CACNA1A,CACNA1B,CACNA1E,CACNA2D1,CACNB1,CACNB2,CACNB3,CACNB4,CALM1,CALM2,CALM3,CAMK4,CAMK2A,CAMK2B,CAMK2D,CAMK2G,CHAT,CHRNA1,CHRNA2,CHRNA3,CHRNA4,CHRNA5,CHRNA7,CHRNB2,CHRNB3,CHRNB4,CHRND,CHRNE,CHRNG,AP2M1,AP2S1,COMT,CREB1,DLG1,DLG2,DLG3,DLG4,EPB41,EPB41L1,EPB41L2,ERBB4,FLOT2,G…
R-HSA-5339562	Uptake and actions of bacterial toxins	38	78.95%	-3.14612	0.000212134	0.00269852	CALM1,CALM2,CALM3,CD9,HBEGF,GUCY2C,HSP90AA1,HSP90AB1,FURIN,MAP2K1,MAP2K2,MAP2K3,MAP2K6,MAP2K7,MAP2K4,SNAP25,STX1A,VAMP1,VAMP2,SYT1,TXNRD1,SV2B,SV2A,PDCD6IP,PDZD3,STX1B,ANTXR1,ANTXR2,SV2C,SYT2
R-HSA-111885	Opioid Signalling	92	100.00%	-3.13929	0.000219346	0.00269852	ADCY1,ADCY2,ADCY3,ADCY5,ADCY6,ADCY7,ADCY8,ADCY9,GRK2,ADCY4,CALM1,CALM2,CALM3,CAMK4,CAMK2A,CAMK2B,CAMK2D,CAMK2G,CDK5,CREB1,GNA11,GNA15,GNAI1,GNAI2,GNAI3,GNAL,GNAQ,GNB1,GNB2,GNB3,GNG3,GNG4,GNG5,GNG7,GNG10,GNG11,GNGT1,GNGT2,ITPR1,ITPR2,ITPR3,KPNA2,OPRM1,PDE1A,PDE1C,PDE4A,PDE4B,PDE4C,PDE4D,PDE1B,PDYN,PLA2G4A,PLCB2,PLCB3,PLCB4,POMC,PPP1CA,PPP2CA,PPP2CB,PPP2R1A,PPP2R1B,PPP2R5D,PPP3CA,PPP3CB,PPP3CC,PPP3…
R-HSA-1632852	Macroautophagy	136	95.59%	-3.12955	0.000220751	0.00269852	PLIN2,ATM,CETN1,CFTR,CSNK2A2,CSNK2B,DYNC1H1,DYNC1I1,DYNC1I2,DYNC1LI2,EPAS1,MTOR,HSF1,HSPA8,HSP90AA1,NBR1,ARL13B,PRKN,PCNT,PIK3C3,PRKAA1,PRKAA2,PRKAB1,PRKAB2,PRKAG1,PEX5,RHEB,RPS27A,SRC,TSC1,TSC2,TUBA4A,TUBA3C,TUBB2A,UBA52,UBB,UBE2N,UBE2V1,UVRAG,VCP,VDAC1,VIM,IFT88,FUNDC1,TOMM5,ULK1,LAMTOR3,DYNLL1,BECN1,SQSTM1,MTMR3,ATG12,ATG5,DYNLL2,ATG13,TOMM20,RB1CC1,TOMM70,MFN2,HDAC6,PLIN3,RRAGB,TUBB3,TUBB4A,T…
R-HSA-9609736	Assembly and cell surface presentation of NMDA receptors	41	95.12%	-3.09609	0.000212675	0.00269852	ACTN2,APBA1,CAMK2A,CAMK2B,CAMK2D,CAMK2G,DLG1,DLG2,DLG3,DLG4,GRIN1,GRIN2A,GRIN2B,GRIN2C,GRIN2D,NEFL,TUBA4A,TUBA3C,TUBB2A,CASK,LIN7A,TUBB3,TUBB4A,TUBB4B,TUBAL3,TUBA3E,TUBA3D,TUBB1,GRIN3A,GRIN3B,TUBA8,TUBB6,TUBA1C,TUBB8,TUBB2B,LIN7C,KIF17,NBEA,LIN7B
R-HSA-112040	G-protein mediated events	56	100.00%	-3.05358	0.000215332	0.00269852	ADCY1,ADCY2,ADCY3,ADCY5,ADCY6,ADCY7,ADCY8,ADCY9,GRK2,ADCY4,CALM1,CALM2,CALM3,CAMK4,CAMK2A,CAMK2B,CAMK2D,CAMK2G,CREB1,GNA11,GNA15,GNAI1,GNAI2,GNAI3,GNAL,GNAQ,ITPR1,ITPR2,ITPR3,KPNA2,PDE1A,PDE1C,PDE1B,PLA2G4A,PLCB2,PLCB3,PLCB4,PRKACA,PRKACB,PRKACG,PRKAR1A,PRKAR1B,PRKAR2A,PRKAR2B,PRKCA,PRKCD,PRKCG,MAPK1,PRKX,GNA14,CAMKK2,AHCYL1,CAMKK1,GNAT3,PLCB1,NBEA
R-HSA-2132295	MHC class II antigen presentation	123	95.93%	-3.03856	0.000218103	0.00269852	AP2A1,AP2A2,AP1B1,AP2B1,AP1G1,ARF1,CANX,CAPZA1,CAPZA2,CAPZB,CD74,CENPE,CTSC,AP2M1,AP1S1,AP2S1,CLTA,CLTC,CTSB,CTSD,CTSE,CTSH,CTSK,CTSL,CTSV,CTSO,CTSS,DCTN1,DNM1,DYNC1H1,DYNC1I1,DYNC1I2,DYNC1LI2,DNM2,HLA-DMB,HLA-DOA,HLA-DOB,HLA-DPA1,HLA-DPB1,HLA-DQA1,HLA-DQA2,HLA-DQB1,HLA-DQB2,HLA-DRA,HLA-DRB1,KIF2A,KIF3C,KIF5A,KIF5B,KLC1,KIF11,KIF22,LAG3,CTSA,LGMN,SEC13,SH3GL2,SPTBN2,TUBA4A,TUBA3C,TUBB2A,RAB7A,DYN…
R-HSA-199992	trans-Golgi Network Vesicle Budding	72	98.61%	-3.02694	0.000218675	0.00269852	AP1B1,AP1G1,APP,ARF1,ARRB1,AP1S1,AP3S1,CLTA,CLTB,CLTC,CPD,CTSZ,DNASE2,DNM2,FTH1,GAK,BLOC1S1,GNS,GOLGB1,HSPA8,IGF2R,CLVS2,M6PR,OCRL,PIK3C2A,RAB5C,SORT1,SH3GL2,SNX2,STX4,VAMP2,VAMP7,TFRC,TPD52,TPD52L1,PICALM,AP3B1,VAMP8,GBF1,SNAP23,NAPA,AP1S2,AP1G2,AP1M1,HIP1R,HGS,AP4M1,CLINT1,PUM1,DNAJC6,AP1M2,TGOLN2,AP4B1,AP4S1,TXNDC5,DTNBP1,SNX9,SH3D19,TBC1D8B,BLOC1S4,AP4E1,SNAPIN,YIPF6,NECAP1,BLOC1S6,CLVS1,SNX5…
R-HSA-373760	L1CAM interactions	119	95.80%	-3.02371	0.000218055	0.00269852	AP2A1,AP2A2,AP2B1,ALCAM,ANK1,ANK2,ANK3,AP2M1,AP2S1,CLTA,CLTC,CNTN1,CSNK2A2,CSNK2B,NCAN,DCX,DLG1,DLG3,DLG4,DNM1,DNM2,DPYSL2,EGFR,EPHB2,FGFR1,GAP43,HSPA8,ITGA1,ITGA2,ITGA2B,ITGA5,ITGA9,ITGAV,ITGB1,ITGB3,KCNQ2,KCNQ3,L1CAM,LAMB1,LAMC1,MSN,NCAM1,NRCAM,PAK1,MAPK1,MAPK3,MAP2K1,MAP2K2,RAC1,RDX,RPS6KA1,RPS6KA2,RPS6KA3,SCN1A,SCN1B,SCN2A,SCN2B,SCN3A,SCN4A,SCN4B,SCN5A,SCN7A,SCN8A,SCN9A,SCN10A,SDCBP,SH3GL2,SP…
R-HSA-2682334	EPH-Ephrin signaling	92	96.74%	-2.99656	0.000218579	0.00269852	ADAM10,AP2A1,AP2A2,AP2B1,RHOA,CDC42,CFL1,AP2M1,AP2S1,CLTA,CLTB,CLTC,DNM1,EFNA1,EFNA2,EFNA3,EFNA4,EFNA5,EFNB1,EFNB2,EFNB3,EPHA2,EPHA1,EPHA3,EPHA4,EPHA5,EPHA7,EPHA8,EPHB1,EPHB2,EPHB3,EPHB4,EPHB6,FYN,GRIN1,GRIN2B,HRAS,LIMK1,LYN,MMP2,MMP9,MYH9,MYH10,MYH11,MYL6,PAK1,PAK2,PAK3,MYL12B,PSEN1,PSEN2,PTK2,RAC1,RASA1,ROCK1,SDC2,SDCBP,ITSN1,SRC,TIAM1,VAV2,YES1,CLTCL1,NCK2,ARHGEF7,WASL,KALRN,ROCK2,ARPC5,ARPC4,…
R-HSA-416993	Trafficking of GluR2-containing AMPA receptors	17	100.00%	-2.96024	0.000205973	0.00269852	AP2A1,AP2A2,AP2B1,AP2M1,AP2S1,GRIA1,GRIA2,GRIA3,GRIA4,NSF,PRKCA,PRKCB,PRKCG,TSPAN7,PICK1,GRIP2,GRIP1
R-HSA-195258	RHO GTPase Effectors	327	96.02%	-2.9337	0.000229463	0.00269852	ABL1,BIRC5,KLK3,AR,RHOA,RHOB,RHOC,RHOG,BTK,BUB1,BUB1B,FMNL1,CALM1,CALM2,CALM3,CDC20,CDC25C,CDC42,CDH1,CDKN1B,CENPA,CENPC,CENPE,CENPF,CFL1,CFTR,MAPK14,CTNNA1,CTNNB1,CYBA,CYBB,DIAPH1,DIAPH2,DLG4,DYNC1H1,DYNC1I1,DYNC1I2,DYNC1LI2,DVL1,DVL2,DVL3,CTTN,FLNA,CENPI,SFN,GRB2,H2AC19,H2AC8,H2AC7,H2AX,H2AZ1,H2BC5,H2BC3,H3-3A,H3-3B,NCKAP1L,INCENP,ITGB1,KIF2A,KIF5A,KIF5B,KLK2,KLC1,KTN1,LIMK1,MAD2L1,MEN1,MYH9,MY…
R-HSA-9663891	Selective autophagy	81	93.83%	-2.92791	0.000218579	0.00269852	PLIN2,ATM,CETN1,CFTR,CSNK2A2,CSNK2B,DYNC1H1,DYNC1I1,DYNC1I2,DYNC1LI2,EPAS1,HSF1,HSPA8,HSP90AA1,NBR1,ARL13B,PRKN,PCNT,PRKAA2,PRKAB1,PRKAB2,PRKAG1,PEX5,RPS27A,SRC,TUBA4A,TUBA3C,TUBB2A,UBA52,UBB,UBE2N,UBE2V1,VCP,VDAC1,VIM,IFT88,FUNDC1,TOMM5,ULK1,DYNLL1,SQSTM1,ATG12,ATG5,DYNLL2,TOMM20,TOMM70,MFN2,HDAC6,PLIN3,TUBB3,TUBB4A,TUBB4B,TOMM40,PARK7,TUBAL3,TUBA3E,TUBA3D,TUBB1,MAP1LC3B,TOMM6,MTERF3,DYNC1LI1,PR…
R-HSA-917937	Iron uptake and transport	58	96.55%	-2.91513	0.000215332	0.00269852	ACO1,ATP6V1A,ATP6V1B1,ATP6V1B2,ATP6V0C,ATP6V1C1,ATP6V1E1,ATP6V0B,ATP6V1G2,ATP6V0A1,ATP6AP1,CP,FTH1,HFE,HMOX1,HMOX2,IREB2,LCN2,NEDD8,SLC11A2,RPS27A,SKP1,TF,TFR2,TFRC,UBA52,UBB,CUL1,ATP6V0E1,ATP6V0D1,ATP6V1F,ABCG2,ATP6V1G1,HEPH,TCIRG1,GLRX3,CYBRD1,SLC46A1,ATP6V1C2,ATP6V0D2,ATP6V0A4,SLC22A17,ATP6V1D,ATP6V1H,STEAP3,CAND1,ATP6V0A2,ATP6V0E2,MCOLN1,ATP6V1E2,FBXL5,FTMT,ATP6V1G3,FLVCR1,SLC40A1,STEAP2
R-HSA-442982	Ras activation upon Ca2+ influx through NMDA receptor	21	100.00%	-2.90939	0.000207254	0.00269852	ACTN2,CALM1,CALM2,CALM3,CAMK2A,CAMK2B,CAMK2D,CAMK2G,DLG1,DLG2,DLG3,DLG4,GRIN1,GRIN2B,GRIN2D,HRAS,KRAS,NEFL,NRAS,RASGRF1,RASGRF2
R-HSA-936837	Ion transport by P-type ATPases	57	100.00%	-2.90728	0.000214684	0.00269852	ATP1A1,ATP1A2,ATP1A3,ATP12A,ATP1A4,ATP1B1,ATP1B2,ATP1B3,FXYD2,ATP2A1,ATP2A2,ATP2A3,ATP2B1,ATP2B2,ATP2B3,ATP2B4,ATP4A,ATP4B,ATP7A,ATP7B,CALM1,CALM2,CALM3,CAMK2A,CAMK2B,CAMK2D,CAMK2G,ATP8B1,FXYD1,FXYD3,PLN,SLN,SRI,ATP2C2,ATP9A,ATP8A1,ATP8B4,ATP9B,ATP8B3,ATP13A5,CUTC,PDZD11,ATP13A4,ATP8A2,FXYD7,FXYD6,FXYD4,ATP10B,ATP11B,ATP11A,ATP13A2,ATP11C,ATP13A1,ATP10A,ATP8B2,ATP10D,ATP2C1
R-HSA-5099900	WNT5A-dependent internalization of FZD4	15	100.00%	-2.89367	0.00020475	0.00269852	AP2A1,AP2A2,AP2B1,ARRB2,AP2M1,AP2S1,CLTA,CLTB,CLTC,DVL2,PRKCA,PRKCB,PRKCG,WNT5A,FZD4
R-HSA-888590	GABA synthesis, release, reuptake and degradation	19	100.00%	-2.86925	0.000206441	0.00269852	ABAT,GAD1,GAD2,HSPA8,RAB3A,SLC6A1,SLC6A11,SLC6A12,SLC6A13,SNAP25,STX1A,STXBP1,VAMP2,SYT1,ALDH5A1,SLC32A1,CPLX1,DNAJC5,RIMS1
R-HSA-9711123	Cellular response to chemical stress	160	96.88%	-2.84092	0.000220556	0.00269852	ALB,NUDT2,AQP8,ATOX1,ATP7A,BACH1,BLVRA,BLVRB,CAT,COX4I1,COX5B,COX6A1,COX6B1,COX6C,COX7B,COX7C,COX8A,COX11,CREBBP,CSNK2A2,CSNK2B,CYBA,CYBB,FABP1,GPX8,GPX1,GPX2,GPX3,GPX5,GPX7,GSR,GSTP1,HBA1,HBA2,HBB,HMOX1,HMOX2,ABCC1,NCF2,NCF4,NDUFA4,NFE2L2,P4HB,PRDX1,PPARA,MED1,PRKCD,PSMA1,PSMA2,PSMA3,PSMA4,PSMA5,PSMA6,PSMA7,PSMB1,PSMB2,PSMB3,PSMB4,PSMB5,PSMB6,PSMB7,PSMB8,PSMB9,PSMB10,PSMC1,PSMC2,PSMC3,PSMC4,PSMC…
R-HSA-112310	Neurotransmitter release cycle	51	100.00%	-2.83656	0.0002151	0.00269852	ABAT,APBA1,CHAT,GAD1,GAD2,GLS,HSPA8,MAOA,RAB3A,SLC1A1,SLC1A2,SLC1A3,SLC1A6,SLC1A7,SLC6A1,SLC6A11,SLC6A12,SLC6A13,SLC18A2,SLC18A3,SLC22A1,SLC22A2,SNAP25,STX1A,STXBP1,VAMP2,SYN1,SYN2,SYT1,ALDH5A1,SYN3,PPFIA4,PPFIA2,PPFIA1,PPFIA3,CASK,LIN7A,TSPOAP1,SLC32A1,UNC13B,ARL6IP5,CPLX1,DNAJC5,SLC38A2,LIN7C,RIMS1,SLC17A7,NAAA,GLS2,SLC5A7,LIN7B
R-HSA-1489509	DAG and IP3 signaling	43	100.00%	-2.82182	0.000213356	0.00269852	ADCY1,ADCY2,ADCY3,ADCY5,ADCY6,ADCY7,ADCY8,ADCY9,GRK2,ADCY4,CALM1,CALM2,CALM3,CAMK4,CAMK2A,CAMK2B,CAMK2D,CAMK2G,CREB1,ITPR1,ITPR2,ITPR3,KPNA2,PDE1A,PDE1C,PDE1B,PLCG1,PRKACA,PRKACB,PRKACG,PRKAR1A,PRKAR1B,PRKAR2A,PRKAR2B,PRKCA,PRKCD,PRKCE,PRKCG,PRKX,CAMKK2,AHCYL1,CAMKK1,NBEA
R-HSA-111447	Activation of BAD and translocation to mitochondria	15	100.00%	-2.8016	0.00020475	0.00269852	AKT1,AKT2,BAD,BCL2,BID,SFN,PPP3CC,PPP3R1,YWHAB,YWHAE,YWHAG,YWHAH,YWHAZ,AKT3,YWHAQ
R-HSA-399719	Trafficking of AMPA receptors	31	100.00%	-2.785	0.000424268	0.00415032	AP2A1,AP2A2,AP2B1,CAMK2A,CAMK2B,CAMK2D,CAMK2G,AP2M1,AP2S1,DLG1,DLG4,EPB41L1,GRIA1,GRIA2,GRIA3,GRIA4,MDM2,MYO6,NSF,PRKCA,PRKCB,PRKCG,TSPAN7,PICK1,AKAP5,CACNG3,CACNG2,GRIP2,GRIP1,CACNG8,CACNG4
R-HSA-399721	Glutamate binding, activation of AMPA receptors and synaptic plasticity	31	100.00%	-2.785	0.000424268	0.00415032	AP2A1,AP2A2,AP2B1,CAMK2A,CAMK2B,CAMK2D,CAMK2G,AP2M1,AP2S1,DLG1,DLG4,EPB41L1,GRIA1,GRIA2,GRIA3,GRIA4,MDM2,MYO6,NSF,PRKCA,PRKCB,PRKCG,TSPAN7,PICK1,AKAP5,CACNG3,CACNG2,GRIP2,GRIP1,CACNG8,CACNG4
R-HSA-8856825	Cargo recognition for clathrin-mediated endocytosis	106	98.11%	-2.77737	0.000217297	0.00269852	ADRB2,GRK2,GRK3,AP2A1,AP2A2,AP2B1,AGTR1,APOB,AREG,ARRB1,ARRB2,AVP,AVPR2,BTC,CBL,CD3D,CD3G,CD4,SCARB2,CFTR,CHRM2,AP2M1,AP2S1,CLTA,CLTB,CLTC,DAB2,HBEGF,DVL2,TOR1A,EGF,EGFR,EPS15,EREG,GPS1,GRB2,AGFG1,IGF2R,IL7R,LDLR,LRP2,M6PR,NEDD8,RPS27A,ITSN1,SH3GL1,SH3GL2,SH3GL3,SLC18A3,VAMP2,VAMP7,SYT1,TACR1,TF,TFRC,TGFA,UBA52,UBB,WNT5A,STAM,CLTCL1,PICALM,FZD4,COPS3,VAMP8,VAMP4,HGS,REPS2,COPS2,VAMP3,KIAA0319,SNA…
R-HSA-8856688	Golgi-to-ER retrograde transport	133	97.74%	-2.77574	0.000220751	0.00269852	ARCN1,ARF1,ARF3,ARF4,ARF5,KIF1A,BICD1,BNIP1,CAPZA1,CAPZA2,CAPZB,CENPE,COPA,COPB1,DCTN1,DYNC1H1,DYNC1I1,DYNC1I2,DYNC1LI2,GALNT1,GALNT2,KIF2A,KIF3C,KIF5A,KIF5B,KLC1,KIF11,KIFC1,KIF25,KIF22,NSF,PAFAH1B1,PAFAH1B2,PAFAH1B3,PLA2G4A,RAB1A,RAB6A,SURF4,TUBA4A,TUBA3C,TUBB2A,PLA2G6,DYNLL1,GBF1,NAPG,NAPA,ZW10,COPB2,KIF3B,KIF23,SEC22B,KIF20B,DYNLL2,KIF20A,ACTR1A,TUBB3,TUBB4A,TUBB4B,DCTN2,DCTN6,KIF1C,KDELR1,TM…
R-HSA-210500	Glutamate Neurotransmitter Release Cycle	24	100.00%	-2.77337	0.000207727	0.00269852	GLS,RAB3A,SLC1A1,SLC1A2,SLC1A3,SLC1A6,SLC1A7,SNAP25,STX1A,STXBP1,VAMP2,SYT1,PPFIA4,PPFIA2,PPFIA1,PPFIA3,TSPOAP1,UNC13B,ARL6IP5,CPLX1,SLC38A2,RIMS1,SLC17A7,GLS2
R-HSA-4420097	VEGFA-VEGFR2 Pathway	99	97.98%	-2.76871	0.000219684	0.00269852	AKT1,AKT2,RHOA,AXL,CALM1,CALM2,CALM3,CAV1,CDC42,CDH5,CRK,MAPK14,CTNNA1,CTNNB1,CTNND1,CYBA,CYBB,DOCK1,PTK2B,MTOR,FYN,NCKAP1L,HRAS,HSPB1,HSP90AA1,ITGAV,ITGB3,ITPR1,ITPR2,ITPR3,JUP,KDR,KRAS,NCF2,NCF4,NCK1,NOS3,NRAS,PAK1,PAK2,PAK3,PDPK1,PIK3CA,PIK3CB,PIK3R1,PIK3R2,PLCG1,PRKACA,PRKACB,PRKACG,PRKCA,PRKCB,PRKCD,PRKCZ,MAPK11,MAPK13,PTK2,PXN,RAC1,RASA1,ROCK1,MAPK12,SHB,SRC,VAV1,VAV2,VEGFA,MAPKAPK3,NCK2,SP…
R-HSA-212676	Dopamine Neurotransmitter Release Cycle	23	100.00%	-2.76786	0.000207512	0.00269852	APBA1,RAB3A,SLC18A2,SNAP25,STX1A,STXBP1,VAMP2,SYN1,SYN2,SYT1,SYN3,PPFIA4,PPFIA2,PPFIA1,PPFIA3,CASK,LIN7A,TSPOAP1,UNC13B,CPLX1,LIN7C,RIMS1,LIN7B
R-HSA-111996	Ca-dependent events	39	100.00%	-2.76195	0.000212675	0.00269852	ADCY1,ADCY2,ADCY3,ADCY5,ADCY6,ADCY7,ADCY8,ADCY9,GRK2,ADCY4,CALM1,CALM2,CALM3,CAMK4,CAMK2A,CAMK2B,CAMK2D,CAMK2G,CREB1,KPNA2,PDE1A,PDE1C,PDE1B,PLA2G4A,PRKACA,PRKACB,PRKACG,PRKAR1A,PRKAR1B,PRKAR2A,PRKAR2B,PRKCA,PRKCD,PRKCG,MAPK1,PRKX,CAMKK2,CAMKK1,NBEA
R-HSA-9646399	Aggrephagy	43	90.70%	-2.7537	0.000212675	0.00269852	CETN1,CFTR,DYNC1H1,DYNC1I1,DYNC1I2,DYNC1LI2,HSF1,HSP90AA1,ARL13B,PRKN,PCNT,RPS27A,TUBA4A,TUBA3C,TUBB2A,UBA52,UBB,UBE2N,UBE2V1,VCP,VIM,IFT88,DYNLL1,DYNLL2,HDAC6,TUBB3,TUBB4A,TUBB4B,PARK7,TUBAL3,TUBA3E,TUBA3D,TUBB1,DYNC1LI1,TUBA8,TUBB6,TUBA1C,TUBB8,TUBB2B
R-HSA-9707564	Cytoprotection by HMOX1	124	95.97%	-2.74228	0.000217391	0.00269852	ALB,BACH1,BLVRA,BLVRB,COX4I1,COX5B,COX6A1,COX6B1,COX6C,COX7B,COX7C,COX8A,COX11,CREBBP,CSNK2A2,CSNK2B,FABP1,HBA1,HBA2,HBB,HMOX1,HMOX2,ABCC1,NDUFA4,NFE2L2,PPARA,MED1,PRKCD,PSMA1,PSMA2,PSMA3,PSMA4,PSMA5,PSMA6,PSMA7,PSMB1,PSMB2,PSMB3,PSMB4,PSMB5,PSMB6,PSMB7,PSMB8,PSMB9,PSMB10,PSMC1,PSMC2,PSMC3,PSMC4,PSMC5,PSMC6,PSMD1,PSMD2,PSMD3,PSMD4,PSMD5,PSMD7,PSMD8,PSMD9,PSMD10,PSMD11,PSMD12,PSMD13,PSME1,PSME2,PT…
R-HSA-5626467	RHO GTPases activate IQGAPs	32	87.50%	-2.73037	0.000420433	0.00415032	CALM1,CALM2,CALM3,CDC42,CDH1,CTNNA1,CTNNB1,MEN1,RAC1,CLIP1,TUBA4A,TUBA3C,TUBB2A,IQGAP1,TUBB3,TUBB4A,TUBB4B,IQGAP2,TUBAL3,TUBA3E,TUBA3D,TUBB1,TUBA8,TUBB6,TUBA1C,TUBB8,TUBB2B,IQGAP3
R-HSA-437239	Recycling pathway of L1	47	91.49%	-2.72519	0.000213356	0.00269852	AP2A1,AP2A2,AP2B1,AP2M1,AP2S1,CLTA,CLTC,DNM1,DNM2,DPYSL2,L1CAM,MSN,MAPK1,RDX,RPS6KA1,RPS6KA2,RPS6KA3,SH3GL2,SRC,TUBA4A,TUBA3C,TUBB2A,EZR,NUMB,RPS6KA4,RPS6KA5,TUBB3,TUBB4A,TUBB4B,TUBAL3,TUBA3E,TUBA3D,TUBB1,TUBA8,TUBB6,TUBA1C,TUBB8,TUBB2B,KIF4B,KIF4A,SHTN1,DNM3,RPS6KA6
R-HSA-111933	Calmodulin induced events	37	100.00%	-2.72152	0.000424358	0.00415032	ADCY1,ADCY2,ADCY3,ADCY5,ADCY6,ADCY7,ADCY8,ADCY9,GRK2,ADCY4,CALM1,CALM2,CALM3,CAMK4,CAMK2A,CAMK2B,CAMK2D,CAMK2G,CREB1,KPNA2,PDE1A,PDE1C,PDE1B,PRKACA,PRKACB,PRKACG,PRKAR1A,PRKAR1B,PRKAR2A,PRKAR2B,PRKCA,PRKCD,PRKCG,PRKX,CAMKK2,CAMKK1,NBEA
R-HSA-111997	CaM pathway	37	100.00%	-2.72152	0.000424358	0.00415032	ADCY1,ADCY2,ADCY3,ADCY5,ADCY6,ADCY7,ADCY8,ADCY9,GRK2,ADCY4,CALM1,CALM2,CALM3,CAMK4,CAMK2A,CAMK2B,CAMK2D,CAMK2G,CREB1,KPNA2,PDE1A,PDE1C,PDE1B,PRKACA,PRKACB,PRKACG,PRKAR1A,PRKAR1B,PRKAR2A,PRKAR2B,PRKCA,PRKCD,PRKCG,PRKX,CAMKK2,CAMKK1,NBEA
R-HSA-194138	Signaling by VEGF	108	98.15%	-2.65832	0.000218198	0.00269852	AAMP,AKT1,AKT2,RHOA,AXL,CALM1,CALM2,CALM3,CAV1,CDC42,CDH5,CRK,MAPK14,CTNNA1,CTNNB1,CTNND1,CYBA,CYBB,DOCK1,PTK2B,VEGFD,FLT1,FLT4,MTOR,FYN,NCKAP1L,HRAS,HSPB1,HSP90AA1,ITGAV,ITGB3,ITPR1,ITPR2,ITPR3,JUP,KDR,KRAS,NCF2,NCF4,NCK1,NOS3,NRAS,PAK1,PAK2,PAK3,PDPK1,PGF,PIK3CA,PIK3CB,PIK3R1,PIK3R2,PLCG1,PRKACA,PRKACB,PRKACG,PRKCA,PRKCB,PRKCD,PRKCZ,MAPK11,MAPK13,PTK2,PXN,RAC1,RASA1,ROCK1,MAPK12,SHB,SRC,VAV1,VA…
R-HSA-6802952	Signaling by BRAF and RAF1 fusions	67	97.01%	-2.65158	0.000214684	0.00269852	ARAF,ARRB1,ARRB2,BRAF,CALM1,CALM2,CALM3,CAMK2A,CAMK2B,CAMK2D,CAMK2G,CLCN6,CSK,FGA,FGB,FGG,FN1,HRAS,ITGA2B,ITGB3,JAK2,KRAS,LMNA,MARK3,NRAS,PEBP1,MAPK1,MAPK3,MAP2K1,MAP2K2,RAF1,RAP1A,RAP1B,SRC,TLN1,VCL,VWF,YWHAB,FXR1,AP3B1,TRIM24,IQGAP1,KSR1,PAPSS1,QKI,FAM131B,BCL2L11,AKAP9,CNKSR1,ATG7,FAM114A2,TENT4A,KDM7A,KSR2,APBB1IP,ESRP1,AGGF1,CNKSR2,TRAK1,AGK,MPRIP,ZC3HAV1,AGTRAP,KIAA1549,SND1
R-HSA-432722	Golgi Associated Vesicle Biogenesis	56	98.21%	-2.62284	0.000216685	0.00269852	AP1B1,AP1G1,ARF1,ARRB1,AP1S1,AP3S1,CLTA,CLTC,CPD,DNM2,FTH1,GAK,BLOC1S1,GOLGB1,HSPA8,IGF2R,OCRL,PIK3C2A,RAB5C,SORT1,SH3GL2,SNX2,VAMP2,VAMP7,TFRC,TPD52,TPD52L1,PICALM,AP3B1,VAMP8,NAPA,AP1S2,AP1M1,HIP1R,CLINT1,PUM1,DNAJC6,AP1M2,TGOLN2,AP4B1,TXNDC5,DTNBP1,SNX9,SH3D19,TBC1D8B,BLOC1S4,AP4E1,SNAPIN,YIPF6,NECAP1,BLOC1S6,SNX5,BLOC1S3,ACBD3,AP1S3
R-HSA-181429	Serotonin Neurotransmitter Release Cycle	18	100.00%	-2.62187	0.000208725	0.00269852	RAB3A,SLC18A2,SNAP25,STX1A,STXBP1,VAMP2,SYN1,SYN2,SYT1,SYN3,PPFIA4,PPFIA2,PPFIA1,PPFIA3,TSPOAP1,UNC13B,CPLX1,RIMS1
R-HSA-6807878	COPI-mediated anterograde transport	101	97.03%	-2.62086	0.000220216	0.00269852	ANK1,ANK2,ANK3,ARCN1,ARF1,ARF3,ARF4,ARF5,CAPZA1,CAPZA2,CAPZB,CD59,COPA,COPB1,CD55,DCTN1,DYNC1H1,DYNC1I1,DYNC1I2,DYNC1LI2,FOLR1,GOLGA2,GOLGB1,INS,NSF,RAB1A,SPTA1,SPTAN1,SPTB,SPTBN1,SPTBN2,STX5,TUBA4A,TUBA3C,TUBB2A,USO1,DYNLL1,GBF1,NAPG,NAPA,COPB2,COG1,GOSR1,GOSR2,DYNLL2,ACTR1A,BET1,TUBB3,TUBB4A,TUBB4B,COG5,DCTN2,YKT6,DCTN6,KDELR1,TMED2,TMED10,KDELR2,KDELR3,TMEM115,DCTN3,COPE,TUBAL3,TUBA3E,TUBA3D,T…
R-HSA-6804758	Regulation of TP53 Activity through Acetylation	30	100.00%	-2.61855	0.000424268	0.00415032	AKT1,AKT2,CHD3,CHD4,EP300,HDAC1,HDAC2,ING2,PIN1,PIP4K2A,PML,MAP2K6,RBBP4,RBBP7,TP53,BRPF1,KAT6A,PIP4K2B,MTA2,AKT3,PIP4K2C,ING5,MBD3,GATAD2A,BRD1,GATAD2B,PIP4P1,BRPF3,BRD7,MEAF6
R-HSA-1855204	Synthesis of IP3 and IP4 in the cytosol	28	100.00%	-2.61517	0.000420433	0.00415032	CALM1,CALM2,CALM3,INPP5B,INPP5D,INPPL1,ITPK1,ITPKA,ITPKB,OCRL,PLCB2,PLCB3,PLCB4,PLCD1,PLCG1,PLCG2,PTEN,SYNJ1,PLCH2,PLCD3,ITPKC,PLCE1,PLCD4,PLCH1,PLCB1,PLD4,PLCZ1,INPP5J
R-HSA-2565942	Regulation of PLK1 Activity at G2/M Transition	88	96.59%	-2.57148	0.000218771	0.00269852	CCNB1,CDK1,CETN2,CSNK1D,CSNK1E,DCTN1,DYNC1H1,DYNC1I2,HSP90AA1,RAB8A,PPP1R12A,PPP1R12B,NEK2,ODF2,PAFAH1B1,PCM1,PCNT,PLK1,PPP1CB,PPP2R1A,PRKACA,PRKAR2B,RPS27A,TUBB,SKP1,AURKA,TUBA4A,TUBG1,UBA52,UBB,YWHAE,YWHAG,ALMS1,CUL1,OFD1,SSNA1,DYNLL1,BTRC,CCNB2,CEP135,CEP57,CCP110,CKAP5,SFI1,ACTR1A,OPTN,AKAP9,TUBB4A,TUBB4B,DCTN2,PLK4,SDCCAG8,CNTRL,CEP43,CEP250,DCTN3,HAUS3,BORA,CEP76,CEP290,CEP63,CEP70,HAUS1,CE…
R-HSA-180024	DARPP-32 events	26	100.00%	-2.56496	0.000417885	0.00415032	CALM1,CALM2,CALM3,CDK5,PDE4A,PDE4B,PDE4C,PDE4D,PPP1CA,PPP2CA,PPP2CB,PPP2R1A,PPP2R1B,PPP2R5D,PPP3CA,PPP3CB,PPP3CC,PPP3R1,PRKACA,PRKACB,PRKACG,PRKAR1A,PRKAR1B,PRKAR2A,PRKAR2B,PPP1R1B
R-HSA-9619483	Activation of AMPK downstream of NMDARs	29	93.10%	-2.55395	0.000417973	0.00415032	CALM1,CALM2,CALM3,MAPT,PRKAA1,PRKAA2,PRKAB1,PRKAB2,PRKAG1,TUBA4A,TUBA3C,TUBB2A,TUBB3,TUBB4A,TUBB4B,CAMKK2,TUBAL3,TUBA3E,TUBA3D,TUBB1,PRKAG2,TUBA8,TUBB6,TUBA1C,TUBB8,TUBB2B,PRKAG3
R-HSA-3371556	Cellular response to heat stress	89	97.75%	-2.54827	0.000218723	0.00269852	ATM,ATR,BAG1,CAMK2A,CAMK2B,CAMK2D,CAMK2G,CREBBP,CRYAB,EP300,FKBP4,MTOR,GSK3B,HSBP1,HSF1,HSPA1A,HSPA1B,HSPA1L,HSPA2,HSPA4,HSPA5,HSPA6,HSPA8,HSPA9,HSP90AA1,HSP90AB1,DNAJB1,NUP88,NUP98,MAPK1,MAPK3,RANBP2,RPA1,RPA2,RPA3,SEC13,ST13,HSPA13,TPR,DNAJC7,VCP,YWHAE,NUP214,AAAS,RAE1,MAPKAPK2,BAG5,BAG4,BAG3,BAG2,NUP155,NUP93,NUP58,NUP153,HDAC6,DNAJB6,PTGES3,NUP50,HSPH1,NUP42,NUP37,NUP85,SEH1L,HSPA14,HSPA12B,H…
R-HSA-9637690	Response of Mtb to phagocytosis	46	47.83%	-2.54193	0.000207987	0.00269852	CTSG,ENO1,GSK3A,KPNA1,KPNB1,NOS2,PGK1,MAPK1,MAPK3,RAB5A,TRIM27,RPS27A,SFPQ,UBA52,UBB,RAB7A,HGS,CORO1A,DUSP16,ATP6V1H,RNF213,VPS33B
R-HSA-2029482	Regulation of actin dynamics for phagocytic cup formation	61	95.08%	-2.53624	0.000213356	0.00269852	ABL1,BTK,CD3G,CD247,CDC42,CFL1,CRK,DOCK1,FCGR1A,FCGR3A,GRB2,NCKAP1L,HSP90AA1,HSP90AB1,LIMK1,MYH2,MYH9,MYO1C,MYO5A,MYO9B,MYO10,NCK1,NF2,PAK1,MAPK1,MAPK3,PTK2,RAC1,SYK,VAV1,VAV2,WAS,WIPF1,WASF1,WASL,ELMO1,ABI1,ARPC5,ARPC4,ARPC3,ARPC1B,ACTR3,ACTR2,ARPC2,ABI2,WASF2,VAV3,BAIAP2,ARPC1A,NCKAP1,WASF3,WIPF2,NCKIPSD,WIPF3,BRK1,CYFIP1,CYFIP2,ELMO2
R-HSA-114452	Activation of BH3-only proteins	30	100.00%	-2.531	0.000636402	0.00526487	AKT1,AKT2,BAD,BCL2,BID,E2F1,SFN,PMAIP1,PPP3CC,PPP3R1,MAPK8,TFDP1,TFDP2,TP53,TP53BP2,TP73,YWHAB,YWHAE,YWHAG,YWHAH,YWHAZ,TP63,DYNLL1,DYNLL2,AKT3,BCL2L11,YWHAQ,PPP1R13B,BMF,BBC3
R-HSA-69275	G2/M Transition	196	97.45%	-2.52888	0.000451773	0.00415032	CCNA2,CCNB1,CCNH,CDK1,CDC25A,CDC25B,CDC25C,CDK2,CDK7,CDKN1A,CENPF,CETN2,CSNK1D,CSNK1E,LIN54,DCTN1,DYNC1H1,DYNC1I2,EP300,FOXM1,HMMR,HSP90AA1,HSP90AB1,RAB8A,MNAT1,MYBL2,PPP1R12A,PPP1R12B,NEK2,ODF2,PAFAH1B1,PCM1,PCNT,PLK1,PPP1CB,PPP2CA,PPP2CB,PPP2R1A,PPP2R1B,PPP2R2A,PRKACA,PRKAR2B,PSMA1,PSMA2,PSMA3,PSMA4,PSMA5,PSMA6,PSMA7,PSMB1,PSMB2,PSMB3,PSMB4,PSMB5,PSMB6,PSMB7,PSMB8,PSMB9,PSMB10,PSMC1,PSMC2,PSMC3…
R-HSA-5627123	RHO GTPases activate PAKs	24	100.00%	-2.52266	0.000415455	0.00415032	CALM1,CALM2,CALM3,CDC42,CTTN,FLNA,LIMK1,MYH9,MYH10,MYH11,MYL6,MYLK,PPP1R12A,PPP1R12B,NF2,PAK1,PAK2,PAK3,PPP1CB,MYL12B,RAC1,MYL9,MYL12A,MYH14
R-HSA-2029480	Fcgamma receptor (FCGR) dependent phagocytosis	86	96.51%	-2.51887	0.000218245	0.00269852	ABL1,BTK,CD3G,CD247,CDC42,CFL1,CRK,DOCK1,FCGR1A,FCGR3A,FGR,FYN,GRB2,HCK,NCKAP1L,HSP90AA1,HSP90AB1,ITPR1,ITPR2,ITPR3,LIMK1,LYN,MYH2,MYH9,MYO1C,MYO5A,MYO9B,MYO10,NCK1,NF2,PAK1,PIK3CA,PIK3CB,PIK3R1,PIK3R2,PLCG1,PLCG2,PLD1,PLD2,PRKCD,PRKCE,MAPK1,MAPK3,PTK2,RAC1,SRC,SYK,VAV1,VAV2,WAS,WIPF1,YES1,PLA2G6,WASF1,WASL,ELMO1,ABI1,ARPC5,ARPC4,ARPC3,ARPC1B,ACTR3,ACTR2,ARPC2,ABI2,WASF2,VAV3,BAIAP2,ARPC1A,AHCYL1…
R-HSA-3928665	EPH-ephrin mediated repulsion of cells	51	96.08%	-2.51328	0.000431686	0.00415032	ADAM10,AP2A1,AP2A2,AP2B1,AP2M1,AP2S1,CLTA,CLTB,CLTC,DNM1,EFNA1,EFNA2,EFNA3,EFNA4,EFNA5,EFNB1,EFNB2,EFNB3,EPHA2,EPHA1,EPHA3,EPHA4,EPHA5,EPHA7,EPHA8,EPHB1,EPHB2,EPHB3,EPHB4,EPHB6,FYN,LYN,MMP2,MMP9,PSEN1,PSEN2,RAC1,SRC,TIAM1,VAV2,YES1,CLTCL1,VAV3,APH1B,APH1A,EPHA10,EPHA6,PSENEN,NCSTN
R-HSA-70263	Gluconeogenesis	34	94.12%	-2.50222	0.000424358	0.00415032	ALDOA,ALDOB,ALDOC,SLC25A10,ENO1,ENO2,ENO3,FBP1,G6PC1,SLC37A4,GOT1,GOT2,GPI,MDH1,MDH2,PC,PCK1,PCK2,PGAM2,PGK1,PGK2,SLC25A1,TPI1,SLC25A11,SLC25A12,FBP2,SLC25A13,SLC37A1,SLC37A2,G6PC2,GAPDHS,G6PC3
R-HSA-5218920	VEGFR2 mediated vascular permeability	29	100.00%	-2.50043	0.000631845	0.00526487	AKT1,AKT2,CALM1,CALM2,CALM3,CAV1,CDH5,CTNNA1,CTNNB1,CTNND1,MTOR,HSP90AA1,JUP,NOS3,PAK1,PAK2,PAK3,PDPK1,RAC1,VAV1,VAV2,AKT3,VAV3,MAPKAP1,THEM4,PRR5,RICTOR,TRIB3,MLST8
R-HSA-9700206	Signaling by ALK in cancer	55	100.00%	-2.4973	0.000216685	0.00269852	ALK,ATIC,BCL2A1,CARS1,CEBPB,CLTC,DCTN1,EEF1G,FN1,GRB2,HIP1,IRS1,JUNB,KIF5B,KLC1,LMO7,MECP2,MSN,MYH9,NPM1,PIK3CA,PIK3R1,PLCG1,PPM1B,PRKAR1A,MAPK1,MAPK3,RANBP2,RPS6,RRBP1,SHC1,SKP1,STAT3,STAT5A,STRN,TPM3,TPM4,TPR,VCL,CUL1,PPFIBP1,SQSTM1,EIF2AK3,GCC2,RBX1,TFG,FRS3,FRS2,WDCP,ZC3HC1,BCL11A,SEC31A,BIRC6,RNF213,EML4
R-HSA-9725370	Signaling by ALK fusions and activated point mutants	55	100.00%	-2.4973	0.000216685	0.00269852	ALK,ATIC,BCL2A1,CARS1,CEBPB,CLTC,DCTN1,EEF1G,FN1,GRB2,HIP1,IRS1,JUNB,KIF5B,KLC1,LMO7,MECP2,MSN,MYH9,NPM1,PIK3CA,PIK3R1,PLCG1,PPM1B,PRKAR1A,MAPK1,MAPK3,RANBP2,RPS6,RRBP1,SHC1,SKP1,STAT3,STAT5A,STRN,TPM3,TPM4,TPR,VCL,CUL1,PPFIBP1,SQSTM1,EIF2AK3,GCC2,RBX1,TFG,FRS3,FRS2,WDCP,ZC3HC1,BCL11A,SEC31A,BIRC6,RNF213,EML4
R-HSA-450531	Regulation of mRNA stability by proteins that bind AU-rich elements	88	98.86%	-2.49455	0.000218723	0.00269852	AKT1,ZFP36L1,MAPK14,EIF4G1,ELAVL1,HNRNPD,HSPA1A,HSPA1B,HSPA8,HSPB1,DCP2,TNPO1,PARN,EXOSC9,PRKCA,PRKCD,MAPK11,PSMA1,PSMA2,PSMA3,PSMA4,PSMA5,PSMA6,PSMA7,PSMB1,PSMB2,PSMB3,PSMB4,PSMB5,PSMB6,PSMB7,PSMB8,PSMB9,PSMB10,PSMC1,PSMC2,PSMC3,PSMC4,PSMC5,PSMC6,PSMD1,PSMD2,PSMD3,PSMD4,PSMD5,PSMD7,PSMD8,PSMD9,PSMD10,PSMD11,PSMD12,PSMD13,PSME1,PSME2,RPS27A,SET,UBA52,UBB,XPO1,YWHAB,YWHAZ,ZFP36,SEM1,NUP214,ANP32A,…
R-HSA-453274	Mitotic G2-G2/M phases	198	97.47%	-2.49346	0.000452694	0.00415032	CCNA2,CCNB1,CCNH,CDK1,CDC25A,CDC25B,CDC25C,CDK2,CDK7,CDKN1A,CENPF,CETN2,CSNK1D,CSNK1E,LIN54,DCTN1,DYNC1H1,DYNC1I2,E2F1,E2F3,EP300,FOXM1,HMMR,HSP90AA1,HSP90AB1,RAB8A,MNAT1,MYBL2,PPP1R12A,PPP1R12B,NEK2,ODF2,PAFAH1B1,PCM1,PCNT,PLK1,PPP1CB,PPP2CA,PPP2CB,PPP2R1A,PPP2R1B,PPP2R2A,PRKACA,PRKAR2B,PSMA1,PSMA2,PSMA3,PSMA4,PSMA5,PSMA6,PSMA7,PSMB1,PSMB2,PSMB3,PSMB4,PSMB5,PSMB6,PSMB7,PSMB8,PSMB9,PSMB10,PSMC1,P…
R-HSA-6811442	Intra-Golgi and retrograde Golgi-to-ER traffic	202	98.51%	-2.46994	0.00045208	0.00415032	ALPP,ARCN1,ARF1,ARF3,ARF4,ARF5,ARL1,KIF1A,BICD1,BNIP1,VPS51,CAPZA1,CAPZA2,CAPZB,CENPE,COPA,COPB1,CUX1,DCTN1,DYNC1H1,DYNC1I1,DYNC1I2,DYNC1LI2,GALNT1,GALNT2,GOLGA1,GOLGA4,IGF2R,KIF2A,KIF3C,KIF5A,KIF5B,KLC1,KIF11,KIFC1,KIF25,KIF22,M6PR,MAN1A1,MAN2A2,MAN2A1,NSF,PAFAH1B1,PAFAH1B2,PAFAH1B3,PLA2G4A,RAB1A,RAB6A,VPS52,STX5,SURF4,TMF1,TUBA4A,TUBA3C,TUBB2A,PLA2G6,DYNLL1,VAMP4,STX16,STX10,GBF1,NAPG,NAPA,ZW10…
R-HSA-983705	Signaling by the B Cell Receptor (BCR)	112	99.11%	-2.46186	0.000217108	0.00269852	BLK,BTK,CALM1,CALM2,CALM3,CD19,CD22,CD79A,CD79B,CHUK,FKBP1A,FYN,GRB2,HRAS,IKBKB,ITPR1,ITPR2,ITPR3,KRAS,LYN,NCK1,NFATC1,NFATC2,NFATC3,NFKB1,NFKBIA,NFKBIB,NFKBIE,NRAS,PIK3CD,PIK3R1,PLCG2,PPIA,PPP3CA,PPP3CB,PPP3R1,PRKCB,PSMA1,PSMA2,PSMA3,PSMA4,PSMA5,PSMA6,PSMA7,PSMB1,PSMB2,PSMB3,PSMB4,PSMB5,PSMB6,PSMB7,PSMB8,PSMB9,PSMB10,PSMC1,PSMC2,PSMC3,PSMC4,PSMC5,PSMC6,PSMD1,PSMD2,PSMD3,PSMD4,PSMD5,PSMD7,PSMD8,P…
R-HSA-1227986	Signaling by ERBB2	50	98.00%	-2.44932	0.000431686	0.00415032	AKT1,AKT2,RHOA,BTC,DIAPH1,HBEGF,EGF,EGFR,ERBB2,ERBB3,ERBB4,EREG,FYN,GAB1,GRB2,GRB7,NRG1,HRAS,HSP90AA1,KRAS,MATK,NRAS,PIK3CA,PIK3R1,PLCG1,PRKCA,PRKCD,PRKCE,PTK6,PTPN12,RPS27A,SHC1,SOS1,SRC,UBA52,UBB,YES1,CUL5,USP8,NRG2,AKT3,RNF41,STUB1,NRG3,CDC37,NRG4,MEMO1,ERBIN,PTPN18
R-HSA-5218921	VEGFR2 mediated cell proliferation	21	100.00%	-2.44378	0.000207254	0.00269852	CALM1,CALM2,CALM3,HRAS,ITPR1,ITPR2,ITPR3,KDR,KRAS,NRAS,PDPK1,PLCG1,PRKCA,PRKCB,PRKCD,PRKCZ,RASA1,SRC,VEGFA,SPHK1,AHCYL1
R-HSA-389977	Post-chaperonin tubulin folding pathway	22	90.91%	-2.44334	0.000207684	0.00269852	ARL2,TBCB,TBCA,TBCC,TBCD,TBCE,TUBA4A,TUBA3C,TUBB2A,TUBB3,TUBB4A,TUBB4B,TUBAL3,TUBA3E,TUBA3D,TUBB1,TUBA8,TUBB6,TUBA1C,TUBB2B
R-HSA-499943	Interconversion of nucleotide di- and triphosphates	30	96.67%	-2.43944	0.000631845	0.00526487	AK1,AK2,AK4,CTPS1,DCTD,DTYMK,DUT,GLRX,GSR,GUK1,NME1,NME2,NME3,NME4,RRM1,RRM2,TXN,TXNRD1,TYMS,DCTPP1,RRM2B,CMPK1,AK6,CTPS2,AK7,AK9,NUDT13,AK5,AK8
R-HSA-983712	Ion channel transport	186	98.92%	-2.43125	0.000449337	0.00415032	ASIC2,ASIC1,ASPH,ATP1A1,ATP1A2,ATP1A3,ATP12A,ATP1A4,ATP1B1,ATP1B2,ATP1B3,FXYD2,ATP2A1,ATP2A2,ATP2A3,ATP2B1,ATP2B2,ATP2B3,ATP2B4,ATP4A,ATP4B,ATP6V1A,ATP6V1B1,ATP6V1B2,ATP6V0C,ATP6V1C1,ATP6V1E1,ATP6V0B,ATP6V1G2,ATP6V0A1,ATP6AP1,ATP7A,ATP7B,MLKL,CALM1,CALM2,CALM3,CAMK2A,CAMK2B,CAMK2D,CAMK2G,CASQ1,CASQ2,CLCA1,CLCN1,CLCN2,CLCN3,CLCN4,CLCN5,CLCN6,CLCN7,CLCNKA,CLCNKB,CLIC2,TSC22D3,STOM,SLC9B2,FKBP1B,TRP…
R-HSA-381676	Glucagon-like Peptide-1 (GLP1) regulates insulin secretion	42	100.00%	-2.42899	0.000644468	0.00526487	ADCY5,ADCY6,ADCY8,GCG,GLP1R,GNAS,GNB1,GNB2,GNB3,GNG3,GNG4,GNG5,GNG7,GNG10,GNG11,GNGT1,GNGT2,ITPR1,ITPR2,ITPR3,KCNB1,KCNC2,KCNS3,PRKACA,PRKACB,PRKACG,PRKAR1A,PRKAR1B,PRKAR2A,PRKAR2B,RAP1A,IQGAP1,AKAP5,RAPGEF3,GNB5,RAPGEF4,GNG13,GNG2,GNG12,KCNG2,GNB4,GNG8
R-HSA-6799198	Complex I biogenesis	57	89.47%	-2.42863	0.0004302	0.00415032	NDUFA1,NDUFA2,NDUFA3,NDUFA5,NDUFA6,NDUFA7,NDUFA8,NDUFA9,NDUFA10,NDUFAB1,NDUFB1,NDUFB2,NDUFB3,NDUFB4,NDUFB5,NDUFB6,NDUFB7,NDUFB8,NDUFB9,NDUFB10,NDUFC1,NDUFC2,NDUFS1,NDUFS2,NDUFS3,NDUFV1,NDUFS4,NDUFS5,NDUFS6,NDUFS8,NDUFV2,NDUFV3,NDUFAF6,NDUFAF5,NDUFS7,NUBPL,NDUFA13,NDUFAF1,ECSIT,TIMMDC1,NDUFB11,NDUFAF7,COA1,TMEM126B,NDUFA12,TMEM186,NDUFAF3,NDUFAF2,NDUFA11,ACAD9,NDUFAF4
R-HSA-9664323	FCGR3A-mediated IL10 synthesis	43	90.70%	-2.41667	0.000850702	0.00657312	ADCY1,ADCY2,ADCY3,ADCY5,ADCY6,ADCY7,ADCY8,ADCY9,ADCY4,CALM1,CALM2,CALM3,CD3G,CD247,CREB1,FCGR1A,FCGR3A,FGR,FYN,HCK,IL10,ITPR1,ITPR2,ITPR3,LYN,PLCG1,PLCG2,PRKACA,PRKACB,PRKACG,PRKAR1A,PRKAR1B,PRKAR2A,PRKAR2B,PRKX,SRC,SYK,YES1,AHCYL1
R-HSA-6806003	Regulation of TP53 Expression and Degradation	37	97.30%	-2.41139	0.000848356	0.00657312	AKT1,AKT2,ATM,PRDM1,CCNA2,CCNG1,CDK1,CDK2,CDKN2A,DAXX,MTOR,MDM2,MDM4,PDPK1,PPP2CA,PPP2CB,PPP2R1A,PPP2R1B,PPP2R5C,RPS27A,SGK1,TP53,UBA52,UBB,USP7,CCNA1,USP2,AKT3,CHEK2,MAPKAP1,RNF34,PHF20,RFFL,PRR5,RICTOR,MLST8
R-HSA-5668599	RHO GTPases Activate NADPH Oxidases	24	100.00%	-2.4091	0.000623182	0.00526487	MAPK14,CYBA,CYBB,NCF2,NCF4,PIK3C3,PIN1,PRKCA,PRKCB,PRKCD,PRKCZ,MAPK1,MAPK3,MAPK11,RAC1,RAC2,S100A8,S100A9,NOXA1,NOX3,NOXO1,NOX1,NCF1,PIK3R4
R-HSA-6811434	COPI-dependent Golgi-to-ER retrograde traffic	99	96.97%	-2.40855	0.000219443	0.00269852	ARCN1,ARF1,ARF3,ARF4,ARF5,KIF1A,BNIP1,CENPE,COPA,COPB1,KIF2A,KIF3C,KIF5A,KIF5B,KLC1,KIF11,KIFC1,KIF25,KIF22,NSF,RAB1A,SURF4,TUBA4A,TUBA3C,TUBB2A,GBF1,NAPG,NAPA,ZW10,COPB2,KIF3B,KIF23,SEC22B,KIF20B,KIF20A,TUBB3,TUBB4A,TUBB4B,KIF1C,KDELR1,TMED2,TMED10,KIF2C,KDELR2,KDELR3,KIF3A,COPE,TUBAL3,TUBA3E,KIF12,TUBA3D,TUBB1,KIF18B,RAB1B,KIF18A,KLC3,TMED7,COPZ2,NBAS,ARFGAP2,TUBA8,TUBB6,KIF2B,TUBA1C,TUBB8,TUBB…
R-HSA-432720	Lysosome Vesicle Biogenesis	35	100.00%	-2.40716	0.000634384	0.00526487	AP1B1,AP1G1,APP,ARF1,ARRB1,AP1S1,CLTA,CLTB,CLTC,CTSZ,DNASE2,DNM2,BLOC1S1,GNS,HSPA8,CLVS2,M6PR,SH3GL2,VAMP2,VAMP7,VAMP8,AP1S2,AP1G2,AP1M1,HGS,AP4M1,DNAJC6,AP1M2,AP4B1,AP4S1,TXNDC5,AP4E1,CLVS1,CHMP2A,AP1S3
R-HSA-391251	Protein folding	97	95.88%	-2.39024	0.000219684	0.00269852	ARL2,CCNE1,CCT6A,TBCB,CSNK2A2,CSNK2B,GBA,GNA11,GNA15,GNAQ,GNB1,GNB2,GNB3,GNG3,GNG4,GNG5,GNG7,GNG10,GNG11,GNGT1,GNGT2,KIFC3,PDCL,PFDN1,PFDN2,PFDN4,PFDN5,RGS7,FBXW4,SKIV2L,STAT3,TBCA,TBCC,TBCD,TBCE,TCP1,TP53,CCT3,TUBA4A,TUBA3C,TUBB2A,VBP1,USP11,RGS11,RGS9,HDAC3,SPHK1,CCNE2,RGS6,GNA14,DCAF7,TUBB3,TUBB4A,TUBB4B,PFDN6,FBXW10,NOP56,ARFGEF2,CCT7,CCT4,CCT2,GNB5,CCT6B,CCT8,FKBP9,TUBAL3,TUBA3E,TUBA3D,TUBB1…
R-HSA-264642	Acetylcholine Neurotransmitter Release Cycle	17	100.00%	-2.38615	0.00061792	0.00526487	CHAT,RAB3A,SLC18A3,SNAP25,STX1A,STXBP1,VAMP2,SYT1,PPFIA4,PPFIA2,PPFIA1,PPFIA3,TSPOAP1,UNC13B,CPLX1,RIMS1,SLC5A7
R-HSA-6804757	Regulation of TP53 Degradation	36	97.22%	-2.38322	0.000634384	0.00526487	AKT1,AKT2,ATM,CCNA2,CCNG1,CDK1,CDK2,CDKN2A,DAXX,MTOR,MDM2,MDM4,PDPK1,PPP2CA,PPP2CB,PPP2R1A,PPP2R1B,PPP2R5C,RPS27A,SGK1,TP53,UBA52,UBB,USP7,CCNA1,USP2,AKT3,CHEK2,MAPKAP1,RNF34,PHF20,RFFL,PRR5,RICTOR,MLST8
R-HSA-9009391	Extra-nuclear estrogen signaling	77	100.00%	-2.38229	0.000436205	0.00415032	AKT1,AKT2,AREG,CCND1,BCL2,BTC,CALM1,CALM2,CALM3,CAV1,CAV2,CDKN1B,CREB1,HBEGF,S1PR3,EGF,EGFR,ELK1,EREG,ESR1,ESR2,FOXO3,FOS,GNAI1,GNAI2,GNAI3,GNB1,GNB2,GNB3,GNG3,GNG4,GNG5,GNG7,GNG10,GNG11,GNGT1,GNGT2,HRAS,PRMT1,HSPB1,HSP90AA1,IGF1R,KRAS,MMP2,MMP3,MMP7,MMP9,NOS3,NRAS,PDPK1,PIK3CA,PIK3R1,PIK3R2,PRKCZ,MAPK1,MAPK3,PTK2,SHC1,SRC,SRF,STRN,TGFA,XPO1,PIK3R3,SPHK1,AKT3,GNB5,ZDHHC21,GNAT3,GNG13,GNG2,ZDHHC7,…
R-HSA-76002	Platelet activation, signaling and aggregation	263	99.62%	-2.37787	0.000457457	0.00415032	A1BG,A2M,SERPINA3,AAMP,ACTN4,ACTN1,ACTN2,ADRA2A,ADRA2B,ADRA2C,AHSG,AKT1,ALB,ALDOA,ANXA5,APLP2,APOA1,APOH,APP,RHOA,RHOB,RHOG,ARRB1,ARRB2,CHID1,SERPING1,DAGLA,CALM1,CALM2,CALM3,CALU,CD9,CD36,CD63,CDC42,CFL1,CLU,COL1A1,COL1A2,CRK,MAPK14,CSK,CTSW,DGKA,DGKB,DGKG,DGKQ,CFD,ECM1,EGF,F2,F2R,F2RL2,F5,F8,F13A1,FCER1G,FGA,FGB,FGG,VEGFD,FLNA,FN1,FYN,GAS6,GNA11,GNA12,GNA15,GNAI1,GNAI2,GNAI3,GNAQ,GNB1,GNB2,GNB3…
R-HSA-1592230	Mitochondrial biogenesis	95	97.89%	-2.37757	0.000219684	0.00269852	ALAS1,ATP5F1A,ATP5F1B,ATP5F1C,ATP5F1D,ATP5F1E,ATP5PB,ATP5MC1,ATP5MC2,ATP5MC3,ATP5ME,ATP5PF,ATP5PO,CALM1,CALM2,CALM3,CAMK4,CREB1,ATF2,CREBBP,MAPK14,ESRRA,PPARGC1B,GABPA,GABPB1,GLUD1,GLUD2,HCFC1,HSPA9,IDH2,CRTC2,MEF2C,MEF2D,MTX1,NRF1,POLRMT,PPARA,MED1,PRKAA2,PRKAB1,PRKAB2,PRKAG1,MAPK11,RXRA,MAPK12,SMARCD3,SOD2,SSBP1,TBL1X,TFAM,MTERF1,APOOL,NCOA1,TMEM11,HDAC3,ATP5MF,NR1D1,NCOR1,ATP5PD,CARM1,NCOA2,AT…
R-HSA-6802957	Oncogenic MAPK signaling	84	97.62%	-2.373	0.00043611	0.00415032	ARAF,ARRB1,ARRB2,BRAF,CALM1,CALM2,CALM3,CAMK2A,CAMK2B,CAMK2D,CAMK2G,CLCN6,CSK,DUSP6,DUSP7,DUSP8,DUSP9,FGA,FGB,FGG,FN1,HRAS,ITGA2B,ITGB3,JAK2,KRAS,LMNA,SPRED2,MARK3,MAP3K11,NF1,NRAS,PEBP1,PHB1,PPP1CB,PPP1CC,MAPK1,MAPK3,MAP2K1,MAP2K2,RAF1,RAP1A,RAP1B,SPRED3,SRC,TLN1,VCL,VWF,YWHAB,SHOC2,FXR1,BRAP,AP3B1,TRIM24,IQGAP1,KSR1,PAPSS1,QKI,FAM131B,BCL2L11,AKAP9,CNKSR1,ATG7,FAM114A2,TENT4A,DUSP10,DUSP16,KDM7…
R-HSA-5576891	Cardiac conduction	129	100.00%	-2.37148	0.000219394	0.00269852	ASPH,ATP1A1,ATP1A2,ATP1A3,ATP1A4,ATP1B1,ATP1B2,ATP1B3,FXYD2,ATP2A1,ATP2A2,ATP2A3,ATP2B1,ATP2B2,ATP2B3,ATP2B4,CACNA1C,CACNB1,CACNB2,CALM1,CALM2,CALM3,CAMK2A,CAMK2B,CAMK2D,CAMK2G,CASQ1,CASQ2,CLIC2,NKX2-5,DMPK,FGF11,FGF12,FGF13,FGF14,FKBP1B,GATA4,ITPR1,ITPR2,ITPR3,KCND1,KCND2,KCND3,KCNE1,KCNH2,KCNJ2,KCNJ4,KCNJ11,KCNJ12,KCNJ14,KCNK1,KCNK2,KCNK3,KCNQ1,NOS1,NPPA,NPPC,NPR1,NPR2,FXYD1,FXYD3,PLN,PRKACA,RY…
R-HSA-1643713	Signaling by EGFR in Cancer	25	96.00%	-2.36899	0.000623182	0.00526487	AREG,BTC,CBL,HBEGF,EGF,EGFR,EREG,GAB1,GRB2,HRAS,HSP90AA1,KRAS,NRAS,PIK3CA,PIK3R1,PLCG1,RPS27A,SHC1,SOS1,TGFA,UBA52,UBB,CDC37,EPGN
R-HSA-166208	mTORC1-mediated signalling	24	100.00%	-2.36156	0.000623182	0.00526487	EIF4B,EIF4E,EIF4EBP1,EIF4G1,FKBP1A,MTOR,RHEB,RPS6,RPS6KB1,YWHAB,LAMTOR3,RRAGB,LAMTOR5,RRAGA,AKT1S1,SLC38A9,LAMTOR1,RPTOR,RRAGD,LAMTOR2,LAMTOR4,EEF2K,RRAGC,MLST8
R-HSA-9609507	Protein localization	163	98.16%	-2.3402	0.000441794	0.00415032	ACAA1,DNAJC19,ACO2,ACOX1,PAOX,AGXT,ABCD1,ALDH3A2,ABCD2,SLC25A4,SLC25A6,APP,CHCHD4,GET3,ATP5F1A,ATP5F1B,ATP5MC1,BAAT,BCS1L,LDHD,CAMLG,CAT,CRAT,CS,CYB5A,CYC1,DAO,TIMM8A,ECH1,EHHADH,EMD,EPHX2,FXN,GFER,HMGCL,HMOX1,GRPEL2,HSD17B4,HSPA9,HSPD1,IDE,IDH1,IDH3G,MPV17,MTX1,NDUFB8,NOS2,OTC,PEX1,PEX6,PEX7,PEX10,PEX12,PEX13,PEX14,PHYH,PRNP,PEX19,ABCD3,PXMP2,PEX2,PEX5,RPS27A,SCP2,SGTA,STX1A,STX5,VAMP2,TAFAZZIN,…
R-HSA-5357801	Programmed Cell Death	217	95.39%	-2.32954	0.000673854	0.00540823	ADD1,AKT1,AKT2,APAF1,APC,BIRC2,BIRC3,XIAP,FAS,FASLG,BAD,BAK1,BAX,BCL2,BCL2L1,BID,MLKL,BMX,C1QBP,CASP1,CASP3,CASP4,CASP5,CASP6,CASP7,CASP8,CASP9,CD14,CDH1,CDKN2A,CTNNB1,DAPK1,DAPK3,DCC,DFFA,DFFB,GSDME,DSG1,DSG2,DSG3,DSP,E2F1,ELANE,FLOT2,FNTA,GAS2,SFN,GSN,GZMB,H1-0,H1-2,H1-3,H1-4,H1-5,H1-1,HMGB1,HMGB2,HSP90AA1,IL1A,IL1B,IL18,IRF1,IRF2,KPNA1,KPNB1,LMNA,LMNB1,MAPT,NMT1,OPA1,PAK2,PKP1,PLEC,PMAIP1,SEPT…
R-HSA-983189	Kinesins	59	96.61%	-2.31992	0.000644053	0.00526487	KIF1A,CENPE,KIF2A,KIF3C,KIF5A,KIF5B,KLC1,KIF11,KIFC1,KIF25,KIF22,TUBA4A,TUBA3C,TUBB2A,KIF3B,KIF23,KIF20B,KIF20A,TUBB3,TUBB4A,TUBB4B,KIF1C,KIF2C,KIF3A,TUBAL3,TUBA3E,KIF12,TUBA3D,TUBB1,KIF18B,KIF18A,KLC3,TUBA8,TUBB6,KIF2B,TUBA1C,TUBB8,TUBB2B,KIF26B,KIF27,KIF21A,KIF16B,KIFAP3,KIF21B,KIF1B,KIF13B,KIF4B,KIF4A,KIF15,KLC4,KIF6,KIFC2,KIF26A,KIF19,RACGAP1,KIF9,KLC2
R-HSA-1236382	Constitutive Signaling by Ligand-Responsive EGFR Cancer Variants	19	94.74%	-2.31938	0.000834899	0.00657312	CBL,EGF,EGFR,GAB1,GRB2,HRAS,HSP90AA1,KRAS,NRAS,PIK3CA,PIK3R1,PLCG1,RPS27A,SHC1,SOS1,UBA52,UBB,CDC37
R-HSA-5637815	Signaling by Ligand-Responsive EGFR Variants in Cancer	19	94.74%	-2.31938	0.000834899	0.00657312	CBL,EGF,EGFR,GAB1,GRB2,HRAS,HSP90AA1,KRAS,NRAS,PIK3CA,PIK3R1,PLCG1,RPS27A,SHC1,SOS1,UBA52,UBB,CDC37
R-HSA-163615	PKA activation	20	100.00%	-2.3179	0.000415369	0.00415032	ADCY1,ADCY2,ADCY3,ADCY5,ADCY6,ADCY7,ADCY8,ADCY9,ADCY4,CALM1,CALM2,CALM3,PRKACA,PRKACB,PRKACG,PRKAR1A,PRKAR1B,PRKAR2A,PRKAR2B,NBEA
R-HSA-9613829	Chaperone Mediated Autophagy	22	90.91%	-2.3166	0.000415369	0.00415032	PLIN2,CETN1,CFTR,GFAP,HBB,HSPA8,HSP90AA1,HSP90AB1,LAMP2,ARL13B,PCNT,RNASE1,RPS27A,UBA52,UBB,VIM,IFT88,HDAC6,PLIN3,PARK7
R-HSA-5205685	PINK1-PRKN Mediated Mitophagy	22	95.45%	-2.31527	0.000621762	0.00526487	PRKN,RPS27A,UBA52,UBB,VDAC1,TOMM5,SQSTM1,ATG12,ATG5,TOMM20,TOMM70,MFN2,TOMM40,MAP1LC3B,TOMM6,MTERF3,MAP1LC3A,TOMM7,MFN1,TOMM22,PINK1
R-HSA-199977	ER to Golgi Anterograde Transport	154	98.05%	-2.31208	0.00022168	0.00269852	ANK1,ANK2,ANK3,ARCN1,AREG,ARF1,ARF3,ARF4,ARF5,CAPZA1,CAPZA2,CAPZB,CD59,CTSC,COL7A1,COPA,COPB1,CSNK1D,CTSZ,CD55,DCTN1,DYNC1H1,DYNC1I1,DYNC1I2,DYNC1LI2,F5,F8,FOLR1,GOLGA2,GOLGB1,GRIA1,INS,LMAN1,MIA2,NSF,SERPINA1,PPP6C,RAB1A,SEC13,TRAPPC2,SPTA1,SPTAN1,SPTB,SPTBN1,SPTBN2,STX5,TGFA,TRAPPC10,TUBA4A,TUBA3C,TUBB2A,USO1,DYNLL1,GBF1,NAPG,NAPA,SEC22C,COPB2,COG1,GOSR1,SEC22B,GOSR2,SEC24C,DYNLL2,SEC24D,SEC16A…
R-HSA-6811436	COPI-independent Golgi-to-ER retrograde traffic	51	96.08%	-2.30647	0.000647529	0.00526487	BICD1,CAPZA1,CAPZA2,CAPZB,DCTN1,DYNC1H1,DYNC1I1,DYNC1I2,DYNC1LI2,GALNT1,GALNT2,PAFAH1B1,PAFAH1B2,PAFAH1B3,PLA2G4A,RAB6A,TUBA4A,TUBA3C,TUBB2A,PLA2G6,DYNLL1,DYNLL2,ACTR1A,TUBB3,TUBB4A,TUBB4B,DCTN2,DCTN6,DCTN3,TUBAL3,TUBA3E,TUBA3D,TUBB1,DYNC1LI1,DCTN4,RAB6B,DCTN5,TUBA8,TUBB6,TUBA1C,TUBB8,TUBB2B,RAB3GAP1,RAB18,ACTR10,BICD2,AGPAT3,RAB3GAP2,CAPZA3
R-HSA-9635486	Infection with Mycobacterium tuberculosis	111	23.42%	-2.30232	0.0014626	0.0100523	B2M,CTSG,ENO1,GSK3A,KPNA1,KPNB1,LTF,MRC1,NOS2,PGK1,MAPK1,MAPK3,RAB5A,TRIM27,RPS27A,SFPQ,TLR2,UBA52,UBB,RAB7A,HGS,CORO1A,DUSP16,ATP6V1H,RNF213,VPS33B
R-HSA-1852241	Organelle biogenesis and maintenance	296	98.31%	-2.29053	0.000229621	0.00269852	ALAS1,ARF4,ARL3,ATP5F1A,ATP5F1B,ATP5F1C,ATP5F1D,ATP5F1E,ATP5PB,ATP5MC1,ATP5MC2,ATP5MC3,ATP5ME,ATP5PF,ATP5PO,BBS1,BBS2,BBS4,CALM1,CALM2,CALM3,CAMK4,CDK1,CETN2,SCLT1,CNGB1,CNGA2,CNGA4,CREB1,ATF2,CREBBP,MAPK14,CSNK1D,CSNK1E,DCTN1,DYNC1H1,DYNC1I2,ESRRA,PPARGC1B,BBS12,GABPA,GABPB1,GLUD1,GLUD2,MCHR1,HCFC1,HSPA9,HSP90AA1,IDH2,DYNLT5,CRTC2,KIF3C,TNPO1,MEF2C,MEF2D,RAB8A,ARL13B,MTX1,SEPTIN2,NEK2,NPHP1,NRF1…
R-HSA-418346	Platelet homeostasis	88	100.00%	-2.28562	0.000436491	0.00415032	APOB,ATP2A1,ATP2A2,ATP2A3,ATP2B1,ATP2B2,ATP2B3,ATP2B4,CALM1,CALM2,CALM3,MAPK14,FGR,GNAS,GNB1,GNB2,GNB3,GNG3,GNG4,GNG5,GNG7,GNG10,GNG11,GNGT1,GNGT2,GUCY1A2,GUCY1A1,GUCY1B1,ITPR1,ITPR2,ITPR3,KCNMA1,KCNMB1,NOS1,NOS2,NOS3,P2RX1,P2RX3,P2RX4,P2RX5,P2RX7,PAFAH2,PDE1A,PDE2A,PDE9A,PDE1B,PECAM1,PLA2G4A,PPP2CA,PPP2CB,PPP2R1A,PPP2R1B,PPP2R5A,PPP2R5B,PPP2R5C,PPP2R5D,PPP2R5E,PRKG1,PRKG2,PTGIR,PTPN6,PTPN11,SLC8…
R-HSA-418360	Platelet calcium homeostasis	30	100.00%	-2.28538	0.00106067	0.00780754	ATP2A1,ATP2A2,ATP2A3,ATP2B1,ATP2B2,ATP2B3,ATP2B4,CALM1,CALM2,CALM3,ITPR1,ITPR2,ITPR3,P2RX1,P2RX3,P2RX4,P2RX5,P2RX7,SLC8A2,SLC8A1,SLC8A3,SRI,STIM1,TRPC3,TRPC6,P2RX6,ORAI2,ORAI1,P2RX2,TRPC7
R-HSA-2454202	Fc epsilon receptor (FCERI) signaling	134	98.51%	-2.28388	0.000220702	0.00269852	BTK,CALM1,CALM2,CALM3,CDC34,CHUK,FCER1A,MS4A2,FCER1G,FOS,FYN,GRB2,HRAS,IKBKB,ITK,ITPR1,ITPR2,ITPR3,JUN,KRAS,LCP2,LYN,MAP3K1,NFATC1,NFATC2,NFATC3,NFKB1,NFKBIA,NRAS,PAK1,PAK2,PDPK1,PIK3CA,PIK3CB,PIK3R1,PIK3R2,PLCG1,PLCG2,PPP3CA,PPP3CB,PPP3R1,PRKCQ,MAPK1,MAPK3,MAPK8,MAPK9,MAPK10,MAP2K7,PSMA1,PSMA2,PSMA3,PSMA4,PSMA5,PSMA6,PSMA7,PSMB1,PSMB2,PSMB3,PSMB4,PSMB5,PSMB6,PSMB7,PSMB8,PSMB9,PSMB10,PSMC1,PSMC2,…
R-HSA-181430	Norepinephrine Neurotransmitter Release Cycle	18	100.00%	-2.26613	0.00104362	0.00777406	MAOA,RAB3A,SLC18A2,SLC22A1,SLC22A2,SNAP25,STX1A,STXBP1,VAMP2,SYT1,PPFIA4,PPFIA2,PPFIA1,PPFIA3,TSPOAP1,UNC13B,CPLX1,RIMS1
R-HSA-9679506	SARS-CoV Infections	176	88.07%	-2.26232	0.000661667	0.0053449	PARP4,AP2A1,AP2A2,AP2B1,ATP1A1,ATP1A2,ATP1A3,ATP1A4,ATP1B1,ATP1B2,ATP1B3,FXYD2,CANX,CHD3,CHD4,AP2M1,AP2S1,COMT,CSNK1A1,CTSL,DAD1,DDOST,DDX5,S1PR1,FKBP1A,FKBP4,FNTA,FNTB,FUT8,GALNT1,NR3C1,GSK3A,GSK3B,HDAC1,HDAC2,PRMT1,HSP90AA1,HSP90AB1,IFNAR1,IFNAR2,IFNGR1,IFNGR2,IL1R1,IL6R,IMPDH1,IMPDH2,ITGA4,ITGB1,STT3A,JAK1,JAK2,JAK3,MAN2A1,MGAT1,MGAT2,MGAT5,NFE2L2,FURIN,PDCD1,PIK3C3,FXYD1,FXYD3,PRKCSH,RB1,ARID…
R-HSA-5663202	Diseases of signal transduction by growth factor receptors and second messengers	433	99.31%	-2.26108	0.000235571	0.00269871	ADAM10,JAG1,AKT1,AKT2,ALK,APC,ARAF,AREG,RHOG,ARRB1,ARRB2,ATIC,BAD,BCL2A1,BCL2L1,BCR,BRAF,BTC,CALM1,CALM2,CALM3,CAMK2A,CAMK2B,CAMK2D,CAMK2G,CARS1,CASP9,CBL,CCNC,CD19,CD28,CD80,CD86,CDK8,CDKN1A,CDKN1B,CEBPB,CHUK,CLCN6,CLTC,CREB1,CREBBP,CSK,CSNK1A1,CTBP1,CTBP2,CTNNB1,CUX1,DCTN1,HBEGF,DUSP6,DUSP7,DUSP8,DUSP9,EEF1G,EGF,EGFR,EP300,ERBB2,ERBB3,ERBB4,EREG,ESR1,ESR2,ETV6,FGA,FGB,FGF1,FGF2,FGF3,FGF4,FGF5,F…
R-HSA-380259	Loss of Nlp from mitotic centrosomes	70	97.14%	-2.25979	0.00195101	0.0121963	CDK1,CETN2,CSNK1D,CSNK1E,DCTN1,DYNC1H1,DYNC1I2,HSP90AA1,NEK2,ODF2,PAFAH1B1,PCM1,PCNT,PLK1,PPP2R1A,PRKACA,PRKAR2B,TUBB,TUBA4A,TUBG1,YWHAE,YWHAG,ALMS1,OFD1,SSNA1,DYNLL1,CEP135,CEP57,CCP110,CKAP5,SFI1,ACTR1A,AKAP9,TUBB4A,TUBB4B,DCTN2,PLK4,SDCCAG8,CNTRL,CEP43,CEP250,DCTN3,HAUS3,CEP76,CEP290,CEP63,CEP70,HAUS1,CEP78,HAUS6,NDE1,HAUS4,CEP192,HAUS2,HAUS7,CEP164,MAPRE1,CEP72,NINL,CDK5RAP2,CEP131,CEP152,CEN…
R-HSA-380284	Loss of proteins required for interphase microtubule organization from the centrosome	70	97.14%	-2.25979	0.00195101	0.0121963	CDK1,CETN2,CSNK1D,CSNK1E,DCTN1,DYNC1H1,DYNC1I2,HSP90AA1,NEK2,ODF2,PAFAH1B1,PCM1,PCNT,PLK1,PPP2R1A,PRKACA,PRKAR2B,TUBB,TUBA4A,TUBG1,YWHAE,YWHAG,ALMS1,OFD1,SSNA1,DYNLL1,CEP135,CEP57,CCP110,CKAP5,SFI1,ACTR1A,AKAP9,TUBB4A,TUBB4B,DCTN2,PLK4,SDCCAG8,CNTRL,CEP43,CEP250,DCTN3,HAUS3,CEP76,CEP290,CEP63,CEP70,HAUS1,CEP78,HAUS6,NDE1,HAUS4,CEP192,HAUS2,HAUS7,CEP164,MAPRE1,CEP72,NINL,CDK5RAP2,CEP131,CEP152,CEN…
R-HSA-9006925	Intracellular signaling by second messengers	309	99.03%	-2.24967	0.000459559	0.00415032	ADCY1,ADCY2,ADCY3,ADCY5,ADCY6,ADCY7,ADCY8,ADCY9,GRK2,AKT1,AKT2,ADCY4,XIAP,AREG,RHOG,BAD,BMI1,BTC,CALM1,CALM2,CALM3,CAMK4,CAMK2A,CAMK2B,CAMK2D,CAMK2G,CASP9,CD19,CD28,CD80,CD86,CDKN1A,CDKN1B,CHD3,CHD4,CHUK,CREB1,ATF2,CSNK2A2,CSNK2B,ATN1,HBEGF,PHC1,PHC2,EGF,EGFR,EGR1,ERBB2,ERBB3,ERBB4,EREG,ESR1,ESR2,MECOM,EZH2,FGF1,FGF2,FGF3,FGF4,FGF5,FGF6,FGF7,FGF8,FGF9,FGF10,FGFR1,FGFR3,FGFR2,FGFR4,FOXO1,FOXO3,FLT…
R-HSA-450408	AUF1 (hnRNP D0) binds and destabilizes mRNA	56	98.21%	-2.24608	0.00130011	0.00913748	EIF4G1,HNRNPD,HSPA1A,HSPA1B,HSPA8,HSPB1,PSMA1,PSMA2,PSMA3,PSMA4,PSMA5,PSMA6,PSMA7,PSMB1,PSMB2,PSMB3,PSMB4,PSMB5,PSMB6,PSMB7,PSMB8,PSMB9,PSMB10,PSMC1,PSMC2,PSMC3,PSMC4,PSMC5,PSMC6,PSMD1,PSMD2,PSMD3,PSMD4,PSMD5,PSMD7,PSMD8,PSMD9,PSMD10,PSMD11,PSMD12,PSMD13,PSME1,PSME2,RPS27A,UBA52,UBB,SEM1,PSMF1,PSMD6,PSME3,PSMD14,PSMA8,PSME4,PSMB11,PABPC1
R-HSA-8949613	Cristae formation	31	93.55%	-2.24316	0.0014743	0.0100771	ATP5F1A,ATP5F1B,ATP5F1C,ATP5F1D,ATP5F1E,ATP5PB,ATP5MC1,ATP5MC2,ATP5MC3,ATP5ME,ATP5PF,ATP5PO,HSPA9,MTX1,APOOL,TMEM11,ATP5MF,ATP5PD,ATP5MG,MTX2,IMMT,APOO,MICOS10,CHCHD6,CHCHD3,DNAJC11,SAMM50,DMAC2L,MICOS13
R-HSA-948021	Transport to the Golgi and subsequent modification	185	98.38%	-2.24105	0.00111932	0.00809554	ANK1,ANK2,ANK3,ARCN1,AREG,ARF1,ARF3,ARF4,ARF5,CAPZA1,CAPZA2,CAPZB,CD59,CTSC,CGA,COL7A1,COPA,COPB1,CSNK1D,CTSZ,CD55,DCTN1,DYNC1H1,DYNC1I1,DYNC1I2,DYNC1LI2,F5,F8,FOLR1,FUCA1,FUT3,FUT8,B4GALT1,GOLGA2,GOLGB1,GRIA1,INS,LHB,LMAN1,MAN1A1,MAN2A2,MAN2A1,MGAT1,MGAT2,MGAT3,MGAT5,MIA2,NSF,SERPINA1,PPP6C,RAB1A,SEC13,TRAPPC2,ST6GAL1,ST3GAL4,SPTA1,SPTAN1,SPTB,SPTBN1,SPTBN2,STX5,TGFA,TRAPPC10,TUBA4A,TUBA3C,TUBB2…
R-HSA-109606	Intrinsic Pathway for Apoptosis	55	100.00%	-2.22854	0.00130011	0.00913748	AKT1,AKT2,APAF1,XIAP,BAD,BAK1,BAX,BCL2,BCL2L1,BID,C1QBP,CASP3,CASP7,CASP8,CASP9,CDKN2A,GSDME,E2F1,SFN,GZMB,NMT1,PMAIP1,SEPTIN4,PPP3CC,PPP3R1,MAPK1,MAPK3,MAPK8,STAT3,TFDP1,TFDP2,TP53,TP53BP2,TP73,YWHAB,YWHAE,YWHAG,YWHAH,YWHAZ,TP63,DYNLL1,DYNLL2,AKT3,BCL2L11,YWHAQ,GSDMD,APIP,CYCS,UACA,CARD8,PPP1R13B,DIABLO,AVEN,BMF,BBC3
R-HSA-1168372	Downstream signaling events of B Cell Receptor (BCR)	83	98.80%	-2.22561	0.00196249	0.0122067	CALM1,CALM2,CALM3,CHUK,FKBP1A,HRAS,IKBKB,KRAS,NFATC1,NFATC2,NFATC3,NFKB1,NFKBIA,NFKBIB,NFKBIE,NRAS,PPIA,PPP3CA,PPP3CB,PPP3R1,PRKCB,PSMA1,PSMA2,PSMA3,PSMA4,PSMA5,PSMA6,PSMA7,PSMB1,PSMB2,PSMB3,PSMB4,PSMB5,PSMB6,PSMB7,PSMB8,PSMB9,PSMB10,PSMC1,PSMC2,PSMC3,PSMC4,PSMC5,PSMC6,PSMD1,PSMD2,PSMD3,PSMD4,PSMD5,PSMD7,PSMD8,PSMD9,PSMD10,PSMD11,PSMD12,PSMD13,PSME1,PSME2,REL,RELA,RPS27A,SKP1,MAP3K7,UBA52,UBB,SEM…
R-HSA-451326	Activation of kainate receptors upon glutamate binding	32	100.00%	-2.22558	0.000848716	0.00657312	CALM1,CALM2,CALM3,DLG1,DLG3,DLG4,GNB1,GNB2,GNB3,GNG3,GNG4,GNG5,GNG7,GNG10,GNG11,GNGT1,GNGT2,GRIK1,GRIK2,GRIK3,GRIK4,GRIK5,PLCB2,PLCB3,GNB5,NCALD,GNG13,GNG2,GNG12,PLCB1,GNB4,GNG8
R-HSA-69205	G1/S-Specific Transcription	28	100.00%	-2.22147	0.0012613	0.00896604	CCNE1,CDK1,CDC6,LIN54,DHFR,E2F1,E2F4,E2F5,E2F6,HDAC1,ORC1,PCNA,POLA1,RBBP4,RBL1,RBL2,RRM2,TFDP1,TFDP2,TK1,TYMS,CDC45,CCNA1,CDT1,LIN37,LIN9,LIN52,FBXO5
R-HSA-69206	G1/S Transition	130	99.23%	-2.22003	0.000438789	0.00415032	AKT1,AKT2,CCND1,CCNA2,CCNB1,CCNE1,CCNH,CDK1,CDC6,CDC25A,CDK2,CDK4,CDK7,CDKN1A,CDKN1B,CKS1B,LIN54,DHFR,E2F1,E2F4,E2F5,E2F6,HDAC1,MAX,MCM2,MCM3,MCM4,MCM5,MCM6,MCM7,MNAT1,MYC,ORC1,ORC2,ORC4,ORC5,PCNA,POLA1,POLE,POLE2,PPP2CA,PPP2CB,PPP2R1A,PPP2R1B,PRIM1,PRIM2,PSMA1,PSMA2,PSMA3,PSMA4,PSMA5,PSMA6,PSMA7,PSMB1,PSMB2,PSMB3,PSMB4,PSMB5,PSMB6,PSMB7,PSMB8,PSMB9,PSMB10,PSMC1,PSMC2,PSMC3,PSMC4,PSMC5,PSMC6,PSMD…
R-HSA-111931	PKA-mediated phosphorylation of CREB	22	100.00%	-2.21509	0.00145591	0.0100523	ADCY1,ADCY2,ADCY3,ADCY5,ADCY6,ADCY7,ADCY8,ADCY9,ADCY4,CALM1,CALM2,CALM3,CREB1,PRKACA,PRKACB,PRKACG,PRKAR1A,PRKAR1B,PRKAR2A,PRKAR2B,PRKX,NBEA
R-HSA-6798695	Neutrophil degranulation	480	96.67%	-2.21364	0.000236463	0.00269871	A1BG,SERPINA3,AOC1,ACAA1,ACLY,ACP3,ADAM8,ADAM10,AP2A2,AGA,AGL,AHSG,ALAD,ALDH3B1,ALDOA,ALDOC,ALOX5,AMPD3,ANPEP,ANXA2,APAF1,APEH,APRT,ARG1,RHOA,RHOG,ARSA,ARSB,ASAH1,ATP6V0C,ATP6V0A1,AZU1,B2M,CEACAM1,BPI,BST1,BST2,C3,C3AR1,C5AR1,CAMP,CAPN1,CAT,CD14,MS4A3,CD33,CD36,CD44,CD47,CD53,CD58,CD59,CD63,CD68,ADGRE5,CDA,CTSC,CEACAM8,CHI3L1,CHIT1,CHRNB4,CNN2,COPB1,CR1,MAPK14,CSNK2B,CST3,CSTB,CTSB,CTSD,CTSG,CTSH…
R-HSA-3858494	Beta-catenin independent WNT signaling	146	99.32%	-2.20749	0.000882223	0.00667055	AP2A1,AP2A2,AP2B1,RHOA,ARRB2,CALM1,CALM2,CALM3,CAMK2A,AP2M1,AP2S1,CLTA,CLTB,CLTC,CTNNB1,DVL1,DVL2,DVL3,FZD2,GNAO1,GNAT2,GNB1,GNB2,GNB3,GNG3,GNG4,GNG5,GNG7,GNG10,GNG11,GNGT1,GNGT2,ITPR1,ITPR2,ITPR3,KRAS,MOV10,NFATC1,ROR1,ROR2,PDE6A,PDE6G,PDE6B,PFN1,PLCB2,PLCB3,PPP3CA,PPP3CB,PPP3R1,PRKCA,PRKCB,PRKCG,PRKG1,PRKG2,PSMA1,PSMA2,PSMA3,PSMA4,PSMA5,PSMA6,PSMA7,PSMB1,PSMB2,PSMB3,PSMB4,PSMB5,PSMB6,PSMB7,PSMB…
R-HSA-5205647	Mitophagy	29	93.10%	-2.20742	0.00188088	0.0121234	CSNK2A2,CSNK2B,PRKN,RPS27A,SRC,UBA52,UBB,VDAC1,FUNDC1,TOMM5,ULK1,SQSTM1,ATG12,ATG5,TOMM20,TOMM70,MFN2,TOMM40,MAP1LC3B,TOMM6,MTERF3,MAP1LC3A,TOMM7,MFN1,TOMM22,PGAM5,PINK1
R-HSA-70326	Glucose metabolism	91	96.70%	-2.20469	0.00152772	0.0102931	ALDOA,ALDOB,ALDOC,BPGM,SLC25A10,GNPDA2,ENO1,ENO2,ENO3,FBP1,G6PC1,SLC37A4,GCK,GCKR,GOT1,GOT2,GPI,HK1,HK2,HK3,MDH1,MDH2,NUP88,NUP98,PC,PCK1,PCK2,PFKFB1,PFKFB2,PFKFB3,PFKFB4,PFKL,PFKM,PFKP,PGAM2,PGK1,PGK2,PKLR,PKM,PPP2CA,PPP2CB,PPP2R1A,PPP2R1B,PPP2R5D,PRKACA,PRKACB,PRKACG,RANBP2,SEC13,SLC25A1,TPI1,TPR,NUP214,AAAS,SLC25A11,RAE1,SLC25A12,FBP2,NUP155,NUP93,NUP58,NUP153,GNPDA1,SLC25A13,NUP50,NUP42,NUP37…
R-HSA-109581	Apoptosis	182	97.80%	-2.19635	0.00155971	0.0103759	ADD1,AKT1,AKT2,APAF1,APC,BIRC2,XIAP,FAS,FASLG,BAD,BAK1,BAX,BCL2,BCL2L1,BID,BMX,C1QBP,CASP3,CASP6,CASP7,CASP8,CASP9,CD14,CDH1,CDKN2A,CTNNB1,DAPK1,DAPK3,DCC,DFFA,DFFB,GSDME,DSG1,DSG2,DSG3,DSP,E2F1,FNTA,GAS2,SFN,GSN,GZMB,H1-0,H1-2,H1-3,H1-4,H1-5,H1-1,HMGB1,HMGB2,KPNA1,KPNB1,LMNA,LMNB1,MAPT,NMT1,OPA1,PAK2,PKP1,PLEC,PMAIP1,SEPTIN4,PPP3CC,PPP3R1,PRKCD,PRKCQ,MAPK1,MAPK3,MAPK8,PSMA1,PSMA2,PSMA3,PSMA4,PSM…
R-HSA-5576892	Phase 0 - rapid depolarisation	34	100.00%	-2.18673	0.00148683	0.0101072	CACNA1C,CACNB1,CACNB2,CALM1,CALM2,CALM3,CAMK2A,CAMK2B,CAMK2D,CAMK2G,FGF11,FGF12,FGF13,FGF14,SCN1A,SCN1B,SCN2A,SCN2B,SCN3A,SCN4A,SCN4B,SCN5A,SCN7A,SCN8A,SCN9A,SCN10A,CACNA2D2,SCN11A,SCN3B,CACNG8,CACNG7,CACNG6,CACNG4,RANGRF
R-HSA-72163	mRNA Splicing - Major Pathway	183	98.91%	-2.18297	0.00179131	0.0116062	CDC5L,CSTF1,CSTF2,CSTF3,DDX5,DHX9,DHX15,ELAVL2,ELAVL1,FUS,GTF2F1,GTF2F2,U2AF1L4,HNRNPA1,HNRNPA2B1,HNRNPC,HNRNPD,HNRNPF,HNRNPH1,HNRNPH2,HNRNPK,HNRNPL,HNRNPU,HSPA8,MAGOH,HNRNPM,NCBP1,SNU13,YBX1,PCBP1,PCBP2,PLRG1,POLR2A,POLR2B,POLR2C,POLR2D,POLR2E,POLR2F,POLR2G,POLR2H,POLR2I,POLR2J,POLR2K,POLR2L,PRCC,PTBP1,SRSF1,SRSF2,SRSF3,SRSF4,SRSF5,SRSF6,SRSF7,TRA2B,SNRNP70,SNRPA,SNRPA1,SNRPB,SNRPB2,SNRPC,SNRPD1…
R-HSA-165159	MTOR signalling	41	100.00%	-2.17145	0.00171527	0.0111717	AKT1,AKT2,EIF4B,EIF4E,EIF4EBP1,EIF4G1,FKBP1A,MTOR,PPM1A,PRKAA1,PRKAA2,PRKAB1,PRKAB2,PRKAG1,RHEB,RPS6,RPS6KB1,STK11,TSC1,TSC2,YWHAB,LAMTOR3,RRAGB,LAMTOR5,RRAGA,CAB39L,PRKAG2,AKT1S1,CAB39,PRKAG3,SLC38A9,LAMTOR1,STRADB,RPTOR,RRAGD,STRADA,LAMTOR2,LAMTOR4,EEF2K,RRAGC,MLST8
R-HSA-3700989	Transcriptional Regulation by TP53	365	97.26%	-2.16994	0.000460405	0.00415032	AKT1,AKT2,APAF1,BIRC5,FAS,ATM,ATR,BARD1,BAX,BCL6,BID,PRDM1,BLM,BNIP3L,BRCA1,CASP1,CASP2,CASP6,CASP10,CCNA2,CCNB1,CCNE1,CCNG1,CCNH,CCNT1,CCNT2,CDK1,CDC25C,CDK2,CDK5,CDK7,CDK9,CDKN1A,CDKN1B,CDKN2A,CHD3,CHD4,CHEK1,CHM,PLK3,COX4I1,COX5B,COX6A1,COX6B1,COX6C,COX7B,COX7C,COX8A,COX11,ATF2,CREBBP,MAPK14,CSNK2A2,CSNK2B,DAXX,DDB2,GADD45A,DNA2,ARID3A,E2F1,E2F4,EP300,ERCC2,ERCC3,FANCC,FANCD2,SETD9,FOS,MTOR,G6…
R-HSA-917977	Transferrin endocytosis and recycling	31	100.00%	-2.16967	0.00106067	0.00780754	ATP6V1A,ATP6V1B1,ATP6V1B2,ATP6V0C,ATP6V1C1,ATP6V1E1,ATP6V0B,ATP6V1G2,ATP6V0A1,ATP6AP1,HFE,TF,TFR2,TFRC,ATP6V0E1,ATP6V0D1,ATP6V1F,ATP6V1G1,TCIRG1,ATP6V1C2,ATP6V0D2,ATP6V0A4,ATP6V1D,ATP6V1H,STEAP3,ATP6V0A2,ATP6V0E2,MCOLN1,ATP6V1E2,ATP6V1G3,STEAP2
R-HSA-5683057	MAPK family signaling cascades	325	98.46%	-2.1645	0.000459876	0.00415032	ACTN2,ANGPT1,ARAF,AREG,ARL2,ARRB1,ARRB2,BCL2L1,BRAF,BTC,CALM1,CALM2,CALM3,CAMK2A,CAMK2B,CAMK2D,CAMK2G,CCND3,CDK1,SEPTIN7,CDC42,CSF2,CSF2RA,CSF2RB,CSK,DLG1,DLG2,DLG3,DLG4,HBEGF,DUSP1,DUSP2,DUSP4,DUSP5,DUSP6,DUSP7,DUSP8,DUSP9,EGF,EGFR,ERBB2,ERBB3,ERBB4,EREG,ETV4,FGA,FGB,FGF1,FGF2,FGF3,FGF4,FGF5,FGF6,FGF7,FGF8,FGF9,FGF10,FGFR1,FGFR3,FGFR2,FGFR4,FGG,FOXO1,FOXO3,FLT3,FLT3LG,FN1,FNTA,FNTB,FYN,GDNF,GFRA…
R-HSA-8854518	AURKA Activation by TPX2	73	97.26%	-2.1584	0.00153072	0.0102931	CDK1,CETN2,CSNK1D,CSNK1E,DCTN1,DYNC1H1,DYNC1I2,HMMR,HSP90AA1,NEK2,ODF2,PAFAH1B1,PCM1,PCNT,PLK1,PPP2R1A,PRKACA,PRKAR2B,TUBB,AURKA,TUBA4A,TUBG1,YWHAE,YWHAG,ALMS1,OFD1,SSNA1,DYNLL1,CEP135,CEP57,CCP110,CKAP5,SFI1,ACTR1A,AKAP9,TUBB4A,TUBB4B,DCTN2,PLK4,SDCCAG8,CNTRL,CEP43,CEP250,DCTN3,HAUS3,CEP76,CEP290,CEP63,CEP70,HAUS1,CEP78,HAUS6,NDE1,HAUS4,CEP192,HAUS2,HAUS7,CEP164,MAPRE1,CEP72,TPX2,NINL,CDK5RAP2,C…
R-HSA-392517	Rap1 signalling	16	100.00%	-2.15825	0.0014433	0.0100305	PRKACA,PRKACB,PRKACG,PRKG1,RAF1,RAP1A,RAP1B,RAP1GAP,SIPA1,YWHAB,YWHAZ,RASGRP1,RASGRP2,RAPGEF3,RAPGEF4,RAP1GAP2
R-HSA-9013420	RHOU GTPase cycle	40	97.50%	-2.1559	0.00191408	0.0121963	DST,CDC42,CLTC,EPHA2,PTK2B,GRB2,MYO6,NCK1,PAK1,PAK2,PAK3,PIK3R1,PIK3R2,SPTAN1,SPTBN1,SRC,STAM,USP9X,NCK2,IQGAP1,ARHGEF7,HGS,DLG5,TXNL1,ARHGEF6,GIT2,STAM2,PAK4,WWP2,WDR6,PEAK1,VANGL1,ITSN2,PARD6A,DEPDC1B,ARHGAP31,RHOU,ARHGAP30,GIT1
R-HSA-9725371	Nuclear events stimulated by ALK signaling in cancer	19	100.00%	-2.15122	0.00206441	0.0127135	ALK,BCL2A1,CEBPB,CLTC,FN1,JUNB,KIF5B,MECP2,NPM1,MAPK1,MAPK3,RPS6,SKP1,STAT3,STAT5A,CUL1,RBX1,ZC3HC1,EML4
R-HSA-9020591	Interleukin-12 signaling	47	97.87%	-2.1505	0.00193924	0.0121963	ANXA2,ARF1,CA1,CAPZA1,CDC42,CFL1,CNN2,GSTA2,HNRNPA2B1,HNRNPF,HSPA9,IFNG,IL10,IL12A,IL12B,IL12RB1,IL12RB2,JAK1,JAK2,LCP1,LMNB1,MIF,MSN,MTAP,P4HB,SERPINB2,PAK2,PITPNA,PPIA,PSME2,RALA,RAP1B,RPLP0,SNRPA1,SOD1,SOD2,STAT4,VAMP7,TALDO1,TCP1,TYK2,AIP,GSTO1,HNRNPDL,PDCD4,BOLA2B
R-HSA-8950505	Gene and protein expression by JAK-STAT signaling after Interleukin-12 stimulation	38	97.37%	-2.14968	0.00254615	0.0155265	ANXA2,ARF1,CA1,CAPZA1,CDC42,CFL1,CNN2,GSTA2,HNRNPA2B1,HNRNPF,HSPA9,IFNG,IL10,LCP1,LMNB1,MIF,MSN,MTAP,SERPINB2,PAK2,PITPNA,PPIA,PSME2,RALA,RAP1B,RPLP0,SNRPA1,SOD1,SOD2,STAT4,TALDO1,TCP1,AIP,GSTO1,HNRNPDL,PDCD4,BOLA2B
R-HSA-9662360	Sensory processing of sound by inner hair cells of the cochlea	69	97.10%	-2.14458	0.00279871	0.0168193	ATP2B1,ATP2B2,CACNA1D,CACNB2,CAPZA1,CAPZA2,CAPZB,CTBP2,EPB41L1,EPS8,PJVK,KCNMA1,KCNMB1,MSN,MYH9,MYO1C,MYO7A,PLS1,TWF1,RAB3A,RDX,SNAP25,SPTAN1,SPTBN1,STX1A,VAMP2,SYN1,SYP,EZR,CASK,BSN,KCNQ4,CACNA2D2,OTOF,MYO3B,CABP1,RIPOR2,USH1C,CIB2,TRIOBP,TWF2,ESPNL,LRRC52,DNAJC5,SLC17A8,ESPN,MYO15A,CABP2,TMC1,TMC2,GRXCR2,CLIC5,MYO3A,EPB41L3,TPRN,FSCN2,WHRN,LHFPL5,USH1G,PCLO,GRXCR1,TMIE,STRC,XIRP2,CDH23,EPS8L2,P…
R-HSA-5610787	Hedgehog 'off' state	113	97.35%	-2.14237	0.000868056	0.00666581	ADCY1,ADCY2,ADCY3,ADCY5,ADCY6,ADCY7,ADCY8,ADCY9,ADCY4,CSNK1A1,GLI1,GLI2,GLI3,GNAS,GSK3B,PRKACA,PRKACB,PRKACG,PRKAR1A,PRKAR1B,PRKAR2A,PRKAR2B,PSMA1,PSMA2,PSMA3,PSMA4,PSMA5,PSMA6,PSMA7,PSMB1,PSMB2,PSMB3,PSMB4,PSMB5,PSMB6,PSMB7,PSMB8,PSMB9,PSMB10,PSMC1,PSMC2,PSMC3,PSMC4,PSMC5,PSMC6,PSMD1,PSMD2,PSMD3,PSMD4,PSMD5,PSMD7,PSMD8,PSMD9,PSMD10,PSMD11,PSMD12,PSMD13,PSME1,PSME2,PTCH1,RPS27A,SKP1,SMO,TUBA4A,TU…
R-HSA-5625740	RHO GTPases activate PKNs	95	95.79%	-2.14084	0.00109601	0.00802022	KLK3,AR,RHOA,RHOB,RHOC,CDC25C,SFN,H2AC19,H2AC8,H2AC7,H2AX,H2AZ1,H2BC5,H2BC3,H3-3A,H3-3B,KLK2,MYH9,MYH10,MYH11,MYL6,PPP1R12A,PPP1R12B,PAK1,PDPK1,PPP1CB,PKN1,PKN2,MYL12B,RAC1,H3C15,YWHAB,YWHAE,YWHAG,YWHAH,YWHAZ,H4C9,H2AC14,H2AC6,H2AC4,H2AC20,H2BC8,H2BC13,H2BC15,H2BC14,H2BC7,H2BC6,H2BC9,H2BC10,H2BC4,H2BC17,H2BC21,H3C1,H3C4,H3C3,H3C6,H3C11,H3C8,H3C12,H3C10,H3C2,H4C1,H4C4,H4C6,H4C12,H4C3,H4C8,H4C2,H4C…
R-HSA-8964038	LDL clearance	19	100.00%	-2.13516	0.00206441	0.0127135	AP2A1,AP2A2,AP2B1,APOB,AP2M1,AP2S1,CLTA,CLTC,LDLR,LIPA,NPC1,SOAT1,SOAT2,NPC2,LSR,CES3,NCEH1,LDLRAP1,PCSK9
R-HSA-397014	Muscle contraction	197	100.00%	-2.13464	0.00158228	0.0104287	ACTA1,ACTA2,ACTC1,ACTG2,ACTN2,ACTN3,ANXA1,ANXA2,ANXA6,ASPH,ATP1A1,ATP1A2,ATP1A3,ATP1A4,ATP1B1,ATP1B2,ATP1B3,FXYD2,ATP2A1,ATP2A2,ATP2A3,ATP2B1,ATP2B2,ATP2B3,ATP2B4,CACNA1C,CACNB1,CACNB2,CALD1,CALM1,CALM2,CALM3,CAMK2A,CAMK2B,CAMK2D,CAMK2G,CASQ1,CASQ2,CAV3,CLIC2,NKX2-5,DES,DMD,DMPK,FGF11,FGF12,FGF13,FGF14,FKBP1B,TRIM72,GATA4,GUCY1A2,GUCY1A1,GUCY1B1,ITGA1,ITGB5,ITPR1,ITPR2,ITPR3,KCND1,KCND2,KCND3,KCN…
R-HSA-453279	Mitotic G1 phase and G1/S transition	148	99.32%	-2.13193	0.00111062	0.00807958	ABL1,AKT1,AKT2,CCND1,CCNA2,CCNB1,CCND2,CCND3,CCNE1,CCNH,CDK1,CDC6,CDC25A,CDK2,CDK4,CDK6,CDK7,CDKN1A,CDKN1B,CDKN1C,CDKN2A,CDKN2B,CDKN2C,CDKN2D,CKS1B,LIN54,DHFR,DYRK1A,E2F1,E2F2,E2F3,E2F4,E2F5,E2F6,HDAC1,JAK2,LYN,MAX,MCM2,MCM3,MCM4,MCM5,MCM6,MCM7,MNAT1,MYBL2,MYC,ORC1,ORC2,ORC4,ORC5,PCNA,POLA1,POLE,POLE2,PPP2CA,PPP2CB,PPP2R1A,PPP2R1B,PPP2R2A,PRIM1,PRIM2,PSMA1,PSMA2,PSMA3,PSMA4,PSMA5,PSMA6,PSMA7,PSMB…
R-HSA-163359	Glucagon signaling in metabolic regulation	33	100.00%	-2.12869	0.00192555	0.0121963	ADCY1,ADCY2,ADCY3,ADCY5,ADCY6,ADCY7,ADCY8,ADCY9,ADCY4,GCG,GNAS,GNB1,GNB2,GNB3,GNG3,GNG4,GNG5,GNG7,GNG10,GNG11,PRKACA,PRKACB,PRKACG,PRKAR1A,PRKAR1B,PRKAR2A,PRKAR2B,GNG13,GNG2,GNG12,CYSLTR2,GNB4,GNG8
R-HSA-8852276	The role of GTSE1 in G2/M progression after G2 checkpoint	77	96.10%	-2.12522	0.00216967	0.0132959	CCNB1,CDK1,CDKN1A,HSP90AA1,HSP90AB1,PLK1,PSMA1,PSMA2,PSMA3,PSMA4,PSMA5,PSMA6,PSMA7,PSMB1,PSMB2,PSMB3,PSMB4,PSMB5,PSMB6,PSMB7,PSMB8,PSMB9,PSMB10,PSMC1,PSMC2,PSMC3,PSMC4,PSMC5,PSMC6,PSMD1,PSMD2,PSMD3,PSMD4,PSMD5,PSMD7,PSMD8,PSMD9,PSMD10,PSMD11,PSMD12,PSMD13,PSME1,PSME2,RPS27A,TP53,TUBA4A,TUBA3C,TUBB2A,UBA52,UBB,SEM1,CCNB2,PSMF1,PSMD6,PSME3,PSMD14,TUBB3,TUBB4A,TUBB4B,PSMA8,TUBAL3,TUBA3E,TUBA3D,TUBB1…
R-HSA-983231	Factors involved in megakaryocyte development and platelet production	168	94.64%	-2.12488	0.00088476	0.00667055	ABL1,KIF1A,CAPZA1,CAPZA2,CAPZB,CDC42,CDK2,CDK5,CENPE,DOCK1,DOCK2,DOCK3,GATA1,GATA2,GATA3,GATA4,GATA6,H3-3A,H3-3B,HBB,HBD,HBE1,HBG2,HDAC1,HDAC2,IFNA2,IFNA4,IFNA5,IFNA6,IFNA8,IFNA13,IFNA14,IFNA16,IFNB1,IRF1,IRF2,ITPK1,JAK2,KIF2A,KIF3C,KIF5A,KIF5B,KLC1,KIF11,KIFC1,KIF25,KIF22,MAFG,MYB,NFE2,PRKACA,PRKACB,PRKACG,PRKAR1A,PRKAR1B,PRKAR2A,PRKAR2B,RAB5A,RAC1,RAD51C,RAD51B,H3C15,TP53,TUBA4A,TUBA3C,TUBB2A,W…
R-HSA-210991	Basigin interactions	25	100.00%	-2.1199	0.00292887	0.0175169	ATP1B1,ATP1B2,ATP1B3,BSG,CAV1,ITGA6,ITGA3,ITGB1,L1CAM,MAG,MMP1,PPIA,SLC3A2,SLC16A1,SPN,SLC7A5,SLC7A7,SLC7A6,SLC16A3,SLC7A9,SLC7A8,SLC7A10,SLC16A8,SLC7A11,PPIL2
R-HSA-162909	Host Interactions of HIV factors	136	94.12%	-2.10637	0.000875082	0.00667055	AP2A1,AP2A2,AP1B1,AP2B1,AP1G1,SLC25A4,SLC25A5,SLC25A6,ARF1,B2M,CCNT1,CD247,CD4,CD8B,CD28,CDK9,RCC1,AP2M1,AP1S1,AP2S1,DOCK2,FYN,HCK,HLA-A,HMGA1,KPNA1,KPNB1,LCK,NPM1,NUP88,NUP98,PAK2,PPIA,PSMA1,PSMA2,PSMA3,PSMA4,PSMA5,PSMA6,PSMA7,PSMB1,PSMB2,PSMB3,PSMB4,PSMB5,PSMB6,PSMB7,PSMB8,PSMB9,PSMB10,PSMC1,PSMC2,PSMC3,PSMC4,PSMC5,PSMC6,PSMD1,PSMD2,PSMD3,PSMD4,PSMD5,PSMD7,PSMD8,PSMD9,PSMD10,PSMD11,PSMD12,PSMD1…
R-HSA-5673000	RAF activation	36	100.00%	-2.10046	0.00318134	0.0188456	ARAF,BRAF,CALM1,CALM2,CALM3,CAMK2A,CAMK2B,CAMK2D,CAMK2G,HRAS,JAK2,KRAS,MARK3,MAP3K11,NRAS,PHB1,PPP1CB,PPP1CC,PPP2CA,PPP2CB,PPP2R1A,PPP2R1B,PPP2R5A,PPP2R5B,PPP2R5C,PPP2R5D,PPP2R5E,MAP2K1,MAP2K2,RAF1,SRC,YWHAB,SHOC2,BRAP,KSR1,MRAS
R-HSA-177929	Signaling by EGFR	50	98.00%	-2.08388	0.00410101	0.0224743	AAMP,ADAM10,AREG,BTC,CBL,CDC42,CSK,HBEGF,EGF,EGFR,EPS15,EREG,GAB1,GRB2,HRAS,KRAS,NRAS,PIK3CA,PIK3R1,PLCG1,PTPN3,PTPN11,PTPN12,PTPRK,PXN,RPS27A,SH3GL1,SH3GL2,SH3GL3,SHC1,SOS1,SRC,ADAM17,TGFA,UBA52,UBB,STAM,ADAM12,ARHGEF7,HGS,SPRY1,SPRY2,STAM2,PAG1,EPS15L1,EPGN,LRIG1,EPN1,SH3KBP1
R-HSA-983695	Antigen activates B Cell Receptor (BCR) leading to generation of second messengers	32	100.00%	-2.08309	0.00190961	0.0121963	BLK,BTK,CALM1,CALM2,CALM3,CD19,CD22,CD79A,CD79B,FYN,GRB2,ITPR1,ITPR2,ITPR3,LYN,NCK1,PIK3CD,PIK3R1,PLCG2,PTPN6,SOS1,STIM1,SYK,TRPC1,VAV1,AHCYL1,ORAI2,ORAI1,PIK3AP1,DAPP1,BLNK,SH3KBP1
R-HSA-5673001	RAF/MAP kinase cascade	280	98.21%	-2.08276	0.00114051	0.00820113	ACTN2,ANGPT1,ARAF,AREG,ARL2,ARRB1,ARRB2,BCL2L1,BRAF,BTC,CALM1,CALM2,CALM3,CAMK2A,CAMK2B,CAMK2D,CAMK2G,CSF2,CSF2RA,CSF2RB,CSK,DLG1,DLG2,DLG3,DLG4,HBEGF,DUSP1,DUSP2,DUSP4,DUSP5,DUSP6,DUSP7,DUSP8,DUSP9,EGF,EGFR,ERBB2,ERBB3,ERBB4,EREG,FGA,FGB,FGF1,FGF2,FGF3,FGF4,FGF5,FGF6,FGF7,FGF8,FGF9,FGF10,FGFR1,FGFR3,FGFR2,FGFR4,FGG,FLT3,FLT3LG,FN1,FNTA,FNTB,FYN,GDNF,GFRA1,GFRA2,GFRA3,GRB2,GRIN1,GRIN2B,GRIN2D,HGF…
R-HSA-1268020	Mitochondrial protein import	64	98.44%	-2.07714	0.00366775	0.0208079	DNAJC19,ACO2,SLC25A4,SLC25A6,CHCHD4,ATP5F1A,ATP5F1B,ATP5MC1,BCS1L,LDHD,CS,CYC1,TIMM8A,FXN,GFER,GRPEL2,HSPA9,HSPD1,IDH3G,MTX1,NDUFB8,OTC,TAFAZZIN,VDAC1,CHCHD10,TOMM5,SLC25A12,PMPCB,TOMM20,TOMM70,COX17,SLC25A13,TIMM17B,TIMM17A,TOMM40,TIMM44,PITRM1,MTX2,CHCHD7,GRPEL1,TIMM23,TOMM6,PAM16,CHCHD2,COA4,CHCHD5,HSCB,TOMM7,CHCHD3,PMPCA,CMC2,TOMM22,COX19,SAMM50,TIMM10B,TIMM13,TIMM10,TIMM9,TIMM8B,TIMM50,COA6,…
R-HSA-9648002	RAS processing	27	88.89%	-2.07486	0.00332364	0.0193206	ARL2,BCL2L1,CALM1,CALM2,CALM3,FNTA,FNTB,HRAS,KRAS,NRAS,PDE6D,PRKCQ,PRKG2,RPS27A,UBA52,UBB,RCE1,LYPLA1,ABHD17A,ABHD17B,ZDHHC9,GOLGA7,ICMT,ABHD17C
R-HSA-2151201	Transcriptional activation of mitochondrial biogenesis	56	100.00%	-2.074	0.00387597	0.0217194	ALAS1,ATP5F1B,CALM1,CALM2,CALM3,CAMK4,CREB1,ATF2,CREBBP,ESRRA,PPARGC1B,GABPA,GABPB1,GLUD1,GLUD2,HCFC1,IDH2,CRTC2,MEF2C,MEF2D,NRF1,POLRMT,PPARA,MED1,RXRA,SMARCD3,SOD2,SSBP1,TBL1X,TFAM,MTERF1,NCOA1,HDAC3,NR1D1,NCOR1,CARM1,NCOA2,PPARGC1A,POLG2,TBL1XR1,CHD9,TFB1M,PERM1,HELZ2,CYCS,NCOA6,PPRC1,ACSS2,CRTC1,SIRT5,SIRT4,SIRT3,TWNK,TGS1,TFB2M,CRTC3
R-HSA-5633007	Regulation of TP53 Activity	160	98.13%	-2.06484	0.00154765	0.0103509	AKT1,AKT2,ATM,ATR,BARD1,PRDM1,BLM,BRCA1,CCNA2,CCNG1,CDK1,CDK2,CDK5,CDKN2A,CHD3,CHD4,CHEK1,PLK3,MAPK14,CSNK2A2,CSNK2B,DAXX,DNA2,EP300,SETD9,MTOR,JMY,HDAC1,HDAC2,HUS1,ING2,MDM2,MDM4,MRE11,NBN,PDPK1,PIN1,PIP4K2A,PML,POU4F1,POU4F2,PPP2CA,PPP2CB,PPP2R1A,PPP2R1B,PPP2R5C,PRKAA1,PRKAA2,PRKAB1,PRKAB2,PRKAG1,MAPK11,MAP2K6,RAD1,RAD9A,RAD17,RBBP4,RBBP7,RBBP8,RFC2,RFC3,RFC4,RFC5,RPA1,RPA2,RPA3,RPS27A,SGK1,SSR…
R-HSA-428930	Thromboxane signalling through TP receptor	24	100.00%	-2.05231	0.00353137	0.0201515	AAMP,GNA11,GNA15,GNAQ,GNB1,GNB2,GNB3,GNG3,GNG4,GNG5,GNG7,GNG10,GNG11,GNGT1,GNGT2,TBXA2R,GNA14,GNA13,GNB5,GNG13,GNG2,GNG12,GNB4,GNG8
R-HSA-163210	Formation of ATP by chemiosmotic coupling	18	88.89%	-2.05212	0.00350515	0.0200941	ATP5F1A,ATP5F1B,ATP5F1C,ATP5F1D,ATP5F1E,ATP5PB,ATP5MC1,ATP5MC2,ATP5MC3,ATP5ME,ATP5PF,ATP5PO,ATP5MF,ATP5PD,ATP5MG,DMAC2L
R-HSA-9659379	Sensory processing of sound	76	97.37%	-2.0503	0.00347147	0.0199931	ATP2B1,ATP2B2,CACNA1D,CACNB2,CAPZA1,CAPZA2,CAPZB,CTBP2,EPB41L1,EPS8,GSN,PJVK,KCNMA1,KCNMB1,KCNN2,MPP1,MSN,MYH9,MYO1C,MYO7A,PLS1,TWF1,RAB3A,RDX,SNAP25,SPTAN1,SPTBN1,STX1A,VAMP2,SYN1,SYP,EZR,CASK,BSN,KCNQ4,CACNA2D2,OTOF,MYO3B,CABP1,RIPOR2,USH1C,CIB2,TRIOBP,TWF2,ESPNL,OTOG,LRRC52,DNAJC5,SLC26A5,SLC17A8,ESPN,MYO15A,CABP2,TMC1,TMC2,GRXCR2,CLIC5,MYO3A,CHRNA9,EPB41L3,TPRN,CHRNA10,FSCN2,WHRN,LHFPL5,USH1G…
R-HSA-9609523	Insertion of tail-anchored proteins into the endoplasmic reticulum membrane	22	95.45%	-2.04807	0.00331606	0.0193206	ALDH3A2,APP,GET3,CAMLG,CYB5A,EMD,HMOX1,PRNP,SGTA,STX1A,STX5,VAMP2,GET1,UBL4A,VAPA,OTOF,SEC61B,GET4,UBE2J2,SEC61G,SERP1
R-HSA-9679191	Potential therapeutics for SARS	88	98.86%	-2.04405	0.00328084	0.0192517	AP2A1,AP2A2,AP2B1,ATP1A1,ATP1A2,ATP1A3,ATP1A4,ATP1B1,ATP1B2,ATP1B3,FXYD2,CHD3,CHD4,AP2M1,AP2S1,COMT,S1PR1,FKBP1A,FKBP4,FNTA,FNTB,NR3C1,HDAC1,HDAC2,HSP90AA1,HSP90AB1,IFNAR1,IFNAR2,IFNGR1,IFNGR2,IL1R1,IL6R,IMPDH1,IMPDH2,ITGA4,ITGB1,JAK1,JAK2,JAK3,NFE2L2,FURIN,PDCD1,FXYD1,FXYD3,ARID4A,RBBP4,RBBP7,REST,ROCK1,TUBB,STAT2,TYK2,VEGFA,CUL3,RIPK1,SAP30,MTA1,MTA2,ROCK2,KEAP1,RBX1,SIGMAR1,SAP18,HMG20B,PTGES3…
R-HSA-6802946	Signaling by moderate kinase activity BRAF mutants	47	95.74%	-2.04388	0.00408426	0.0224743	ARAF,ARRB1,ARRB2,BRAF,CALM1,CALM2,CALM3,CAMK2A,CAMK2B,CAMK2D,CAMK2G,CSK,FGA,FGB,FGG,FN1,HRAS,ITGA2B,ITGB3,JAK2,KRAS,MARK3,MAP3K11,NRAS,PEBP1,PHB1,MAPK1,MAPK3,MAP2K1,MAP2K2,RAF1,RAP1A,RAP1B,SRC,TLN1,VCL,VWF,YWHAB,BRAP,IQGAP1,KSR1,CNKSR1,KSR2,APBB1IP,CNKSR2
R-HSA-6802949	Signaling by RAS mutants	47	95.74%	-2.04388	0.00408426	0.0224743	ARAF,ARRB1,ARRB2,BRAF,CALM1,CALM2,CALM3,CAMK2A,CAMK2B,CAMK2D,CAMK2G,CSK,FGA,FGB,FGG,FN1,HRAS,ITGA2B,ITGB3,JAK2,KRAS,MARK3,MAP3K11,NRAS,PEBP1,PHB1,MAPK1,MAPK3,MAP2K1,MAP2K2,RAF1,RAP1A,RAP1B,SRC,TLN1,VCL,VWF,YWHAB,BRAP,IQGAP1,KSR1,CNKSR1,KSR2,APBB1IP,CNKSR2
R-HSA-6802955	Paradoxical activation of RAF signaling by kinase inactive BRAF	47	95.74%	-2.04388	0.00408426	0.0224743	ARAF,ARRB1,ARRB2,BRAF,CALM1,CALM2,CALM3,CAMK2A,CAMK2B,CAMK2D,CAMK2G,CSK,FGA,FGB,FGG,FN1,HRAS,ITGA2B,ITGB3,JAK2,KRAS,MARK3,MAP3K11,NRAS,PEBP1,PHB1,MAPK1,MAPK3,MAP2K1,MAP2K2,RAF1,RAP1A,RAP1B,SRC,TLN1,VCL,VWF,YWHAB,BRAP,IQGAP1,KSR1,CNKSR1,KSR2,APBB1IP,CNKSR2
R-HSA-9649948	Signaling downstream of RAS mutants	47	95.74%	-2.04388	0.00408426	0.0224743	ARAF,ARRB1,ARRB2,BRAF,CALM1,CALM2,CALM3,CAMK2A,CAMK2B,CAMK2D,CAMK2G,CSK,FGA,FGB,FGG,FN1,HRAS,ITGA2B,ITGB3,JAK2,KRAS,MARK3,MAP3K11,NRAS,PEBP1,PHB1,MAPK1,MAPK3,MAP2K1,MAP2K2,RAF1,RAP1A,RAP1B,SRC,TLN1,VCL,VWF,YWHAB,BRAP,IQGAP1,KSR1,CNKSR1,KSR2,APBB1IP,CNKSR2
R-HSA-1483249	Inositol phosphate metabolism	50	100.00%	-2.04328	0.00497728	0.0257989	MTMR9,CALM1,CALM2,CALM3,IMPA1,IMPA2,INPP1,INPP4A,INPP5A,INPP5B,INPP5D,INPPL1,ITPK1,ITPKA,ITPKB,OCRL,PLCB2,PLCB3,PLCB4,PLCD1,PLCG1,PLCG2,PTEN,NUDT10,INPP4B,SYNJ1,MTMR7,MINPP1,PLCH2,PPIP5K1,IP6K1,NUDT4,NUDT3,PLCD3,ITPKC,PLCE1,IP6K2,ISYNA1,IP6K3,PLCD4,NUDT11,MIOX,PLCH1,PLCB1,PPIP5K2,IPMK,PLD4,PLCZ1,INPP5J,IPPK
R-HSA-202131	Metabolism of nitric oxide: NOS3 activation and regulation	17	100.00%	-2.04128	0.00411946	0.0224764	AKT1,CALM1,CALM2,CALM3,CAV1,DNM2,HSP90AA1,NOS3,SPR,WASL,LYPLA1,ZDHHC21,CYGB,NOSTRIN,NOSIP,DDAH2,DDAH1
R-HSA-9604323	Negative regulation of NOTCH4 signaling	54	98.15%	-2.04088	0.00431686	0.0234505	AKT1,NOTCH4,PSMA1,PSMA2,PSMA3,PSMA4,PSMA5,PSMA6,PSMA7,PSMB1,PSMB2,PSMB3,PSMB4,PSMB5,PSMB6,PSMB7,PSMB8,PSMB9,PSMB10,PSMC1,PSMC2,PSMC3,PSMC4,PSMC5,PSMC6,PSMD1,PSMD2,PSMD3,PSMD4,PSMD5,PSMD7,PSMD8,PSMD9,PSMD10,PSMD11,PSMD12,PSMD13,PSME1,PSME2,RPS27A,SKP1,UBA52,UBB,YWHAZ,SEM1,CUL1,PSMF1,PSMD6,RBX1,PSME3,PSMD14,TACC3,FBXW7
R-HSA-390466	Chaperonin-mediated protein folding	91	95.60%	-2.03907	0.00328084	0.0192517	CCNE1,CCT6A,CSNK2A2,CSNK2B,GBA,GNA11,GNA15,GNAQ,GNB1,GNB2,GNB3,GNG3,GNG4,GNG5,GNG7,GNG10,GNG11,GNGT1,GNGT2,KIFC3,PDCL,PFDN1,PFDN2,PFDN4,PFDN5,RGS7,FBXW4,SKIV2L,STAT3,TCP1,TP53,CCT3,TUBA4A,TUBA3C,TUBB2A,VBP1,USP11,RGS11,RGS9,HDAC3,SPHK1,CCNE2,RGS6,GNA14,DCAF7,TUBB3,TUBB4A,TUBB4B,PFDN6,FBXW10,NOP56,ARFGEF2,CCT7,CCT4,CCT2,GNB5,CCT6B,CCT8,FKBP9,TUBAL3,TUBA3E,TUBA3D,TUBB1,LONP2,FBXW9,GNG13,TUBA8,TUBB6…
R-HSA-162906	HIV Infection	241	94.19%	-2.03181	0.00158443	0.0104287	AP2A1,AP2A2,AP1B1,AP2B1,AP1G1,SLC25A4,SLC25A5,SLC25A6,ARF1,B2M,CCNH,CCNT1,CCNT2,CD247,CD4,CD8B,CD28,CDK7,CDK9,RCC1,AP2M1,AP1S1,AP2S1,CCR5,DOCK2,ERCC2,ERCC3,FEN1,FYN,XRCC6,GTF2A1,GTF2A2,GTF2B,GTF2E1,GTF2E2,GTF2F1,GTF2F2,GTF2H1,GTF2H3,GTF2H4,HCK,HLA-A,HMGA1,KPNA1,KPNB1,LCK,LIG1,LIG4,MNAT1,NCBP1,NMT1,NPM1,NUP88,NUP98,FURIN,PAK2,POLR2A,POLR2B,POLR2C,POLR2D,POLR2E,POLR2F,POLR2G,POLR2H,POLR2I,POLR2J,PO…
R-HSA-77387	Insulin receptor recycling	26	100.00%	-2.02768	0.0043878	0.0235277	ATP6V1A,ATP6V1B1,ATP6V1B2,ATP6V0C,ATP6V1C1,ATP6V1E1,ATP6V0B,ATP6V1G2,ATP6V0A1,ATP6AP1,INS,INSR,ATP6V0E1,ATP6V0D1,ATP6V1F,ATP6V1G1,TCIRG1,ATP6V1C2,ATP6V0D2,ATP6V0A4,ATP6V1D,ATP6V1H,ATP6V0A2,ATP6V0E2,ATP6V1E2,ATP6V1G3
R-HSA-432040	Vasopressin regulates renal water homeostasis via Aquaporins	43	100.00%	-2.02191	0.00490719	0.025542	ADCY1,ADCY2,ADCY3,ADCY5,ADCY6,ADCY7,ADCY8,ADCY9,ADCY4,AQP1,AQP2,AQP3,AQP4,AVP,AVPR2,GNAS,GNB1,GNB2,GNB3,GNG3,GNG4,GNG5,GNG7,GNG10,GNG11,GNGT1,GNGT2,MYO5B,PRKACA,PRKACB,PRKACG,PRKAR1A,PRKAR1B,PRKAR2A,PRKAR2B,RAB11A,GNB5,GNG13,GNG2,RAB11FIP2,GNG12,GNB4,GNG8
R-HSA-8964043	Plasma lipoprotein clearance	33	100.00%	-2.02019	0.00385109	0.0216776	AP2A1,AP2A2,AP2B1,APOA1,APOB,APOC1,APOC4,APOE,SCARB1,AP2M1,AP2S1,CLTA,CLTC,HDLBP,LDLR,LIPA,LIPC,NPC1,SOAT1,NR1H2,VLDLR,CUBN,SOAT2,NR1H3,NPC2,AMN,LSR,APOBR,CES3,NCEH1,LDLRAP1,PCSK9,MYLIP
R-HSA-5684996	MAPK1/MAPK3 signaling	286	98.25%	-2.01747	0.00137615	0.00961757	ACTN2,ANGPT1,ARAF,AREG,ARL2,ARRB1,ARRB2,BCL2L1,BRAF,BTC,CALM1,CALM2,CALM3,CAMK2A,CAMK2B,CAMK2D,CAMK2G,CDK1,CSF2,CSF2RA,CSF2RB,CSK,DLG1,DLG2,DLG3,DLG4,HBEGF,DUSP1,DUSP2,DUSP4,DUSP5,DUSP6,DUSP7,DUSP8,DUSP9,EGF,EGFR,ERBB2,ERBB3,ERBB4,EREG,FGA,FGB,FGF1,FGF2,FGF3,FGF4,FGF5,FGF6,FGF7,FGF8,FGF9,FGF10,FGFR1,FGFR3,FGFR2,FGFR4,FGG,FLT3,FLT3LG,FN1,FNTA,FNTB,FYN,GDNF,GFRA1,GFRA2,GFRA3,GRB2,GRIN1,GRIN2B,GRIN2…
R-HSA-71406	Pyruvate metabolism and Citric Acid (TCA) cycle	55	100.00%	-2.01613	0.00476706	0.0249169	ACO2,BSG,CS,DLAT,DLD,DLST,FH,GLO1,GSTZ1,HAGH,IDH2,IDH3A,IDH3B,IDH3G,LDHA,LDHB,LDHC,MDH2,ME1,ME2,OGDH,PDHA1,PDHA2,PDHB,PDK1,PDK2,PDK3,PDK4,PPARD,RXRA,SDHA,SDHB,SDHC,SDHD,SLC16A1,ADHFE1,D2HGDH,VDAC1,PDHX,SUCLG2,SUCLG1,SUCLA2,SLC16A3,ME3,L2HGDH,FAHD1,MPC1,PDP1,PDPR,NNT,SLC16A8,PDP2,MPC2,LDHAL6B,LDHAL6A
R-HSA-72172	mRNA Splicing	191	98.95%	-2.01575	0.00268396	0.016208	CDC5L,CSTF1,CSTF2,CSTF3,DDX5,DHX9,DHX15,ELAVL2,ELAVL1,FUS,GTF2F1,GTF2F2,U2AF1L4,HNRNPA1,HNRNPA2B1,HNRNPC,HNRNPD,HNRNPF,HNRNPH1,HNRNPH2,HNRNPK,HNRNPL,HNRNPU,HSPA8,MAGOH,HNRNPM,NCBP1,SNU13,YBX1,PCBP1,PCBP2,PLRG1,POLR2A,POLR2B,POLR2C,POLR2D,POLR2E,POLR2F,POLR2G,POLR2H,POLR2I,POLR2J,POLR2K,POLR2L,PRCC,PTBP1,SRSF1,SRSF2,SRSF3,SRSF4,SRSF5,SRSF6,SRSF7,TRA2B,SNRNP70,SNRPA,SNRPA1,SNRPB,SNRPB2,SNRPC,SNRPD1…
R-HSA-5637810	Constitutive Signaling by EGFRvIII	15	100.00%	-2.01547	0.0045045	0.0238451	CBL,EGF,EGFR,GAB1,GRB2,HRAS,HSP90AA1,KRAS,NRAS,PIK3CA,PIK3R1,PLCG1,SHC1,SOS1,CDC37
R-HSA-5637812	Signaling by EGFRvIII in Cancer	15	100.00%	-2.01547	0.0045045	0.0238451	CBL,EGF,EGFR,GAB1,GRB2,HRAS,HSP90AA1,KRAS,NRAS,PIK3CA,PIK3R1,PLCG1,SHC1,SOS1,CDC37
R-HSA-1295596	Spry regulation of FGF signaling	16	93.75%	-2.00419	0.00511876	0.0264221	BRAF,CBL,GRB2,PPP2CA,PPP2CB,PPP2R1A,MAPK1,MAPK3,PTPN11,RPS27A,SRC,UBA52,UBB,MKNK1,SPRY2
R-HSA-5654743	Signaling by FGFR4	41	97.56%	-1.99562	0.00472103	0.0247804	BRAF,CBL,FGF1,FGF2,FGF4,FGF6,FGF8,FGF9,FGFR4,GAB1,GRB2,HRAS,KRAS,NRAS,PIK3CA,PIK3R1,PLCG1,PPP2CA,PPP2CB,PPP2R1A,MAPK1,MAPK3,PTPN11,RPS27A,SHC1,SOS1,SRC,UBA52,UBB,FGF23,MKNK1,FGF18,FGF17,FGF16,FGF19,SPRY2,FRS3,FRS2,KLB,FGF20
R-HSA-9664407	Parasite infection	62	91.94%	-1.9818	0.00622585	0.0311042	ABL1,BTK,CD3G,CD247,CDC42,CRK,DOCK1,FCGR3A,FGR,FYN,GRB2,HCK,NCKAP1L,LYN,MYH2,MYH9,MYO1C,MYO5A,MYO9B,MYO10,NCK1,MAPK1,MAPK3,PTK2,RAC1,SRC,SYK,VAV1,VAV2,WAS,WIPF1,YES1,WASF1,WASL,ELMO1,ABI1,ARPC5,ARPC4,ARPC3,ARPC1B,ACTR3,ACTR2,ARPC2,ABI2,WASF2,VAV3,BAIAP2,ARPC1A,NCKAP1,WASF3,WIPF2,NCKIPSD,WIPF3,BRK1,CYFIP1,CYFIP2,ELMO2
R-HSA-9664417	Leishmania phagocytosis	62	91.94%	-1.9818	0.00622585	0.0311042	ABL1,BTK,CD3G,CD247,CDC42,CRK,DOCK1,FCGR3A,FGR,FYN,GRB2,HCK,NCKAP1L,LYN,MYH2,MYH9,MYO1C,MYO5A,MYO9B,MYO10,NCK1,MAPK1,MAPK3,PTK2,RAC1,SRC,SYK,VAV1,VAV2,WAS,WIPF1,YES1,WASF1,WASL,ELMO1,ABI1,ARPC5,ARPC4,ARPC3,ARPC1B,ACTR3,ACTR2,ARPC2,ABI2,WASF2,VAV3,BAIAP2,ARPC1A,NCKAP1,WASF3,WIPF2,NCKIPSD,WIPF3,BRK1,CYFIP1,CYFIP2,ELMO2
R-HSA-9664422	FCGR3A-mediated phagocytosis	62	91.94%	-1.9818	0.00622585	0.0311042	ABL1,BTK,CD3G,CD247,CDC42,CRK,DOCK1,FCGR3A,FGR,FYN,GRB2,HCK,NCKAP1L,LYN,MYH2,MYH9,MYO1C,MYO5A,MYO9B,MYO10,NCK1,MAPK1,MAPK3,PTK2,RAC1,SRC,SYK,VAV1,VAV2,WAS,WIPF1,YES1,WASF1,WASL,ELMO1,ABI1,ARPC5,ARPC4,ARPC3,ARPC1B,ACTR3,ACTR2,ARPC2,ABI2,WASF2,VAV3,BAIAP2,ARPC1A,NCKAP1,WASF3,WIPF2,NCKIPSD,WIPF3,BRK1,CYFIP1,CYFIP2,ELMO2
R-HSA-445144	Signal transduction by L1	21	95.24%	-1.98017	0.00539979	0.0277576	CSNK2A2,CSNK2B,EGFR,FGFR1,ITGA2B,ITGA5,ITGA9,ITGAV,ITGB1,ITGB3,L1CAM,NCAM1,PAK1,MAPK1,MAPK3,MAP2K1,MAP2K2,RAC1,VAV2,NRP1
R-HSA-5687128	MAPK6/MAPK4 signaling	89	98.88%	-1.97359	0.00436491	0.0235062	CCND3,CDK1,SEPTIN7,CDC42,ETV4,FOXO1,FOXO3,HSPB1,DNAJB1,JUN,MOV10,MYC,PAK1,PAK2,PAK3,PRKACA,PRKACB,PRKACG,MAPK4,MAPK6,PSMA1,PSMA2,PSMA3,PSMA4,PSMA5,PSMA6,PSMA7,PSMB1,PSMB2,PSMB3,PSMB4,PSMB5,PSMB6,PSMB7,PSMB8,PSMB9,PSMB10,PSMC1,PSMC2,PSMC3,PSMC4,PSMC5,PSMC6,PSMD1,PSMD2,PSMD3,PSMD4,PSMD5,PSMD7,PSMD8,PSMD9,PSMD10,PSMD11,PSMD12,PSMD13,PSME1,PSME2,RAC1,RAG1,RAG2,RPS27A,UBA52,UBB,XPO1,SEM1,NCOA3,MAPKAPK…
R-HSA-74752	Signaling by Insulin receptor	78	100.00%	-1.96991	0.00433839	0.0234651	AKT2,ATP6V1A,ATP6V1B1,ATP6V1B2,ATP6V0C,ATP6V1C1,ATP6V1E1,ATP6V0B,ATP6V1G2,ATP6V0A1,ATP6AP1,FGF1,FGF2,FGF3,FGF4,FGF5,FGF6,FGF7,FGF8,FGF9,FGF10,FGFR1,FGFR3,FGFR2,FGFR4,FLT3,FLT3LG,GAB1,GRB2,GRB10,HRAS,INS,INSR,IRS1,KRAS,NRAS,PDE3B,PDPK1,PIK3C3,PIK3CA,PIK3CB,PIK3R1,PIK3R2,MAPK1,MAPK3,PTPN11,SHC1,SOS1,FGF23,IRS2,FGF18,FGF17,FGF16,ATP6V0E1,ATP6V0D1,ATP6V1F,KL,ATP6V1G1,GAB2,FGF19,TCIRG1,FRS2,ATP6V1C2,A…
R-HSA-447115	Interleukin-12 family signaling	57	98.25%	-1.9694	0.00602929	0.0304896	ANXA2,ARF1,CA1,CANX,CAPZA1,CDC42,CFL1,CNN2,GSTA2,HNRNPA2B1,HNRNPF,HSPA9,IFNG,IL6ST,IL10,IL12A,IL12B,IL12RB1,IL12RB2,JAK1,JAK2,LCP1,LMNB1,MIF,MSN,MTAP,P4HB,SERPINB2,PAK2,PITPNA,PPIA,PSME2,RALA,RAP1B,RPLP0,SNRPA1,SOD1,SOD2,STAT1,STAT3,STAT4,VAMP7,TALDO1,TCP1,TYK2,AIP,CRLF1,GSTO1,IL27RA,HNRNPDL,EBI3,IL27,IL23R,IL23A,PDCD4,BOLA2B
R-HSA-9656223	Signaling by RAF1 mutants	43	95.35%	-1.96479	0.00578902	0.0293941	ARAF,ARRB1,ARRB2,BRAF,CALM1,CALM2,CALM3,CAMK2A,CAMK2B,CAMK2D,CAMK2G,CSK,FGA,FGB,FGG,FN1,HRAS,ITGA2B,ITGB3,JAK2,KRAS,MARK3,NRAS,MAPK1,MAPK3,MAP2K1,MAP2K2,RAF1,RAP1A,RAP1B,SRC,TLN1,VCL,VWF,YWHAB,IQGAP1,KSR1,CNKSR1,KSR2,APBB1IP,CNKSR2
R-HSA-5358351	Signaling by Hedgehog	149	97.99%	-1.95848	0.00443361	0.0236713	ADCY1,ADCY2,ADCY3,ADCY5,ADCY6,ADCY7,ADCY8,ADCY9,GRK2,ADCY4,ARRB1,ARRB2,CSNK1A1,EVC2,EVC,GPC5,GAS1,GAS8,GLI1,GLI2,GLI3,GNAS,GSK3B,IHH,P4HB,PRKACA,PRKACB,PRKACG,PRKAR1A,PRKAR1B,PRKAR2A,PRKAR2B,PSMA1,PSMA2,PSMA3,PSMA4,PSMA5,PSMA6,PSMA7,PSMB1,PSMB2,PSMB3,PSMB4,PSMB5,PSMB6,PSMB7,PSMB8,PSMB9,PSMB10,PSMC1,PSMC2,PSMC3,PSMC4,PSMC5,PSMC6,PSMD1,PSMD2,PSMD3,PSMD4,PSMD5,PSMD7,PSMD8,PSMD9,PSMD10,PSMD11,PSMD12,…
R-HSA-380320	Recruitment of NuMA to mitotic centrosomes	94	96.81%	-1.95571	0.00460324	0.0242646	CDK1,CETN2,CSNK1D,CSNK1E,DCTN1,DYNC1H1,DYNC1I2,HSP90AA1,NEK2,NUMA1,ODF2,PAFAH1B1,PCM1,PCNT,PLK1,PPP2R1A,PRKACA,PRKAR2B,TUBB,TUBA4A,TUBA3C,TUBB2A,TUBG1,YWHAE,YWHAG,ALMS1,OFD1,SSNA1,DYNLL1,CEP135,CEP57,CCP110,CKAP5,SFI1,ACTR1A,AKAP9,TUBB3,TUBB4A,TUBB4B,TUBGCP3,DCTN2,PLK4,SDCCAG8,TUBGCP2,CNTRL,CEP43,CEP250,DCTN3,HAUS3,MZT1,TUBAL3,TUBA3E,CEP76,MZT2B,CEP290,CEP63,CEP70,TUBA3D,TUBB1,TUBGCP5,HAUS1,CEP78…
R-HSA-901042	Calnexin/calreticulin cycle	26	96.15%	-1.95507	0.00564854	0.0288796	AMFR,CALR,CANX,PDIA3,PRKCSH,RNF5,RPS27A,SEL1L,UBA52,UBB,RNF103,EDEM1,TRIM13,MARCHF6,OS9,RNF139,MAN1B1,EDEM3,DERL2,SYVN1,EDEM2,UGGT2,GANAB,UGGT1,RNF185
R-HSA-1236394	Signaling by ERBB4	58	98.28%	-1.9519	0.00794332	0.0383004	APOE,BTC,CSN2,DLG4,HBEGF,EGF,EGFR,ERBB3,ERBB4,EREG,ESR1,GABRA1,GABRB1,GABRB2,GABRB3,GABRG2,GABRG3,GFAP,GRB2,NRG1,HRAS,KRAS,STMN1,NEDD4,NRAS,PGR,PIK3CA,PIK3R1,PSEN1,PSEN2,RPS27A,S100B,CXCL12,SHC1,SOS1,SPARC,SRC,STAT5A,ADAM17,UBA52,UBB,NRG2,NCOR1,YAP1,MXD4,NRG3,ADAP1,WWP1,NRG4,APH1B,ITCH,APH1A,WWOX,PSENEN,GABRQ,TAB2,NCSTN
R-HSA-6794361	Neurexins and neuroligins	55	100.00%	-1.94837	0.0071506	0.0348988	APBA1,APBA2,DLG2,DLG3,DLG4,EPB41,EPB41L1,EPB41L2,GRIN1,GRIN2A,GRIN2B,GRIN2C,GRIN2D,GRM1,GRM5,STX1A,STXBP1,SYT1,CASK,LIN7A,SYT7,DLGAP1,NRXN3,NRXN1,NRXN2,HOMER3,HOMER2,HOMER1,APBA3,PDLIM5,SYT9,SYT10,LRRTM4,SHARPIN,SHANK1,LRRTM3,LRRTM1,NLGN3,LIN7C,NLGN4Y,DLGAP4,NLGN1,SHANK2,EPB41L3,NLGN4X,NLGN2,BEGAIN,EPB41L5,DLGAP3,SIPA1L1,LRRTM2,SYT12,DBNL,SYT2,LIN7B
R-HSA-9694516	SARS-CoV-2 Infection	80	87.50%	-1.94135	0.00566449	0.0288796	PARP4,CANX,CSNK1A1,CTSL,DAD1,DDOST,DDX5,FUT8,GALNT1,GSK3A,GSK3B,PRMT1,STT3A,MAN2A1,MGAT1,MGAT2,MGAT5,FURIN,PIK3C3,PRKCSH,RB1,RPN1,RPN2,RPS27A,ST6GAL1,ST3GAL1,ST3GAL2,ST3GAL4,ST3GAL3,SRPK1,SRPK2,TMPRSS2,UBA52,UBB,UBE2I,SUMO1,UVRAG,VCP,VHL,MOGS,TUSC3,BECN1,ST6GALNAC2,MAN1B1,MGAT4B,MGAT4A,CHMP6,PARP8,MAP1LC3B,PARP9,MAGT1,CHMP3,PARP10,ZCRB1,PARP14,PARP16,EDEM2,GANAB,PARP6,MGAT4C,CHMP2B,CHMP7,ACE2,CHM…
R-HSA-9658195	Leishmania infection	257	97.28%	-1.93207	0.00295993	0.0176179	ABL1,ADCY1,ADCY2,ADCY3,ADCY5,ADCY6,ADCY7,ADCY8,ADCY9,ADCYAP1,ADCYAP1R1,ADM,ADORA2A,ADORA2B,ADRB1,ADRB2,ADRB3,ADCY4,APP,AVP,AVPR2,BTK,C3,C3AR1,CALCA,CALCB,CALCR,CALM1,CALM2,CALM3,CASP1,CD3G,CD247,ENTPD1,ENTPD5,CDC42,CGA,CREB1,CRH,CRHR1,CRHR2,CRK,MAPK14,CTSG,CYBA,DOCK1,DPEP1,DRD1,DRD5,DVL1,DVL2,DVL3,FCGR1A,FCGR3A,FGR,FSHB,FSHR,FYN,GCG,GGT1,GGT5,GHRH,GHRHR,GIP,GIPR,GLP1R,GNAI1,GNAI2,GNAI3,GNAS,GNAZ,…
R-HSA-1222556	ROS and RNS production in phagocytes	36	100.00%	-1.92995	0.00763521	0.036958	ATP6V1A,ATP6V1B1,ATP6V1B2,ATP6V0C,ATP6V1C1,ATP6V1E1,ATP6V0B,ATP6V1G2,ATP6V0A1,CYBA,CYBB,LPO,MPO,NCF2,NCF4,NOS1,NOS2,NOS3,RAC2,SLC11A1,ATP6V0E1,ATP6V0D1,ATP6V1F,ATP6V1G1,TCIRG1,ATP6V1C2,ATP6V0D2,ATP6V0A4,ATP6V1D,HVCN1,ATP6V1H,ATP6V0A2,ATP6V0E2,ATP6V1E2,ATP6V1G3,NCF1
R-HSA-70171	Glycolysis	71	95.77%	-1.92944	0.0071537	0.0348988	ALDOA,ALDOB,ALDOC,BPGM,GNPDA2,ENO1,ENO2,ENO3,GCK,GCKR,GPI,HK1,HK2,HK3,NUP88,NUP98,PFKFB1,PFKFB2,PFKFB3,PFKFB4,PFKL,PFKM,PFKP,PGAM2,PGK1,PGK2,PKLR,PKM,PPP2CA,PPP2CB,PPP2R1A,PPP2R1B,PPP2R5D,PRKACA,PRKACB,PRKACG,RANBP2,SEC13,TPI1,TPR,NUP214,AAAS,RAE1,NUP155,NUP93,NUP58,NUP153,GNPDA1,NUP50,NUP42,NUP37,NUP85,SEH1L,ADPGK,NUP54,PGM2L1,NUP43,PGP,NDC1,NUP133,NUP205,NUP210,NUP160,NUP188,NUP62,NUP107,GAPDHS…
R-HSA-9665348	Signaling by ERBB2 ECD mutants	16	100.00%	-1.9274	0.00680412	0.0338573	EGF,EGFR,ERBB2,GAB1,GRB2,HRAS,HSP90AA1,KRAS,NRAS,PIK3CA,PIK3R1,PLCG1,SHC1,SOS1,CDC37,ERBIN
R-HSA-5627117	RHO GTPases Activate ROCKs	20	95.00%	-1.92395	0.00928984	0.044109	RHOA,RHOB,RHOC,CFL1,LIMK1,MYH9,MYH10,MYH11,MYL6,PPP1R12A,PPP1R12B,PAK1,PPP1CB,MYL12B,ROCK1,ROCK2,MYL9,MYL12A,MYH14
R-HSA-9012999	RHO GTPase cycle	449	98.66%	-1.92035	0.000707881	0.0056449	ABL2,ABR,ACTC1,ACTN1,ADD3,JAG1,ALDH3A2,RHOA,RHOB,RHOC,RND3,RHOG,ARHGAP1,ARHGAP4,ARHGAP5,ARHGAP6,ARHGDIA,ARHGDIB,ARHGDIG,RHOH,DDRGK1,ATP6AP1,BCR,DST,C1QBP,FMNL1,CAPZB,CAV1,CCT6A,CDC42,CFTR,CHN1,CHN2,CKB,CLTC,CPD,CSK,CYBA,CYBB,DBN1,DBT,DIAPH1,DIAPH2,DOCK1,DOCK2,DOCK3,DSG1,DSG2,DSP,ECT2,EPHA2,EMD,STOM,PTK2B,FGD1,FLOT2,NIPSNAP2,GJA1,GOLGA3,GPS1,GRB2,GRB7,RAPGEF1,ARHGAP35,NCKAP1L,HMOX2,HNRNPC,HSP90AA1…
R-HSA-446203	Asparagine N-linked glycosylation	304	98.36%	-1.9198	0.00159781	0.0104614	AMFR,ANK1,ANK2,ANK3,ARCN1,AREG,ARF1,ARF3,ARF4,ARF5,ASGR1,ASGR2,FCSK,CALR,CANX,CAPZA1,CAPZA2,CAPZB,CD59,CTSC,CGA,COL7A1,COPA,COPB1,CSNK1D,CTSZ,DAD1,CD55,DCTN1,DDOST,DYNC1H1,DYNC1I1,DYNC1I2,DYNC1LI2,DPAGT1,F5,F8,FOLR1,FUCA1,FUT3,FUT8,GFPT1,B4GALT1,GLB1,GMDS,GOLGA2,GOLGB1,GRIA1,PDIA3,ALG14,INS,STT3A,LHB,LMAN1,MAN1A1,MAN2A2,MAN2A1,MGAT1,MGAT2,MGAT3,MGAT5,MIA2,MPI,MVD,NEU1,NEU2,NSF,PGM3,SERPINA1,PMM1,…
R-HSA-456926	Thrombin signalling through proteinase activated receptors (PARs)	32	100.00%	-1.91663	0.00848716	0.0407646	ARRB1,ARRB2,F2,F2R,F2RL2,GNA11,GNA12,GNA15,GNAQ,GNB1,GNB2,GNB3,GNG3,GNG4,GNG5,GNG7,GNG10,GNG11,GNGT1,GNGT2,MAPK1,MAPK3,SRC,F2RL3,GNA14,GNA13,GNB5,GNG13,GNG2,GNG12,GNB4,GNG8
R-HSA-3928662	EPHB-mediated forward signaling	42	92.86%	-1.91306	0.00723097	0.035138	RHOA,CDC42,CFL1,EFNB1,EFNB2,EFNB3,EPHB1,EPHB2,EPHB3,EPHB4,EPHB6,FYN,GRIN1,GRIN2B,HRAS,LIMK1,LYN,PAK1,PTK2,RAC1,RASA1,ROCK1,SDC2,ITSN1,SRC,TIAM1,YES1,WASL,KALRN,ROCK2,ARPC5,ARPC4,ARPC3,ARPC1B,ACTR3,ACTR2,ARPC2,ARPC1A,ARHGEF28
R-HSA-164952	The role of Nef in HIV-1 replication and disease pathogenesis	29	96.55%	-1.90163	0.00861888	0.041238	AP2A1,AP2A2,AP1B1,AP2B1,AP1G1,ARF1,B2M,CD247,CD4,CD8B,CD28,AP2M1,AP1S1,AP2S1,DOCK2,FYN,HCK,HLA-A,LCK,PAK2,RAC1,AP1S2,AP1M1,ELMO1,AP1M2,ATP6V1H,PACS1,AP1S3
R-HSA-5663213	RHO GTPases Activate WASPs and WAVEs	36	94.44%	-1.90103	0.00934579	0.044206	ABL1,BTK,CDC42,GRB2,NCKAP1L,NCK1,MAPK1,MAPK3,PTK2,RAC1,WAS,WIPF1,WASF1,WASL,ABI1,ARPC5,ARPC4,ARPC3,ARPC1B,ACTR3,ACTR2,ARPC2,ABI2,WASF2,BAIAP2,ARPC1A,NCKAP1,WASF3,WIPF2,NCKIPSD,WIPF3,BRK1,CYFIP1,CYFIP2
R-HSA-71387	Metabolism of carbohydrates	295	98.64%	-1.89466	0.00344432	0.019929	ABO,ACAN,AGL,ALDH1A1,ALDOA,ALDOB,ALDOC,AKR1B1,ARSB,BGN,BPGM,CALM1,CALM2,CALM3,CD44,GLYCTK,VCAN,NCAN,CSPG4,SLC25A10,DCN,GNPDA2,SLC26A2,ENO1,ENO2,ENO3,EXT1,EXT2,CHST13,FBP1,GPC4,GPC5,FMOD,FUT1,FUT2,FUT3,FUT4,FUT5,FUT6,FUT7,G6PC1,G6PD,SLC37A4,GAA,GALE,GALK1,GALNS,GALT,GBE1,GCK,GCKR,B4GALT1,GPC3,GLB1,GNS,GOT1,GOT2,GPC1,GPI,GUSB,GYG1,GYS1,GYS2,HAS1,HAS2,HAS3,HEXA,HEXB,HK1,HK2,HK3,HMMR,HSPG2,NDST1,HYAL…
R-HSA-380270	Recruitment of mitotic centrosome proteins and complexes	82	96.34%	-1.8851	0.00693842	0.0342516	CDK1,CETN2,CSNK1D,CSNK1E,DCTN1,DYNC1H1,DYNC1I2,HSP90AA1,NEK2,ODF2,PAFAH1B1,PCM1,PCNT,PLK1,PPP2R1A,PRKACA,PRKAR2B,TUBB,TUBA4A,TUBG1,YWHAE,YWHAG,CDK11A,ALMS1,OFD1,SSNA1,DYNLL1,CEP135,CEP57,CCP110,CKAP5,SFI1,ACTR1A,AKAP9,TUBB4A,TUBB4B,TUBGCP3,DCTN2,PLK4,SDCCAG8,TUBGCP2,CNTRL,CEP43,CEP250,DCTN3,HAUS3,MZT1,CEP76,MZT2B,CEP290,CEP63,CEP70,TUBGCP5,HAUS1,CEP78,TUBGCP6,HAUS6,NDE1,HAUS4,CEP192,HAUS2,HAUS7,C…
R-HSA-380287	Centrosome maturation	82	96.34%	-1.8851	0.00693842	0.0342516	CDK1,CETN2,CSNK1D,CSNK1E,DCTN1,DYNC1H1,DYNC1I2,HSP90AA1,NEK2,ODF2,PAFAH1B1,PCM1,PCNT,PLK1,PPP2R1A,PRKACA,PRKAR2B,TUBB,TUBA4A,TUBG1,YWHAE,YWHAG,CDK11A,ALMS1,OFD1,SSNA1,DYNLL1,CEP135,CEP57,CCP110,CKAP5,SFI1,ACTR1A,AKAP9,TUBB4A,TUBB4B,TUBGCP3,DCTN2,PLK4,SDCCAG8,TUBGCP2,CNTRL,CEP43,CEP250,DCTN3,HAUS3,MZT1,CEP76,MZT2B,CEP290,CEP63,CEP70,TUBGCP5,HAUS1,CEP78,TUBGCP6,HAUS6,NDE1,HAUS4,CEP192,HAUS2,HAUS7,C…
R-HSA-6794362	Protein-protein interactions at synapses	86	100.00%	-1.88493	0.00701754	0.0345052	APBA1,APBA2,DLG1,DLG2,DLG3,DLG4,EPB41,EPB41L1,EPB41L2,FLOT2,GRIA1,GRIA3,GRIA4,GRIN1,GRIN2A,GRIN2B,GRIN2C,GRIN2D,GRM1,GRM5,IL1RAP,NTRK3,PTPRD,PTPRF,PTPRS,STX1A,STXBP1,SYT1,SLITRK4,PPFIBP2,PPFIBP1,PPFIA4,PPFIA2,PPFIA1,PPFIA3,CASK,LIN7A,SYT7,DLGAP1,NRXN3,NRXN1,NRXN2,HOMER3,HOMER2,HOMER1,APBA3,FLOT1,RTN3,PDLIM5,IL1RAPL1,SYT9,LRFN4,SYT10,LRFN3,LRRTM4,SHARPIN,SLITRK1,SHANK1,SLITRK6,SLITRK2,LRRTM3,LRRTM…
R-HSA-68886	M Phase	418	96.89%	-1.8785	0.00116333	0.00831715	BIRC5,BUB1,BUB1B,CCNB1,CDK1,CDC20,CDC27,CENPA,CENPC,CENPE,CENPF,CETN2,RCC1,CSNK1D,CSNK1E,CSNK2A2,CSNK2B,DCTN1,DYNC1H1,DYNC1I1,DYNC1I2,DYNC1LI2,EMD,ENSA,CENPI,GOLGA2,H2AC19,H2AC8,H2AC7,H2AX,H2AZ1,H2BC5,H2BC3,H3-3A,H3-3B,HSP90AA1,CC2D1B,INCENP,KIF2A,KPNB1,TNPO1,LBR,LMNA,LMNB1,MAD2L1,NEK2,NUMA1,NUP88,NUP98,ODF2,PAFAH1B1,PCM1,PCNT,PLK1,PPP1CC,PPP2CA,PPP2CB,PPP2R1A,PPP2R1B,PPP2R2A,PPP2R5A,PPP2R5B,PPP2…
R-HSA-2514856	The phototransduction cascade	38	94.74%	-1.8716	0.0101803	0.0472547	CALM1,CALM2,CALM3,GRK7,CNGB1,CNGA1,FNTA,FNTB,GNAT1,GNB1,GNGT1,GRK4,GUCA1A,GUCA1B,GUCY2F,GUCY2D,NMT1,PDE6A,PDE6G,PDE6B,PPEF1,PRKCA,PRKCQ,RCVRN,RHO,GRK1,SAG,RGS9,SLC24A1,NMT2,GUCA1C,GNB5,METAP2,CAMKMT,METAP1,RGS9BP
R-HSA-350562	Regulation of ornithine decarboxylase (ODC)	51	100.00%	-1.86682	0.0118305	0.0531305	NQO1,OAZ1,OAZ2,ODC1,PSMA1,PSMA2,PSMA3,PSMA4,PSMA5,PSMA6,PSMA7,PSMB1,PSMB2,PSMB3,PSMB4,PSMB5,PSMB6,PSMB7,PSMB8,PSMB9,PSMB10,PSMC1,PSMC2,PSMC3,PSMC4,PSMC5,PSMC6,PSMD1,PSMD2,PSMD3,PSMD4,PSMD5,PSMD7,PSMD8,PSMD9,PSMD10,PSMD11,PSMD12,PSMD13,PSME1,PSME2,SEM1,PSMF1,PSMD6,PSME3,PSMD14,PSMA8,AZIN1,OAZ3,PSME4,PSMB11
R-HSA-2514859	Inactivation, recovery and regulation of the phototransduction cascade	37	94.59%	-1.86467	0.0116304	0.0527902	CALM1,CALM2,CALM3,GRK7,CNGB1,CNGA1,FNTA,FNTB,GNAT1,GNB1,GNGT1,GRK4,GUCA1A,GUCA1B,GUCY2F,GUCY2D,NMT1,PDE6A,PDE6G,PDE6B,PPEF1,PRKCA,PRKCQ,RCVRN,RHO,GRK1,SAG,RGS9,NMT2,GUCA1C,GNB5,METAP2,CAMKMT,METAP1,RGS9BP
R-HSA-5654726	Negative regulation of FGFR1 signaling	33	96.97%	-1.86438	0.0116698	0.0527902	BRAF,CBL,FGF1,FGF2,FGF3,FGF4,FGF5,FGF6,FGF8,FGF9,FGF10,FGFR1,GRB2,ANOS1,PPP2CA,PPP2CB,PPP2R1A,MAPK1,MAPK3,PTPN11,RPS27A,SRC,UBA52,UBB,FGF23,MKNK1,FGF17,KL,SPRY2,FRS2,FGF20,FGF22
R-HSA-8986944	Transcriptional Regulation by MECP2	62	100.00%	-1.85895	0.0101054	0.0472177	BDNF,CALM1,CALM2,CALM3,CAMK4,CAMK2A,CAMK2B,CAMK2D,CAMK2G,CREB1,CRH,FKBP5,FOXG1,GAD1,GAD2,GAMT,GPS2,GRIA2,GRIN2A,GRIN2B,HTT,HDAC1,HDAC2,IRAK1,LBR,MECP2,MEF2C,MET,MOBP,MOV10,OPRK1,OPRM1,PPARG,PRKACA,PTEN,PTPN1,PTPN4,PVALB,SGK1,SLC2A3,SOX2,SST,TBL1X,TRPC3,HDAC3,AURKB,NCOR1,NCOR2,TBL1XR1,GPRIN1,DGCR8,RBFOX1,TNRC6B,TNRC6C,SIN3A,AGO1,AGO2,TNRC6A,DLL1,AGO4,AGO3,HIPK2
R-HSA-8849932	Synaptic adhesion-like molecules	21	100.00%	-1.85762	0.0118135	0.0531305	DLG1,DLG3,DLG4,FLOT2,GRIA1,GRIA3,GRIA4,GRIN1,GRIN2A,GRIN2B,GRIN2C,GRIN2D,PTPRD,PTPRF,PTPRS,FLOT1,RTN3,LRFN4,LRFN3,LRFN2,LRFN1
R-HSA-8863795	Downregulation of ERBB2 signaling	29	96.55%	-1.85624	0.0105108	0.048249	AKT1,AKT2,BTC,HBEGF,EGF,EGFR,ERBB2,ERBB3,ERBB4,EREG,NRG1,HSP90AA1,MATK,PTPN12,RPS27A,UBA52,UBB,CUL5,USP8,NRG2,AKT3,RNF41,STUB1,NRG3,CDC37,NRG4,ERBIN,PTPN18
R-HSA-5607764	CLEC7A (Dectin-1) signaling	101	98.02%	-1.84634	0.0094195	0.0443858	CALM1,CALM2,CALM3,CASP8,CDC34,CHUK,IKBKB,IL1B,ITPR1,ITPR2,ITPR3,NFATC1,NFATC2,NFATC3,NFKB1,NFKB2,NFKBIA,PDPK1,PLCG2,PPP3CA,PPP3CB,PPP3R1,PRKCD,PSMA1,PSMA2,PSMA3,PSMA4,PSMA5,PSMA6,PSMA7,PSMB1,PSMB2,PSMB3,PSMB4,PSMB5,PSMB6,PSMB7,PSMB8,PSMB9,PSMB10,PSMC1,PSMC2,PSMC3,PSMC4,PSMC5,PSMC6,PSMD1,PSMD2,PSMD3,PSMD4,PSMD5,PSMD7,PSMD8,PSMD9,PSMD10,PSMD11,PSMD12,PSMD13,PSME1,PSME2,RELA,RELB,RPS27A,SKP1,SRC,SYK…
R-HSA-5625900	RHO GTPases activate CIT	20	100.00%	-1.84358	0.0116303	0.0527902	RHOA,RHOB,RHOC,CDKN1B,DLG4,MYH9,MYH10,MYH11,MYL6,PPP1R12A,PPP1R12B,PPP1CB,MYL12B,RAC1,PRC1,KIF14,MYL9,MYL12A,CIT,MYH14
R-HSA-8948751	Regulation of PTEN stability and activity	69	97.10%	-1.84169	0.0129171	0.0573889	AKT1,AKT2,XIAP,CSNK2A2,CSNK2B,FRK,NEDD4,PSMA1,PSMA2,PSMA3,PSMA4,PSMA5,PSMA6,PSMA7,PSMB1,PSMB2,PSMB3,PSMB4,PSMB5,PSMB6,PSMB7,PSMB8,PSMB9,PSMB10,PSMC1,PSMC2,PSMC3,PSMC4,PSMC5,PSMC6,PSMD1,PSMD2,PSMD3,PSMD4,PSMD5,PSMD7,PSMD8,PSMD9,PSMD10,PSMD11,PSMD12,PSMD13,PSME1,PSME2,PTEN,TRIM27,RPS27A,UBA52,UBB,SEM1,TNKS,USP13,PSMF1,PSMD6,AKT3,PSME3,PSMD14,STUB1,WWP2,PSMA8,PREX2,TNKS2,RNF146,PSME4,OTUD3,MKRN1,PSM…
R-HSA-5654736	Signaling by FGFR1	50	98.00%	-1.83968	0.0140298	0.0612388	BRAF,CBL,FGF1,FGF2,FGF3,FGF4,FGF5,FGF6,FGF8,FGF9,FGF10,FGFR1,GAB1,GRB2,HRAS,ANOS1,KRAS,SPRED2,NRAS,PIK3CA,PIK3R1,PLCG1,PPP2CA,PPP2CB,PPP2R1A,MAPK1,MAPK3,PTPN11,RPS27A,SHC1,SOS1,SRC,UBA52,UBB,FGF23,MKNK1,FGF18,FGF17,KL,SPRY2,FRS3,FRS2,FGFRL1,FLRT3,FLRT2,FLRT1,FGF20,FGF22,SPRED1
R-HSA-190840	Microtubule-dependent trafficking of connexons from Golgi to the plasma membrane	18	88.89%	-1.83563	0.0119588	0.0535133	GJA1,TUBA4A,TUBA3C,TUBB2A,TUBB3,TUBB4A,TUBB4B,TUBAL3,TUBA3E,TUBA3D,TUBB1,TUBA8,TUBB6,TUBA1C,TUBB8,TUBB2B
R-HSA-445095	Interaction between L1 and Ankyrins	31	93.55%	-1.8286	0.0134794	0.0594621	ANK1,ANK2,ANK3,KCNQ2,KCNQ3,L1CAM,NRCAM,SCN1A,SCN1B,SCN2A,SCN2B,SCN3A,SCN4A,SCN4B,SCN5A,SCN7A,SCN8A,SCN9A,SCN10A,SPTA1,SPTAN1,SPTB,SPTBN1,SPTBN2,SCN11A,SPTBN5,SCN3B,NFASC,SPTBN4
R-HSA-418597	G alpha (z) signalling events	48	100.00%	-1.8283	0.0135776	0.0596838	ADCY1,ADCY2,ADCY3,ADCY5,ADCY6,ADCY7,ADCY8,ADCY9,ADRA2A,ADRA2B,ADRA2C,ADCY4,GNAI1,GNAI2,GNAI3,GNAS,GNAZ,GNB1,GNB2,GNB3,GNG3,GNG4,GNG5,GNG7,GNG10,GNG11,GNGT1,GNGT2,PRKCA,PRKCB,PRKCD,PRKCE,PRKCG,PRKCH,PRKCQ,RGS4,RGS16,RGS20,RGS19,GNB5,GNAT3,GNG13,GNG2,GNG12,RGSL1,RGS17,GNB4,GNG8
R-HSA-1655829	Regulation of cholesterol biosynthesis by SREBP (SREBF)	55	100.00%	-1.82075	0.0140845	0.0612627	ACACA,ACACB,CREBBP,CYP51A1,DHCR7,FASN,FDFT1,FDPS,HMGCR,HMGCS1,IDI1,INSIG1,KPNB1,LSS,MTF1,MVD,MVK,NFYA,NFYB,NFYC,PPARA,MED1,RAN,RXRA,SC5D,SCD,SMARCD3,SP1,SQLE,SREBF1,SREBF2,TBL1X,TM7SF2,NCOA1,MBTPS1,GGPS1,SEC24C,SEC24D,SEC24B,SEC23A,CARM1,NCOA2,PMVK,SEC24A,ELOVL6,TBL1XR1,CHD9,SAR1B,INSIG2,MBTPS2,HELZ2,SCAP,NCOA6,GPAM,TGS1
R-HSA-8982491	Glycogen metabolism	29	96.55%	-1.8195	0.0128232	0.0571759	AGL,CALM1,CALM2,CALM3,GAA,GBE1,GYG1,GYS1,GYS2,PGM1,PHKA1,PHKA2,PHKB,PHKG1,PHKG2,PPP1R3C,PYGB,PYGL,PYGM,RPS27A,UBA52,UBB,UGP2,EPM2A,GYG2,NHLRC1,PGM2L1,PGM2
R-HSA-195721	Signaling by WNT	332	97.89%	-1.8191	0.00367985	0.0208079	AP2A1,AP2A2,AP2B1,TLE5,AKT1,AKT2,APC,XIAP,RHOA,ARRB2,BCL9,CALM1,CALM2,CALM3,CAMK2A,CAV1,RUNX3,AP2M1,AP2S1,CLTA,CLTB,CLTC,CREBBP,CSNK1A1,CSNK1E,CSNK1G2,CSNK2A2,CSNK2B,CTBP1,CTBP2,CTNNB1,DVL1,DVL2,DVL3,EP300,FZD2,GNAO1,GNAT2,GNB1,GNB2,GNB3,GNG3,GNG4,GNG5,GNG7,GNG10,GNG11,GNGT1,GNGT2,H2AC19,GSK3B,H2AC8,H2AC7,H2AX,H2AZ1,H2BC5,H2BC3,H3-3A,H3-3B,HDAC1,ITPR1,ITPR2,ITPR3,KRAS,LRP6,LRP5,MEN1,MOV10,MYC,NFA…
R-HSA-5620924	Intraflagellar transport	54	96.30%	-1.81634	0.0139186	0.0609675	DYNLT5,KIF3C,TNPO1,DYNLT2,TUBA4A,TUBA3C,TUBB2A,IFT88,DYNLL1,TRIP11,KIF3B,DYNLL2,IFT140,TUBB3,TUBB4A,TUBB4B,IFT27,KIF3A,DYNC2H1,TTC21B,IFT43,TTC26,IFT74,TUBA3D,TUBB1,DYNLRB2,DYNLRB1,IFT52,DYNC2LI1,HSPB11,TUBB6,TUBA1C,TTC30B,TUBB2B,IFT57,DYNC2I1,KIFAP3,IFT122,CLUAP1,IFT46,DYNC2I2,WDR35,IFT80,KIF17,IFT20,WDR19,TRAF3IP1,IFT172,DYNLT2B,TTC30A,IFT81,IFT22
R-HSA-5654741	Signaling by FGFR3	40	97.50%	-1.8152	0.0131859	0.0583745	BRAF,CBL,FGF1,FGF2,FGF4,FGF5,FGF8,FGF9,FGFR3,GAB1,GALNT3,GRB2,HRAS,KRAS,NRAS,PIK3CA,PIK3R1,PLCG1,PPP2CA,PPP2CB,PPP2R1A,MAPK1,MAPK3,PTPN11,RPS27A,SHC1,SOS1,SRC,UBA52,UBB,FGF23,MKNK1,FGF18,FGF17,FGF16,SPRY2,FRS3,FRS2,FGF20
R-HSA-5621481	C-type lectin receptors (CLRs)	143	97.90%	-1.81263	0.0103776	0.0479914	CALM1,CALM2,CALM3,CASP8,CDC34,MUC21,CHUK,CREBBP,EP300,FCER1G,FYN,HRAS,ICAM2,ICAM3,IKBKB,IL1B,ITPR1,ITPR2,ITPR3,KRAS,LYN,MUC20,MUC1,MUC3A,MUC4,MUC5AC,MUC6,MUC7,NFATC1,NFATC2,NFATC3,NFKB1,NFKB2,NFKBIA,NRAS,PAK1,PAK2,PAK3,PDPK1,PLCG2,PPP3CA,PPP3CB,PPP3R1,PRKACA,PRKACB,PRKACG,PRKCD,PSMA1,PSMA2,PSMA3,PSMA4,PSMA5,PSMA6,PSMA7,PSMB1,PSMB2,PSMB3,PSMB4,PSMB5,PSMB6,PSMB7,PSMB8,PSMB9,PSMB10,PSMC1,PSMC2,PSMC3…
R-HSA-429947	Deadenylation of mRNA	24	100.00%	-1.8077	0.0164105	0.0692021	EIF4A1,EIF4A2,EIF4B,EIF4E,EIF4G1,CNOT2,CNOT3,CNOT4,PARN,CNOT9,CNOT8,EIF4A3,PAN2,PAIP1,TUT7,CNOT6L,TNKS1BP1,CNOT11,CNOT1,TUT4,CNOT10,PAN3,PABPC1,CNOT7
R-HSA-2426168	Activation of gene expression by SREBF (SREBP)	42	100.00%	-1.80145	0.0141783	0.0614558	ACACA,ACACB,CREBBP,CYP51A1,DHCR7,FASN,FDFT1,FDPS,HMGCR,HMGCS1,IDI1,LSS,MTF1,MVD,MVK,NFYA,NFYB,NFYC,PPARA,MED1,RXRA,SC5D,SCD,SMARCD3,SP1,SQLE,SREBF1,SREBF2,TBL1X,TM7SF2,NCOA1,GGPS1,CARM1,NCOA2,PMVK,ELOVL6,TBL1XR1,CHD9,HELZ2,NCOA6,GPAM,TGS1
R-HSA-5654733	Negative regulation of FGFR4 signaling	31	96.77%	-1.79758	0.0167586	0.0699587	BRAF,CBL,FGF1,FGF2,FGF4,FGF6,FGF8,FGF9,FGFR4,GRB2,PPP2CA,PPP2CB,PPP2R1A,MAPK1,MAPK3,PTPN11,RPS27A,SRC,UBA52,UBB,FGF23,MKNK1,FGF18,FGF17,FGF16,FGF19,SPRY2,FRS2,KLB,FGF20
R-HSA-9678108	SARS-CoV-1 Infection	61	80.33%	-1.79669	0.0174833	0.0724973	PARP4,CANX,CTSL,DDX5,GALNT1,GSK3A,GSK3B,MGAT1,PIK3C3,PRKCSH,RB1,RPS27A,ST6GAL1,ST3GAL1,ST3GAL2,ST3GAL4,ST3GAL3,TMPRSS2,UBA52,UBB,UBE2I,SUMO1,UVRAG,VCP,VHL,MOGS,BECN1,ST6GALNAC2,CHMP6,PARP8,MAP1LC3B,PARP9,CHMP3,PARP10,ZCRB1,PARP14,PARP16,GANAB,PARP6,CHMP2B,CHMP7,ACE2,CHMP4C,ST6GALNAC3,ST6GALNAC4,CHMP2A,CHMP4A,CHMP4B,PIK3R4
R-HSA-264876	Insulin processing	27	100.00%	-1.79645	0.0169279	0.0704291	CPE,INS,KIF5A,KIF5B,KIF5C,MYO5A,PCSK1,PCSK2,SLC30A8,RAB27A,STX1A,VAMP2,EXOC5,EXOC3,SLC30A7,EXOC8,EXOC6,SLC30A6,EXOC1,EXOC2,EXOC7,ERO1B,CLTRN,MYRIP,EXOC4,ERO1A,SLC30A5
R-HSA-532668	N-glycan trimming in the ER and Calnexin/Calreticulin cycle	35	97.14%	-1.79614	0.0157179	0.0671928	AMFR,CALR,CANX,PDIA3,PRKCSH,PSMC1,RAD23B,RNF5,RPS27A,SEL1L,UBA52,UBB,VCP,MOGS,RNF103,EDEM1,MLEC,TRIM13,MARCHF6,OS9,RNF139,MAN1B1,DERL1,EDEM3,DERL2,UBXN1,SYVN1,EDEM2,UGGT2,NGLY1,GANAB,UGGT1,RNF185,ENGASE
R-HSA-190872	Transport of connexons to the plasma membrane	19	89.47%	-1.79041	0.015242	0.0658371	GJA1,GJB2,TUBA4A,TUBA3C,TUBB2A,TUBB3,TUBB4A,TUBB4B,TUBAL3,TUBA3E,TUBA3D,TUBB1,TUBA8,TUBB6,TUBA1C,TUBB8,TUBB2B
R-HSA-9006335	Signaling by Erythropoietin	25	100.00%	-1.78464	0.0188285	0.0765444	CRKL,EPO,EPOR,GAB1,GRB2,RAPGEF1,HRAS,JAK2,KRAS,LYN,NRAS,PIK3CA,PIK3CB,PIK3CD,PIK3CG,PIK3R1,PLCG1,PLCG2,SHC1,SOS1,STAT5A,STAT5B,VAV1,IRS2,PIK3R5
R-HSA-2871809	FCERI mediated Ca+2 mobilization	33	100.00%	-1.77783	0.0196834	0.0793837	BTK,CALM1,CALM2,CALM3,FCER1A,MS4A2,FCER1G,GRB2,ITK,ITPR1,ITPR2,ITPR3,LCP2,LYN,NFATC1,NFATC2,NFATC3,PLCG1,PLCG2,PPP3CA,PPP3CB,PPP3R1,SHC1,SOS1,SYK,TEC,TXK,VAV1,VAV2,GRAP2,VAV3,AHCYL1,LAT
R-HSA-6814122	Cooperation of PDCL (PhLP1) and TRiC/CCT in G-protein beta folding	38	97.37%	-1.77762	0.0157013	0.0671928	CCT6A,CSNK2A2,CSNK2B,GNA11,GNA15,GNAQ,GNB1,GNB2,GNB3,GNG3,GNG4,GNG5,GNG7,GNG10,GNG11,GNGT1,GNGT2,PDCL,RGS7,TCP1,CCT3,RGS11,RGS9,RGS6,GNA14,CCT7,CCT4,CCT2,GNB5,CCT6B,CCT8,GNG13,GNG2,CCT5,GNG12,GNB4,GNG8
R-HSA-9664565	Signaling by ERBB2 KD Mutants	25	100.00%	-1.77233	0.0205021	0.0822729	BTC,HBEGF,EGF,EGFR,ERBB2,ERBB3,ERBB4,EREG,GAB1,GRB2,NRG1,HRAS,HSP90AA1,KRAS,NRAS,PIK3CA,PIK3R1,PLCG1,SHC1,SOS1,NRG2,NRG3,CDC37,NRG4,ERBIN
R-HSA-8876725	Protein methylation	19	89.47%	-1.76931	0.0177137	0.0729664	CALM1,CALM2,CALM3,ETFB,HSPA8,RPS2,EEF1AKMT2,VCP,PRMT3,METTL22,VCPKMT,CAMKMT,METTL21A,KIN,EEF1AKMT1,ETFBKMT,EEF2KMT
R-HSA-351202	Metabolism of polyamines	59	100.00%	-1.76141	0.0187874	0.0765444	PAOX,AMD1,NQO1,OAZ1,OAZ2,ODC1,PSMA1,PSMA2,PSMA3,PSMA4,PSMA5,PSMA6,PSMA7,PSMB1,PSMB2,PSMB3,PSMB4,PSMB5,PSMB6,PSMB7,PSMB8,PSMB9,PSMB10,PSMC1,PSMC2,PSMC3,PSMC4,PSMC5,PSMC6,PSMD1,PSMD2,PSMD3,PSMD4,PSMD5,PSMD7,PSMD8,PSMD9,PSMD10,PSMD11,PSMD12,PSMD13,PSME1,PSME2,SAT1,SMS,SRM,SEM1,PSMF1,PSMD6,PSME3,PSMD14,PSMA8,AGMAT,AZIN2,AZIN1,OAZ3,SMOX,PSME4,PSMB11
R-HSA-69242	S Phase	161	99.38%	-1.75996	0.0159046	0.0677578	AKT1,AKT2,CCND1,CCNA2,CCNE1,CCNH,CDC6,CDC25A,CDC25B,CDC27,CDK2,CDK4,CDK7,CDKN1A,CDKN1B,CKS1B,LIN54,DNA2,E2F1,E2F4,E2F5,FEN1,GSK3B,LIG1,MAX,MCM2,MCM3,MCM4,MCM5,MCM6,MCM7,MNAT1,MYC,ORC1,ORC2,ORC4,ORC5,PCNA,POLA1,POLD1,POLD2,POLE,POLE2,PRIM1,PRIM2,PSMA1,PSMA2,PSMA3,PSMA4,PSMA5,PSMA6,PSMA7,PSMB1,PSMB2,PSMB3,PSMB4,PSMB5,PSMB6,PSMB7,PSMB8,PSMB9,PSMB10,PSMC1,PSMC2,PSMC3,PSMC4,PSMC5,PSMC6,PSMD1,PSMD2,PSM…
R-HSA-9639288	Amino acids regulate mTORC1	55	100.00%	-1.75788	0.0197183	0.0793837	ATP6V1A,ATP6V1B1,ATP6V1B2,ATP6V0C,ATP6V1C1,ATP6V1E1,ATP6V0B,ATP6V1G2,MTOR,FLCN,RHEB,SEC13,NPRL3,CASTOR2,LAMTOR3,ATP6V0E1,ATP6V0D1,ATP6V1F,ATP6V1G1,DEPDC5,TCIRG1,RRAGB,LAMTOR5,NPRL2,RRAGA,KPTN,KICS2,WDR59,SEH1L,ATP6V1C2,ATP6V0D2,SESN2,ATP6V1D,WDR24,ATP6V1H,MIOS,SLC38A9,LAMTOR1,ITFG2,SZT2,BMT2,SH3BP4,ATP6V0E2,RPTOR,FNIP2,ATP6V1E2,RRAGD,SESN1,ATP6V1G3,LAMTOR2,LAMTOR4,CASTOR1,FNIP1,RRAGC,MLST8
R-HSA-5620912	Anchoring of the basal body to the plasma membrane	98	97.96%	-1.75475	0.0162388	0.0689454	CDK1,CETN2,SCLT1,CSNK1D,CSNK1E,DCTN1,DYNC1H1,DYNC1I2,HSP90AA1,RAB8A,SEPTIN2,NEK2,NPHP1,ODF2,PAFAH1B1,PCM1,PCNT,PLK1,PPP2R1A,PRKACA,PRKAR2B,TUBB,TUBA4A,TUBG1,YWHAE,YWHAG,ALMS1,OFD1,SSNA1,DYNLL1,RAB11A,IQCB1,CEP135,CEP57,CCP110,CKAP5,SFI1,ACTR1A,AKAP9,TUBB4A,TUBB4B,DCTN2,PLK4,SDCCAG8,CNTRL,CEP43,CEP250,DCTN3,HAUS3,CEP97,TCTN1,TCTN2,CEP76,CEP290,CEP63,CEP70,TTBK2,B9D2,HAUS1,CEP83,TMEM216,CEP78,RAB3I…
R-HSA-72203	Processing of Capped Intron-Containing Pre-mRNA	244	98.36%	-1.75309	0.009839	0.0461876	CDC5L,CSTF1,CSTF2,CSTF3,DDX5,DHX9,DHX15,EIF4E,ELAVL2,ELAVL1,FUS,GLE1,GTF2F1,GTF2F2,U2AF1L4,HNRNPA1,HNRNPA2B1,HNRNPC,HNRNPD,HNRNPF,HNRNPH1,HNRNPH2,HNRNPK,HNRNPL,HNRNPU,HSPA8,MAGOH,HNRNPM,NCBP1,SNU13,YBX1,NUP88,NUP98,PCBP1,PCBP2,PLRG1,POLR2A,POLR2B,POLR2C,POLR2D,POLR2E,POLR2F,POLR2G,POLR2H,POLR2I,POLR2J,POLR2K,POLR2L,PRCC,PTBP1,RANBP2,SEC13,SRSF1,SRSF2,SRSF3,SRSF4,SRSF5,SRSF6,SRSF7,TRA2B,SNRNP70,SN…
R-HSA-4086400	PCP/CE pathway	92	98.91%	-1.75213	0.0166594	0.0697786	AP2A1,AP2A2,AP2B1,RHOA,ARRB2,AP2M1,AP2S1,CLTA,CLTB,CLTC,DVL1,DVL2,DVL3,FZD2,ROR1,ROR2,PFN1,PRKCA,PRKCB,PRKCG,PSMA1,PSMA2,PSMA3,PSMA4,PSMA5,PSMA6,PSMA7,PSMB1,PSMB2,PSMB3,PSMB4,PSMB5,PSMB6,PSMB7,PSMB8,PSMB9,PSMB10,PSMC1,PSMC2,PSMC3,PSMC4,PSMC5,PSMC6,PSMD1,PSMD2,PSMD3,PSMD4,PSMD5,PSMD7,PSMD8,PSMD9,PSMD10,PSMD11,PSMD12,PSMD13,PSME1,PSME2,RAC1,RAC2,RAC3,RPS27A,RYK,UBA52,UBB,WNT1,WNT5A,WNT11,FZD5,FZD3,…
R-HSA-399954	Sema3A PAK dependent Axon repulsion	16	100.00%	-1.74885	0.0206186	0.0824742	CFL1,FES,FYN,HSP90AA1,HSP90AB1,LIMK1,PAK1,PAK2,PAK3,PLXNA1,PLXNA2,RAC1,NRP1,SEMA3A,PLXNA3,PLXNA4
R-HSA-1538133	G0 and Early G1	27	100.00%	-1.74507	0.0225705	0.087198	CCNA2,CCNE1,CDK1,CDC6,CDC25A,CDK2,LIN54,DYRK1A,E2F1,E2F4,E2F5,HDAC1,MAX,MYBL2,MYC,PCNA,RBBP4,RBL1,RBL2,TFDP1,TFDP2,TOP2A,CCNA1,CCNE2,LIN37,LIN9,LIN52
R-HSA-450282	MAPK targets/ Nuclear events mediated by MAP kinases	31	100.00%	-1.7427	0.0226983	0.0874203	ATF1,CREB1,ATF2,MAPK14,DUSP3,DUSP4,DUSP6,DUSP7,ELK1,FOS,JUN,MEF2A,MEF2C,PPP2CA,PPP2CB,PPP2R1A,PPP2R1B,PPP2R5D,MAPK1,MAPK3,MAPK7,MAPK8,MAPK11,MAPK9,MAPK10,RPS6KA1,RPS6KA2,RPS6KA3,RPS6KA5,MAPKAPK2,VRK3
R-HSA-182971	EGFR downregulation	31	96.77%	-1.74065	0.0224862	0.0871428	AREG,BTC,CBL,CDC42,HBEGF,EGF,EGFR,EPS15,EREG,GRB2,PTPN3,PTPN12,PTPRK,RPS27A,SH3GL1,SH3GL2,SH3GL3,TGFA,UBA52,UBB,STAM,ARHGEF7,HGS,SPRY1,SPRY2,STAM2,EPS15L1,EPGN,EPN1,SH3KBP1
R-HSA-1169408	ISG15 antiviral mechanism	73	95.89%	-1.73893	0.0196078	0.0793837	EIF4A1,EIF4A2,EIF4E,EIF4G1,EIF4G2,FLNB,IFIT1,IRF3,JAK1,KPNA1,KPNB1,KPNA2,KPNA3,KPNA4,KPNA5,MX1,MX2,NEDD4,NUP88,NUP98,PIN1,PLCG1,PPM1B,MAPK3,EIF2AK2,RANBP2,RPS27A,SEC13,STAT1,TPR,UBA52,UBB,UBA7,UBE2E1,UBE2N,TRIM25,NUP214,AAAS,RAE1,EIF4G3,UBE2L6,KPNA7,EIF4E2,NUP155,ISG15,NUP93,EIF4A3,NUP58,NUP153,NUP50,NUP42,USP18,NUP37,NUP85,SEH1L,HERC5,NUP54,NUP43,EIF4E3,NDC1,NUP133,NUP205,NUP210,NUP160,NUP188,DD…
R-HSA-195253	Degradation of beta-catenin by the destruction complex	83	98.80%	-1.73858	0.0154819	0.0666418	TLE5,APC,CSNK1A1,CTBP1,CTBP2,CTNNB1,GSK3B,HDAC1,PPP2CA,PPP2CB,PPP2R1A,PPP2R1B,PPP2R5A,PPP2R5B,PPP2R5C,PPP2R5D,PPP2R5E,PSMA1,PSMA2,PSMA3,PSMA4,PSMA5,PSMA6,PSMA7,PSMB1,PSMB2,PSMB3,PSMB4,PSMB5,PSMB6,PSMB7,PSMB8,PSMB9,PSMB10,PSMC1,PSMC2,PSMC3,PSMC4,PSMC5,PSMC6,PSMD1,PSMD2,PSMD3,PSMD4,PSMD5,PSMD7,PSMD8,PSMD9,PSMD10,PSMD11,PSMD12,PSMD13,PSME1,PSME2,RPS27A,SKP1,TCF7,TCF7L2,TLE1,TLE2,TLE3,TLE4,UBA52,UBB,…
R-HSA-5675221	Negative regulation of MAPK pathway	43	97.67%	-1.7358	0.0212675	0.0834597	ARAF,BRAF,DUSP1,DUSP2,DUSP4,DUSP5,DUSP6,DUSP7,DUSP8,DUSP9,HRAS,KRAS,MARK3,NRAS,PEBP1,PPP2CA,PPP2CB,PPP2R1A,PPP2R1B,PPP2R5A,PPP2R5B,PPP2R5C,PPP2R5D,PPP2R5E,PPP5C,MAPK1,MAPK3,MAP2K1,MAP2K2,PTPN3,PTPN7,RAF1,RPS27A,MAPK12,UBA52,UBB,YWHAB,BRAP,KSR1,DUSP10,DUSP16,PAQR3
R-HSA-69601	Ubiquitin Mediated Degradation of Phosphorylated Cdc25A	52	98.08%	-1.73269	0.0210798	0.0834597	CDC25A,CHEK1,PSMA1,PSMA2,PSMA3,PSMA4,PSMA5,PSMA6,PSMA7,PSMB1,PSMB2,PSMB3,PSMB4,PSMB5,PSMB6,PSMB7,PSMB8,PSMB9,PSMB10,PSMC1,PSMC2,PSMC3,PSMC4,PSMC5,PSMC6,PSMD1,PSMD2,PSMD3,PSMD4,PSMD5,PSMD7,PSMD8,PSMD9,PSMD10,PSMD11,PSMD12,PSMD13,PSME1,PSME2,RPS27A,UBA52,UBB,SEM1,PSMF1,PSMD6,PSME3,PSMD14,CHEK2,PSMA8,PSME4,PSMB11
R-HSA-69610	p53-Independent DNA Damage Response	52	98.08%	-1.73269	0.0210798	0.0834597	CDC25A,CHEK1,PSMA1,PSMA2,PSMA3,PSMA4,PSMA5,PSMA6,PSMA7,PSMB1,PSMB2,PSMB3,PSMB4,PSMB5,PSMB6,PSMB7,PSMB8,PSMB9,PSMB10,PSMC1,PSMC2,PSMC3,PSMC4,PSMC5,PSMC6,PSMD1,PSMD2,PSMD3,PSMD4,PSMD5,PSMD7,PSMD8,PSMD9,PSMD10,PSMD11,PSMD12,PSMD13,PSME1,PSME2,RPS27A,UBA52,UBB,SEM1,PSMF1,PSMD6,PSME3,PSMD14,CHEK2,PSMA8,PSME4,PSMB11
R-HSA-69613	p53-Independent G1/S DNA damage checkpoint	52	98.08%	-1.73269	0.0210798	0.0834597	CDC25A,CHEK1,PSMA1,PSMA2,PSMA3,PSMA4,PSMA5,PSMA6,PSMA7,PSMB1,PSMB2,PSMB3,PSMB4,PSMB5,PSMB6,PSMB7,PSMB8,PSMB9,PSMB10,PSMC1,PSMC2,PSMC3,PSMC4,PSMC5,PSMC6,PSMD1,PSMD2,PSMD3,PSMD4,PSMD5,PSMD7,PSMD8,PSMD9,PSMD10,PSMD11,PSMD12,PSMD13,PSME1,PSME2,RPS27A,UBA52,UBB,SEM1,PSMF1,PSMD6,PSME3,PSMD14,CHEK2,PSMA8,PSME4,PSMB11
R-HSA-418594	G alpha (i) signalling events	318	98.11%	-1.73123	0.0087156	0.041541	ADCY1,ADCY2,ADCY3,ADCY5,ADCY6,ADCY7,ADCY8,ADCY9,ADORA1,ADORA3,ADRA2A,ADRA2B,ADRA2C,GRK2,AGT,AGTR2,APLNR,ADCY4,ANXA1,APP,OPN1SW,BDKRB1,BDKRB2,CXCR5,C3,C3AR1,C5,C5AR1,CALM1,CALM2,CALM3,CAMK4,CAMK2A,CAMK2B,CAMK2D,CAMK2G,CASR,CDK5,CHRM2,CHRM4,CCR1,CCR3,CCR4,CCR5,CCR6,CCR7,CCR8,CNR1,CNR2,OXER1,CORT,CREB1,CX3CR1,DRD3,DRD4,GPR183,LPAR1,S1PR3,OPN1MW3,FPR1,FPR2,FPR3,GABBR1,GALR1,OPN1MW,GNA11,GNA15,GNAI1,G…
R-HSA-9006115	Signaling by NTRK2 (TRKB)	25	100.00%	-1.72809	0.0253138	0.0937214	BDNF,CDK5,DOCK3,FYN,GAB1,GRB2,GRIN2B,HRAS,KRAS,NRAS,NTF3,NTF4,NTRK2,PIK3CA,PIK3R1,PLCG1,PTPN11,RAC1,SHC1,SOS1,SRC,TIAM1,CDK5R1,FRS3,FRS2
R-HSA-69202	Cyclin E associated events during G1/S transition	83	98.80%	-1.72767	0.0176625	0.0729664	AKT1,AKT2,CCND1,CCNA2,CCNE1,CCNH,CDC25A,CDK2,CDK4,CDK7,CDKN1A,CDKN1B,CKS1B,LIN54,E2F1,E2F4,E2F5,MAX,MNAT1,MYC,PSMA1,PSMA2,PSMA3,PSMA4,PSMA5,PSMA6,PSMA7,PSMB1,PSMB2,PSMB3,PSMB4,PSMB5,PSMB6,PSMB7,PSMB8,PSMB9,PSMB10,PSMC1,PSMC2,PSMC3,PSMC4,PSMC5,PSMC6,PSMD1,PSMD2,PSMD3,PSMD4,PSMD5,PSMD7,PSMD8,PSMD9,PSMD10,PSMD11,PSMD12,PSMD13,PSME1,PSME2,PTK6,RB1,RBBP4,RBL2,RPS27A,SKP1,SKP2,TFDP1,TFDP2,UBA52,UBB,WEE…
R-HSA-8951664	Neddylation	234	99.15%	-1.7272	0.011302	0.05169	BIRC5,CCNF,CISH,ERCC8,DDB1,DDB2,EPAS1,GPS1,HIF1A,LMO7,KCTD6,NEDD8,FBXO15,ASB10,PSMA1,PSMA2,PSMA3,PSMA4,PSMA5,PSMA6,PSMA7,PSMB1,PSMB2,PSMB3,PSMB4,PSMB5,PSMB6,PSMB7,PSMB8,PSMB9,PSMB10,PSMC1,PSMC2,PSMC3,PSMC4,PSMC5,PSMC6,PSMD1,PSMD2,PSMD3,PSMD4,PSMD5,PSMD7,PSMD8,PSMD9,PSMD10,PSMD11,PSMD12,PSMD13,PSME1,PSME2,RBBP5,RBBP7,RPS27A,FBXW4,SKP1,SKP2,COMMD6,ELOC,ELOB,UBA52,UBB,UBE2D1,UBE2D2,UBE2D3,UCHL3,VHL,…
R-HSA-1227990	Signaling by ERBB2 in Cancer	26	100.00%	-1.72698	0.0252821	0.0937214	BTC,HBEGF,EGF,EGFR,ERBB2,ERBB3,ERBB4,EREG,GAB1,GRB2,NRG1,HRAS,HSP90AA1,KRAS,NRAS,PIK3CA,PIK3R1,PLCG1,PTPN12,SHC1,SOS1,NRG2,NRG3,CDC37,NRG4,ERBIN
R-HSA-5654689	PI-3K cascade:FGFR1	21	100.00%	-1.72189	0.0230052	0.0877866	FGF1,FGF2,FGF3,FGF4,FGF5,FGF6,FGF8,FGF9,FGF10,FGFR1,GAB1,GRB2,PIK3CA,PIK3R1,PTPN11,FGF23,FGF17,KL,FRS2,FGF20,FGF22
R-HSA-164938	Nef-mediates down modulation of cell surface receptors by recruiting them to clathrin adapters	22	95.45%	-1.72111	0.0230052	0.0877866	AP2A1,AP2A2,AP1B1,AP2B1,AP1G1,ARF1,B2M,CD4,CD8B,CD28,AP2M1,AP1S1,AP2S1,HLA-A,LCK,AP1S2,AP1M1,AP1M2,ATP6V1H,PACS1,AP1S3
R-HSA-397795	G-protein beta:gamma signalling	32	100.00%	-1.7089	0.0269467	0.0983042	AKT1,AKT2,RHOA,BTK,CDC42,GNB1,GNB2,GNB3,GNG3,GNG4,GNG5,GNG7,GNG10,GNG11,GNGT1,GNGT2,PAK1,PDPK1,PIK3CG,PLCB2,PLCB3,ARHGEF6,AKT3,GNB5,PIK3R6,GNG13,GNG2,GNG12,PLCB1,PIK3R5,GNB4,GNG8
R-HSA-76005	Response to elevated platelet cytosolic Ca2+	134	99.25%	-1.70801	0.0184981	0.0756963	A1BG,A2M,SERPINA3,ACTN4,ACTN1,ACTN2,AHSG,ALB,ALDOA,ANXA5,APLP2,APOA1,APOH,APP,CHID1,SERPING1,CALM1,CALM2,CALM3,CALU,CD9,CD36,CD63,CFL1,CLU,CTSW,CFD,ECM1,EGF,F5,F8,F13A1,FGA,FGB,FGG,VEGFD,FLNA,FN1,GAS6,HGF,HRG,HSPA5,IGF1,IGF2,ISLR,ITGA2B,ITGB3,ITIH3,ITIH4,KNG1,LAMP2,LGALS3BP,CD109,ORM1,ORM2,SERPINE1,PCDH7,PDGFA,PDGFB,PECAM1,PF4,PFN1,SERPINA1,SERPINA4,PLG,PLEK,SERPINF2,PPBP,PPIA,SRGN,PRKCA,PRKCB,PR…
R-HSA-190828	Gap junction trafficking	47	91.49%	-1.70669	0.0266695	0.0976415	AP2M1,CLTA,CLTB,CLTC,DAB2,DNM1,DNM2,GJA1,GJA3,GJA4,GJA5,GJA8,GJB1,GJB2,GJB3,GJB5,MYO6,TUBA4A,TUBA3C,TUBB2A,CLTCL1,GJC1,TUBB3,TUBB4A,TUBB4B,GJB6,TUBAL3,TUBA3E,GJB7,TUBA3D,GJA9,TUBB1,TUBA8,TUBB6,GJA10,TUBA1C,TUBB8,TUBB2B,GJD4,GJC2,GJD2,GJD3,GJB4
R-HSA-5654738	Signaling by FGFR2	73	97.26%	-1.70222	0.0218675	0.0855445	BRAF,CBL,FGF1,FGF2,FGF3,FGF4,FGF5,FGF6,FGF7,FGF8,FGF9,FGF10,FGFR2,GAB1,GRB2,GTF2F1,GTF2F2,HNRNPA1,HNRNPF,HNRNPH1,HRAS,KRAS,HNRNPM,NCBP1,NRAS,PIK3CA,PIK3R1,PLCG1,POLR2A,POLR2B,POLR2C,POLR2D,POLR2E,POLR2F,POLR2G,POLR2H,POLR2I,POLR2J,POLR2K,POLR2L,PPP2CA,PPP2CB,PPP2R1A,MAPK1,MAPK3,PTBP1,PTPN11,RPS27A,SHC1,SOS1,SRC,TIA1,TIAL1,UBA52,UBB,FGF23,MKNK1,FGF18,FGF17,FGF16,FGFBP1,SPRY2,FRS3,FRS2,FGFBP3,ESRP2…
R-HSA-5654720	PI-3K cascade:FGFR4	20	100.00%	-1.70169	0.0284528	0.102004	FGF1,FGF2,FGF4,FGF6,FGF8,FGF9,FGFR4,GAB1,GRB2,PIK3CA,PIK3R1,PTPN11,FGF23,FGF18,FGF17,FGF16,FGF19,FRS2,KLB,FGF20
R-HSA-8932339	ROS sensing by NFE2L2	57	96.49%	-1.70157	0.0249187	0.0930898	CSNK2A2,CSNK2B,NFE2L2,PRKCD,PSMA1,PSMA2,PSMA3,PSMA4,PSMA5,PSMA6,PSMA7,PSMB1,PSMB2,PSMB3,PSMB4,PSMB5,PSMB6,PSMB7,PSMB8,PSMB9,PSMB10,PSMC1,PSMC2,PSMC3,PSMC4,PSMC5,PSMC6,PSMD1,PSMD2,PSMD3,PSMD4,PSMD5,PSMD7,PSMD8,PSMD9,PSMD10,PSMD11,PSMD12,PSMD13,PSME1,PSME2,RPS27A,UBA52,UBB,SEM1,CUL3,PSMF1,KEAP1,PSMD6,RBX1,PSME3,PSMD14,PSMA8,PSME4,PSMB11
R-HSA-9668328	Sealing of the nuclear envelope (NE) by ESCRT-III	31	90.32%	-1.70114	0.0271179	0.0986395	CC2D1B,SPAST,TUBA4A,TUBA3C,TUBB2A,IST1,TUBB3,TUBB4A,TUBB4B,CHMP6,TUBAL3,TUBA3E,TUBA3D,TUBB1,CHMP3,TUBA8,TUBB6,TUBA1C,TUBB8,TUBB2B,LEMD2,CHMP2B,CHMP7,CHMP4C,VPS4A,CHMP2A,CHMP4A,CHMP4B
R-HSA-190236	Signaling by FGFR	87	97.70%	-1.69676	0.0212207	0.0834597	BRAF,CBL,FGF1,FGF2,FGF3,FGF4,FGF5,FGF6,FGF7,FGF8,FGF9,FGF10,FGFR1,FGFR3,FGFR2,FGFR4,GAB1,GALNT3,GRB2,GTF2F1,GTF2F2,HNRNPA1,HNRNPF,HNRNPH1,HRAS,ANOS1,KRAS,SPRED2,HNRNPM,NCBP1,NRAS,PIK3CA,PIK3R1,PLCG1,POLR2A,POLR2B,POLR2C,POLR2D,POLR2E,POLR2F,POLR2G,POLR2H,POLR2I,POLR2J,POLR2K,POLR2L,PPP2CA,PPP2CB,PPP2R1A,MAPK1,MAPK3,PTBP1,PTPN11,RPS27A,SHC1,SOS1,SRC,TIA1,TIAL1,UBA52,UBB,FGF23,MKNK1,FGF18,FGF17,FGF…
R-HSA-3299685	Detoxification of Reactive Oxygen Species	37	100.00%	-1.69616	0.0258858	0.0955549	NUDT2,AQP8,ATOX1,ATP7A,CAT,CYBA,CYBB,GPX8,GPX1,GPX2,GPX3,GPX5,GPX7,GSR,GSTP1,NCF2,NCF4,P4HB,PRDX1,SOD1,SOD2,SOD3,PRDX2,TXN,TXNRD1,PRDX6,CCS,TXNRD2,PRDX3,NOX5,NOX4,CYCS,PRDX5,TXN2,GPX6,ERO1A,NCF1
R-HSA-392518	Signal amplification	33	100.00%	-1.69398	0.029739	0.105898	AAMP,MAPK14,GNA11,GNA15,GNAI1,GNAI2,GNAI3,GNAQ,GNB1,GNB2,GNB3,GNG3,GNG4,GNG5,GNG7,GNG10,GNG11,GNGT1,GNGT2,P2RY1,PLA2G4A,SRC,TBXA2R,GNA14,GNA13,GNB5,GNAT3,GNG13,GNG2,GNG12,GNB4,GNG8,P2RY12
R-HSA-198753	ERK/MAPK targets	22	100.00%	-1.69232	0.0278702	0.100698	MAPK14,DUSP3,DUSP4,DUSP6,DUSP7,ELK1,MEF2A,MEF2C,PPP2CA,PPP2CB,PPP2R1A,PPP2R1B,PPP2R5D,MAPK1,MAPK3,MAPK7,MAPK11,RPS6KA1,RPS6KA2,RPS6KA3,RPS6KA5,VRK3
R-HSA-8978934	Metabolism of cofactors	20	100.00%	-1.68966	0.0305296	0.107285	AKT1,CALM1,CALM2,CALM3,DHFR,GCH1,GCHFR,HSP90AA1,IDH1,NOS3,PRKG2,PTS,SPR,COQ7,COQ6,COQ5,COQ3,PDSS1,COQ9,PDSS2
R-HSA-69481	G2/M Checkpoints	167	97.01%	-1.68841	0.0241846	0.0914457	ATM,ATR,BARD1,BLM,BRCA1,CCNB1,CDK1,CDC6,CDC25A,CDC25C,CDK2,CHEK1,DNA2,RNF168,SFN,H2AX,H2BC5,H2BC3,HUS1,MCM2,MCM3,MCM4,MCM5,MCM6,MCM7,MRE11,NBN,ORC1,ORC2,ORC4,ORC5,PSMA1,PSMA2,PSMA3,PSMA4,PSMA5,PSMA6,PSMA7,PSMB1,PSMB2,PSMB3,PSMB4,PSMB5,PSMB6,PSMB7,PSMB8,PSMB9,PSMB10,PSMC1,PSMC2,PSMC3,PSMC4,PSMC5,PSMC6,PSMD1,PSMD2,PSMD3,PSMD4,PSMD5,PSMD7,PSMD8,PSMD9,PSMD10,PSMD11,PSMD12,PSMD13,PSME1,PSME2,RAD1,RAD9…
R-HSA-8878166	Transcriptional regulation by RUNX2	121	98.35%	-1.68825	0.0243478	0.0915066	ABL1,AKT1,AKT2,AR,NKX3-2,BAX,CCND1,BGLAP,BMP2,RUNX2,RUNX1,CBFB,CCNB1,CDK1,CDK4,CDKN1A,COL1A1,DLX5,DLX6,ESR1,ESRRA,PPARGC1B,GLI2,GLI3,NR3C1,GSK3B,HES1,IHH,ITGA5,LGALS3,SMAD1,SMAD4,SMAD6,MAF,MMP13,MSX2,MAPK1,MAPK3,PSMA1,PSMA2,PSMA3,PSMA4,PSMA5,PSMA6,PSMA7,PSMB1,PSMB2,PSMB3,PSMB4,PSMB5,PSMB6,PSMB7,PSMB8,PSMB9,PSMB10,PSMC1,PSMC2,PSMC3,PSMC4,PSMC5,PSMC6,PSMD1,PSMD2,PSMD3,PSMD4,PSMD5,PSMD7,PSMD8,PSMD9,…
R-HSA-5610785	GLI3 is processed to GLI3R by the proteasome	60	98.33%	-1.68524	0.0266866	0.0976415	CSNK1A1,GLI3,GSK3B,PRKACA,PRKACB,PRKACG,PSMA1,PSMA2,PSMA3,PSMA4,PSMA5,PSMA6,PSMA7,PSMB1,PSMB2,PSMB3,PSMB4,PSMB5,PSMB6,PSMB7,PSMB8,PSMB9,PSMB10,PSMC1,PSMC2,PSMC3,PSMC4,PSMC5,PSMC6,PSMD1,PSMD2,PSMD3,PSMD4,PSMD5,PSMD7,PSMD8,PSMD9,PSMD10,PSMD11,PSMD12,PSMD13,PSME1,PSME2,RPS27A,SKP1,UBA52,UBB,SEM1,CUL1,BTRC,PSMF1,PSMD6,RBX1,PSME3,PSMD14,PSMA8,SUFU,PSME4,PSMB11
R-HSA-9013424	RHOV GTPase cycle	38	97.37%	-1.68425	0.0280076	0.100698	DST,CDC42,CLTC,EPHA2,MAP3K11,MYO9A,NCK1,PAK1,PAK2,PIK3R1,SPTAN1,SPTBN1,TPM3,TPM4,RHOV,USP9X,NCK2,IQGAP1,ARHGEF7,WASL,DLG5,TXNL1,CCP110,GIT2,PAK4,WDR6,CEP97,PEAK1,VANGL1,PARD6A,PARD6B,DEPDC1B,PAK6,ZNF512B,SH3RF1,ARHGAP12,GIT1
R-HSA-164378	PKA activation in glucagon signalling	17	100.00%	-1.68347	0.0302781	0.107005	ADCY1,ADCY2,ADCY3,ADCY5,ADCY6,ADCY7,ADCY8,ADCY9,ADCY4,GNAS,PRKACA,PRKACB,PRKACG,PRKAR1A,PRKAR1B,PRKAR2A,PRKAR2B
R-HSA-202733	Cell surface interactions at the vascular wall	138	97.83%	-1.67833	0.0230921	0.087849	ANGPT1,ANGPT2,APOB,ATP1B1,ATP1B2,ATP1B3,CEACAM1,BSG,CAV1,CD2,CD44,CD47,CD48,CD58,CD74,CEACAM5,CEACAM8,COL1A1,COL1A2,CXADR,F2,FCER1G,FN1,FYN,GAS6,GLG1,GPC1,GRB2,GRB7,GRB14,GYPA,GYPB,GYPC,HRAS,JCHAIN,IGLL1,INPP5D,ITGA6,ITGA3,ITGA4,ITGA5,ITGAL,ITGAM,ITGAV,ITGAX,ITGB1,ITGB2,ITGB3,KRAS,L1CAM,LCK,LYN,EPCAM,MAG,CD99,MIF,MMP1,NRAS,OLR1,PECAM1,PF4,PF4V1,PIK3CA,PIK3CB,PIK3R1,PIK3R2,PLCG1,PPIA,PROC,PROS1,PS…
R-HSA-2467813	Separation of Sister Chromatids	191	97.38%	-1.67218	0.0224215	0.0871428	BIRC5,BUB1,BUB1B,CDC20,CDC27,CENPA,CENPC,CENPE,CENPF,DYNC1H1,DYNC1I1,DYNC1I2,DYNC1LI2,CENPI,INCENP,KIF2A,MAD2L1,NUP98,PAFAH1B1,PLK1,PPP1CC,PPP2CA,PPP2CB,PPP2R1A,PPP2R1B,PPP2R5A,PPP2R5B,PPP2R5C,PPP2R5D,PPP2R5E,PSMA1,PSMA2,PSMA3,PSMA4,PSMA5,PSMA6,PSMA7,PSMB1,PSMB2,PSMB3,PSMB4,PSMB5,PSMB6,PSMB7,PSMB8,PSMB9,PSMB10,PSMC1,PSMC2,PSMC3,PSMC4,PSMC5,PSMC6,PSMD1,PSMD2,PSMD3,PSMD4,PSMD5,PSMD7,PSMD8,PSMD9,PSM…
R-HSA-2555396	Mitotic Metaphase and Anaphase	237	97.05%	-1.67185	0.016308	0.0690041	BIRC5,BUB1,BUB1B,CCNB1,CDK1,CDC20,CDC27,CENPA,CENPC,CENPE,CENPF,RCC1,DYNC1H1,DYNC1I1,DYNC1I2,DYNC1LI2,EMD,CENPI,CC2D1B,INCENP,KIF2A,KPNB1,TNPO1,LBR,LMNA,LMNB1,MAD2L1,NUP98,PAFAH1B1,PLK1,PPP1CC,PPP2CA,PPP2CB,PPP2R1A,PPP2R1B,PPP2R2A,PPP2R5A,PPP2R5B,PPP2R5C,PPP2R5D,PPP2R5E,PSMA1,PSMA2,PSMA3,PSMA4,PSMA5,PSMA6,PSMA7,PSMB1,PSMB2,PSMB3,PSMB4,PSMB5,PSMB6,PSMB7,PSMB8,PSMB9,PSMB10,PSMC1,PSMC2,PSMC3,PSMC4,P…
R-HSA-3371453	Regulation of HSF1-mediated heat shock response	69	98.55%	-1.66995	0.0279644	0.100698	ATM,ATR,BAG1,GSK3B,HSF1,HSPA1A,HSPA1B,HSPA1L,HSPA2,HSPA4,HSPA5,HSPA6,HSPA8,HSPA9,DNAJB1,NUP88,NUP98,MAPK1,MAPK3,RANBP2,RPA1,RPA2,RPA3,SEC13,ST13,HSPA13,TPR,DNAJC7,YWHAE,NUP214,AAAS,RAE1,MAPKAPK2,BAG5,BAG4,BAG3,BAG2,NUP155,NUP93,NUP58,NUP153,DNAJB6,NUP50,HSPH1,NUP42,NUP37,NUP85,SEH1L,HSPA14,HSPA12B,HIKESHI,NUP54,NUP43,HSPA4L,NDC1,NUP133,NUP205,NUP210,NUP160,SIRT1,NUP188,NUP62,NUP107,CCAR2,RPS19BP1…
R-HSA-8866654	E3 ubiquitin ligases ubiquitinate target proteins	59	98.31%	-1.66898	0.0305099	0.107285	H2BC5,H2BC3,HLA-A,PCNA,PEX10,PEX12,PEX13,PEX14,PRKDC,PEX2,PEX5,RPS27A,HLTF,UBA52,UBB,UBE2A,UBE2B,UBE2D1,UBE2D2,UBE2D3,UBE2E1,UBE2L3,UBE2N,UBE2V2,VCP,H2BC8,H2BC13,H2BC15,H2BC14,H2BC7,H2BC6,H2BC9,H2BC10,H2BC4,H2BC17,BCL10,H2BC11,CTR9,RNF144A,RNF40,RRAGA,DERL1,CDC73,WDR61,RNF181,WAC,H2BC12,UBE2J2,PAF1,SELENOS,RTF1,RNF20,RNF152,RAD18,LEO1,H2BC1,TMEM129,SHPRH
R-HSA-157858	Gap junction trafficking and regulation	49	91.84%	-1.66889	0.0298796	0.105898	AP2M1,CLTA,CLTB,CLTC,DAB2,DNM1,DNM2,GJA1,GJA3,GJA4,GJA5,GJA8,GJB1,GJB2,GJB3,GJB5,MYO6,SRC,TJP1,TUBA4A,TUBA3C,TUBB2A,CLTCL1,GJC1,TUBB3,TUBB4A,TUBB4B,GJB6,TUBAL3,TUBA3E,GJB7,TUBA3D,GJA9,TUBB1,TUBA8,TUBB6,GJA10,TUBA1C,TUBB8,TUBB2B,GJD4,GJC2,GJD2,GJD3,GJB4
R-HSA-8939211	ESR-mediated signaling	223	98.21%	-1.6654	0.0183527	0.0753492	AKT1,AKT2,AREG,CCND1,BCL2,BTC,CALM1,CALM2,CALM3,CAV1,CAV2,RUNX1,CBFB,CCNT1,CDK9,CDKN1B,CHD1,CREB1,ATF2,CREBBP,CTSD,DDX5,HBEGF,S1PR3,EGF,EGFR,ELK1,EP300,ERBB4,EREG,ESR1,ESR2,FKBP4,FKBP5,FOXO3,FOS,FOSB,NR5A2,GATA3,GNAI1,GNAI2,GNAI3,GNB1,GNB2,GNB3,GNG3,GNG4,GNG5,GNG7,GNG10,GNG11,GNGT1,GNGT2,H2AC19,GTF2A1,GTF2A2,GTF2F1,GTF2F2,H2AC8,H2AC7,H2AX,H2AZ1,H2BC5,H2BC3,H3-3A,H3-3B,HDAC1,FOXA1,HRAS,PRMT1,HSPB1…
R-HSA-445717	Aquaporin-mediated transport	52	98.08%	-1.66248	0.0309744	0.108236	ADCY1,ADCY2,ADCY3,ADCY5,ADCY6,ADCY7,ADCY8,ADCY9,ADCY4,AQP8,AQP1,AQP2,AQP3,AQP4,AQP5,AQP6,AQP7,AQP9,AVP,AVPR2,GNAS,GNB1,GNB2,GNB3,GNG3,GNG4,GNG5,GNG7,GNG10,GNG11,GNGT1,GNGT2,MIP,MYO5B,PRKACA,PRKACB,PRKACG,PRKAR1A,PRKAR1B,PRKAR2A,PRKAR2B,RAB11A,GNB5,GNG13,AQP11,GNG2,RAB11FIP2,GNG12,AQP10,GNB4,GNG8
R-HSA-69656	Cyclin A:Cdk2-associated events at S phase entry	85	98.82%	-1.66164	0.0247103	0.092589	AKT1,AKT2,CCND1,CCNA2,CCNE1,CCNH,CDC25A,CDC25B,CDK2,CDK4,CDK7,CDKN1A,CDKN1B,CKS1B,LIN54,E2F1,E2F4,E2F5,MAX,MNAT1,MYC,PSMA1,PSMA2,PSMA3,PSMA4,PSMA5,PSMA6,PSMA7,PSMB1,PSMB2,PSMB3,PSMB4,PSMB5,PSMB6,PSMB7,PSMB8,PSMB9,PSMB10,PSMC1,PSMC2,PSMC3,PSMC4,PSMC5,PSMC6,PSMD1,PSMD2,PSMD3,PSMD4,PSMD5,PSMD7,PSMD8,PSMD9,PSMD10,PSMD11,PSMD12,PSMD13,PSME1,PSME2,PTK6,RB1,RBBP4,RBL2,RPS27A,SKP1,SKP2,TFDP1,TFDP2,UBA52,…
R-HSA-5358346	Hedgehog ligand biogenesis	65	98.46%	-1.66134	0.0298637	0.105898	GPC5,IHH,P4HB,PSMA1,PSMA2,PSMA3,PSMA4,PSMA5,PSMA6,PSMA7,PSMB1,PSMB2,PSMB3,PSMB4,PSMB5,PSMB6,PSMB7,PSMB8,PSMB9,PSMB10,PSMC1,PSMC2,PSMC3,PSMC4,PSMC5,PSMC6,PSMD1,PSMD2,PSMD3,PSMD4,PSMD5,PSMD7,PSMD8,PSMD9,PSMD10,PSMD11,PSMD12,PSMD13,PSME1,PSME2,RPS27A,SEL1L,SHH,ADAM17,UBA52,UBB,VCP,SEM1,PSMF1,PSMD6,PSME3,PSMD14,OS9,PSMA8,NOTUM,DHH,DERL2,SYVN1,DISP2,HHAT,PSME4,PSMB11,SCUBE2,ERLEC1
R-HSA-68949	Orc1 removal from chromatin	70	98.57%	-1.65134	0.0314875	0.109721	CCNA2,CDC6,CDK2,MCM2,MCM3,MCM4,MCM5,MCM6,MCM7,ORC1,ORC2,ORC4,ORC5,PSMA1,PSMA2,PSMA3,PSMA4,PSMA5,PSMA6,PSMA7,PSMB1,PSMB2,PSMB3,PSMB4,PSMB5,PSMB6,PSMB7,PSMB8,PSMB9,PSMB10,PSMC1,PSMC2,PSMC3,PSMC4,PSMC5,PSMC6,PSMD1,PSMD2,PSMD3,PSMD4,PSMD5,PSMD7,PSMD8,PSMD9,PSMD10,PSMD11,PSMD12,PSMD13,PSME1,PSME2,RPS27A,SKP1,SKP2,UBA52,UBB,SEM1,CUL1,CCNA1,PSMF1,PSMD6,RBX1,PSME3,PSMD14,PSMA8,CDT1,PSME4,ORC6,ORC3,PSMB11
R-HSA-5654687	Downstream signaling of activated FGFR1	31	100.00%	-1.65046	0.0362749	0.123973	FGF1,FGF2,FGF3,FGF4,FGF5,FGF6,FGF8,FGF9,FGF10,FGFR1,GAB1,GRB2,HRAS,KRAS,NRAS,PIK3CA,PIK3R1,PLCG1,PTPN11,SHC1,SOS1,FGF23,FGF17,KL,FRS3,FRS2,FLRT3,FLRT2,FLRT1,FGF20,FGF22
R-HSA-5663220	RHO GTPases Activate Formins	140	95.00%	-1.64895	0.0279674	0.100698	BIRC5,RHOA,RHOB,RHOC,BUB1,BUB1B,FMNL1,CDC20,CDC42,CENPA,CENPC,CENPE,CENPF,DIAPH1,DIAPH2,DYNC1H1,DYNC1I1,DYNC1I2,DYNC1LI2,DVL1,DVL2,DVL3,CENPI,INCENP,ITGB1,KIF2A,MAD2L1,NUP98,PAFAH1B1,PFN1,PFN2,PLK1,PPP1CC,PPP2CA,PPP2CB,PPP2R1A,PPP2R1B,PPP2R5A,PPP2R5B,PPP2R5C,PPP2R5D,PPP2R5E,RAC1,RANBP2,RANGAP1,RPS27,CLIP1,SEC13,SRC,SRF,TUBA4A,TUBA3C,TUBB2A,XPO1,CENPP,MAD1L1,DYNLL1,ZW10,BUB3,AURKB,DYNLL2,KNTC1,CKA…
R-HSA-5688426	Deubiquitination	298	92.62%	-1.64869	0.0165834	0.069695	ACTL6A,ADRB2,APC,BIRC2,BIRC3,AR,RHOA,ARRB1,ARRB2,BARD1,BRCA1,CCNA2,CDK1,CDC20,CDC25A,CFTR,CYLD,DDB2,EP300,ESR1,GATA3,KAT2A,H2AC19,H2AC8,H2AC7,H2BC5,H2BC3,HCFC1,HIF1A,IDE,FOXK2,SMAD1,SMAD2,SMAD3,SMAD4,SMAD7,MDM2,MDM4,ATXN3,FOXO4,MYC,NEDD8,NFKBIA,NFRKB,PRKN,POLB,PSMA1,PSMA2,PSMA3,PSMA4,PSMA5,PSMA6,PSMA7,PSMB1,PSMB2,PSMB3,PSMB4,PSMB5,PSMB6,PSMB7,PSMB8,PSMB9,PSMB10,PSMC1,PSMC2,PSMC3,PSMC4,PSMC5,PSMC6…
R-HSA-6807070	PTEN Regulation	140	97.86%	-1.64831	0.0265781	0.0976415	AKT1,AKT2,XIAP,BMI1,CHD3,CHD4,ATF2,CSNK2A2,CSNK2B,ATN1,PHC1,PHC2,EGR1,MECOM,EZH2,FRK,MTOR,HDAC1,HDAC2,JUN,MOV10,NEDD4,PML,PPARG,MAPK1,MAPK3,PSMA1,PSMA2,PSMA3,PSMA4,PSMA5,PSMA6,PSMA7,PSMB1,PSMB2,PSMB3,PSMB4,PSMB5,PSMB6,PSMB7,PSMB8,PSMB9,PSMB10,PSMC1,PSMC2,PSMC3,PSMC4,PSMC5,PSMC6,PSMD1,PSMD2,PSMD3,PSMD4,PSMD5,PSMD7,PSMD8,PSMD9,PSMD10,PSMD11,PSMD12,PSMD13,PSME1,PSME2,PTEN,RBBP4,RBBP7,REST,TRIM27,RHE…
R-HSA-3322077	Glycogen synthesis	16	93.75%	-1.64062	0.0380835	0.12909	GBE1,GYG1,GYS1,GYS2,PGM1,PPP1R3C,RPS27A,UBA52,UBB,UGP2,EPM2A,GYG2,NHLRC1,PGM2L1,PGM2
R-HSA-389958	Cooperation of Prefoldin and TriC/CCT in actin and tubulin folding	32	90.63%	-1.63635	0.0385425	0.130291	CCT6A,PFDN1,PFDN2,PFDN4,PFDN5,TCP1,CCT3,TUBA4A,TUBA3C,TUBB2A,VBP1,TUBB3,TUBB4A,TUBB4B,PFDN6,CCT7,CCT4,CCT2,CCT6B,CCT8,TUBAL3,TUBA3E,TUBA3D,TUBB1,TUBA8,TUBB6,TUBA1C,TUBB2B,CCT5
R-HSA-202040	G-protein activation	24	100.00%	-1.63168	0.0402991	0.135127	GNA11,GNA15,GNAQ,GNB1,GNB2,GNB3,GNG3,GNG4,GNG5,GNG7,GNG10,GNG11,GNGT1,GNGT2,OPRM1,PDYN,POMC,GNA14,GNB5,GNG13,GNG2,GNG12,GNB4,GNG8
R-HSA-166520	Signaling by NTRKs	134	100.00%	-1.62862	0.0308601	0.108141	ADCYAP1,ADCYAP1R1,ADORA2A,AP2A1,AP2A2,AP2B1,RHOA,ASCL1,ATF1,BAX,BDNF,BRAF,CDK5,CHD4,AP2M1,AP2S1,CLTA,CLTC,CREB1,ATF2,CRK,CRKL,MAPK14,DNM1,DNM2,DOCK3,DUSP3,DUSP4,DUSP6,DUSP7,EGR1,EGR2,EGR3,EGR4,ELK1,EP300,F3,FOS,FOSB,FYN,GAB1,GRB2,RAPGEF1,GRIN2B,HRAS,ID1,ID2,ID3,ID4,IRS1,JUNB,JUND,KRAS,LYL1,MEF2A,MEF2C,MEF2D,NAB1,NAB2,NGF,NRAS,NTF3,NTF4,NTRK1,NTRK2,NTRK3,FURIN,PCSK6,PCSK5,PIK3CA,PIK3CB,PIK3R1,PIK3…
R-HSA-449147	Signaling by Interleukins	462	98.05%	-1.6275	0.0101343	0.0472177	AGER,AKT1,ALOX5,ALOX15,ANXA1,ANXA2,BIRC5,APP,FASLG,ARF1,ATF1,CCND1,BCL2,BCL2L1,BCL6,CA1,CANX,CAPZA1,CASP1,CASP3,CBL,CD4,IL17RE,CD80,CD86,CD36,CDC42,CDKN1A,CEBPD,CFL1,CHUK,CISH,CCR1,CCR5,CNN2,CNTF,CNTFR,COL1A2,MAP3K8,CREB1,ATF2,CRK,CRKL,MAPK14,CSF1,CSF1R,CSF2,CSF2RA,CSF2RB,CSF3,CSF3R,CTF1,CTSG,DUSP3,DUSP4,DUSP6,DUSP7,S1PR1,ELK1,F13A1,PTK2B,FCER2,FGF2,FOXO1,FOXO3,IL31RA,FN1,FOS,FPR1,FYN,GATA3,GRB2,…
R-HSA-1236975	Antigen processing-Cross presentation	106	98.11%	-1.6237	0.0338983	0.117137	B2M,BTK,CALR,CD14,CD36,CHUK,CTSL,CTSV,CTSS,CYBA,CYBB,FCGR1A,FGA,FGB,FGG,PDIA3,HLA-A,HLA-B,HLA-C,HLA-E,HLA-F,HLA-G,HMGB1,IKBKB,ITGAV,ITGB5,LNPEP,MRC1,MYD88,NCF2,NCF4,PSMA1,PSMA2,PSMA3,PSMA4,PSMA5,PSMA6,PSMA7,PSMB1,PSMB2,PSMB3,PSMB4,PSMB5,PSMB6,PSMB7,PSMB8,PSMB9,PSMB10,PSMC1,PSMC2,PSMC3,PSMC4,PSMC5,PSMC6,PSMD1,PSMD2,PSMD3,PSMD4,PSMD5,PSMD7,PSMD8,PSMD9,PSMD10,PSMD11,PSMD12,PSMD13,PSME1,PSME2,RPS27A,…
R-HSA-9013404	RAC2 GTPase cycle	88	100.00%	-1.62122	0.0351375	0.120749	ABR,ARHGAP1,ARHGDIA,BCR,CAV1,CDC42,CYBA,CYBB,DOCK1,DOCK2,DOCK3,DSG2,EPHA2,EMD,ARHGAP35,NCKAP1L,ITGB1,LBR,LMAN1,MCAM,MCF2,MTX1,NCF2,NCF4,NHS,OPHN1,PAK1,PAK2,PIK3CA,PIK3R1,PIK3R2,PLD2,RAC2,TFRC,TIAM1,TMPO,TRIO,VAV1,VAV2,VRK2,RAB7A,PIK3R3,IQGAP1,STBD1,VAPB,VAMP3,GARRE1,DOCK4,ARHGAP32,GIT2,ABI1,ABI2,WASF2,PAK4,PGRMC2,VAV3,NCKAP1,CDC42EP1,MPP7,ARHGAP42,ARHGAP39,DIAPH3,VANGL1,DEF6,TAOK3,ARMCX3,SYDE1,LA…
R-HSA-68882	Mitotic Anaphase	236	97.03%	-1.61954	0.0228507	0.0877353	BIRC5,BUB1,BUB1B,CCNB1,CDK1,CDC20,CDC27,CENPA,CENPC,CENPE,CENPF,RCC1,DYNC1H1,DYNC1I1,DYNC1I2,DYNC1LI2,EMD,CENPI,CC2D1B,INCENP,KIF2A,KPNB1,TNPO1,LBR,LMNA,LMNB1,MAD2L1,NUP98,PAFAH1B1,PLK1,PPP1CC,PPP2CA,PPP2CB,PPP2R1A,PPP2R1B,PPP2R2A,PPP2R5A,PPP2R5B,PPP2R5C,PPP2R5D,PPP2R5E,PSMA1,PSMA2,PSMA3,PSMA4,PSMA5,PSMA6,PSMA7,PSMB1,PSMB2,PSMB3,PSMB4,PSMB5,PSMB6,PSMB7,PSMB8,PSMB9,PSMB10,PSMC1,PSMC2,PSMC3,PSMC4,P…
R-HSA-429914	Deadenylation-dependent mRNA decay	55	100.00%	-1.61894	0.0390033	0.131491	DDX6,EIF4A1,EIF4A2,EIF4B,EIF4E,EIF4G1,DCP2,CNOT2,CNOT3,CNOT4,PARN,EXOSC9,SKIV2L,CNOT9,CNOT8,TTC37,EIF4A3,PAN2,PAIP1,HBS1L,LSM6,EXOSC8,TUT7,EDC3,WDR61,NT5C3B,CNOT6L,EXOSC3,EXOSC1,LSM7,TNKS1BP1,EXOSC6,XRN1,EXOSC4,CNOT11,DIS3,EXOSC7,CNOT1,DCP1A,TUT4,PATL1,EXOSC2,EDC4,LSM5,EXOSC5,LSM2,LSM4,CNOT10,PAN3,PABPC1,LSM1,LSM3,DCPS,CNOT7,DCP1B
R-HSA-5696398	Nucleotide Excision Repair	111	95.50%	-1.61662	0.0351298	0.120749	ACTL6A,PARP1,CCNH,CDK7,CETN2,ERCC8,DDB1,DDB2,EP300,ERCC1,ERCC2,ERCC3,ERCC4,ERCC5,GPS1,GTF2H1,GTF2H3,GTF2H4,HMGN1,LIG1,LIG3,MNAT1,NFRKB,PCNA,POLD1,POLD2,POLE,POLE2,POLR2A,POLR2B,POLR2C,POLR2D,POLR2E,POLR2F,POLR2G,POLR2H,POLR2I,POLR2J,POLR2K,POLR2L,RAD23A,RAD23B,RFC1,RFC2,RFC3,RFC4,RFC5,RPA1,RPA2,RPA3,RPS27A,SUMO3,SUMO2,TCEA1,UBA52,UBB,UBE2I,UBE2N,UBE2V2,SUMO1,XPA,XPC,XRCC1,YY1,USP7,ELL,CUL4B,CUL4A…
R-HSA-2980736	Peptide hormone metabolism	91	96.70%	-1.61616	0.0360105	0.123408	ACHE,AGT,ANPEP,BCHE,CDX2,CES1,CGA,CMA1,CPA3,CPB1,CPB2,CPE,CRHR2,CTNNB1,CTSD,CTSG,CTSZ,ACE,DPP4,ENPEP,FSHB,GATA4,GCG,GH1,GIP,GNB1,GNB3,FFAR1,GRP,GZMH,IGF1,INHA,INHBA,INHBB,INHBC,INS,ISL1,KIF5A,KIF5B,KIF5C,LEP,LHB,MME,MYO5A,PAX6,PCSK1,PCSK2,SLC30A8,POMC,RAB27A,REN,STX1A,VAMP2,TCF7L2,TSHB,UCN,PLA2G7,GPR119,KLF4,SPCS2,ATP6AP2,EXOC5,FFAR4,EXOC3,SLC30A7,INHBE,EXOC8,GNAT3,GHRL,GNG13,AOPEP,EXOC6,SLC30A6,…
R-HSA-392851	Prostacyclin signalling through prostacyclin receptor	19	100.00%	-1.61465	0.045417	0.145241	GNAS,GNB1,GNB2,GNB3,GNG3,GNG4,GNG5,GNG7,GNG10,GNG11,GNGT1,GNGT2,PTGIR,GNB5,GNG13,GNG2,GNG12,GNB4,GNG8
R-HSA-5654716	Downstream signaling of activated FGFR4	27	100.00%	-1.61064	0.0445141	0.144489	FGF1,FGF2,FGF4,FGF6,FGF8,FGF9,FGFR4,GAB1,GRB2,HRAS,KRAS,NRAS,PIK3CA,PIK3R1,PLCG1,PTPN11,SHC1,SOS1,FGF23,FGF18,FGF17,FGF16,FGF19,FRS3,FRS2,KLB,FGF20
R-HSA-70268	Pyruvate metabolism	31	100.00%	-1.61057	0.0449724	0.144937	BSG,DLAT,DLD,GLO1,GSTZ1,HAGH,LDHA,LDHB,LDHC,ME1,PDHA1,PDHA2,PDHB,PDK1,PDK2,PDK3,PDK4,PPARD,RXRA,SLC16A1,VDAC1,PDHX,SLC16A3,MPC1,PDP1,PDPR,SLC16A8,PDP2,MPC2,LDHAL6B,LDHAL6A
R-HSA-2029485	Role of phospholipids in phagocytosis	25	96.00%	-1.60772	0.0452846	0.145241	CD3G,CD247,FCGR1A,FCGR3A,ITPR1,ITPR2,ITPR3,PIK3CA,PIK3CB,PIK3R1,PIK3R2,PLCG1,PLCG2,PLD1,PLD2,PRKCD,PRKCE,SYK,PLA2G6,AHCYL1,PLPP5,PLD3,PLD4,PLPP4
R-HSA-191273	Cholesterol biosynthesis	25	100.00%	-1.60676	0.0435146	0.143207	ACAT2,CYP51A1,DHCR7,DHCR24,FDFT1,FDPS,HMGCR,HMGCS1,IDI1,LBR,LSS,MVD,MVK,MSMO1,SC5D,SQLE,TM7SF2,GGPS1,PLPP6,PMVK,EBP,NSDHL,HSD17B7,IDI2,ARV1
R-HSA-112409	RAF-independent MAPK1/3 activation	23	100.00%	-1.60585	0.0423324	0.140806	CDK1,DUSP1,DUSP2,DUSP4,DUSP5,DUSP6,DUSP7,DUSP8,DUSP9,IL6,IL6R,IL6ST,JAK1,JAK2,MAPK1,MAPK3,MAP2K1,MAP2K2,PTPN11,TYK2,PEA15,DUSP10,DUSP16
R-HSA-5656121	Translesion synthesis by POLI	17	94.12%	-1.60568	0.0437113	0.143475	PCNA,REV3L,RFC1,RFC2,RFC3,RFC4,RFC5,RPA1,RPA2,RPA3,RPS27A,UBA52,UBB,MAD2L2,POLI,REV1
R-HSA-8854050	FBXL7 down-regulates AURKA during mitotic entry and in early mitosis	54	98.15%	-1.60263	0.0418735	0.139653	PSMA1,PSMA2,PSMA3,PSMA4,PSMA5,PSMA6,PSMA7,PSMB1,PSMB2,PSMB3,PSMB4,PSMB5,PSMB6,PSMB7,PSMB8,PSMB9,PSMB10,PSMC1,PSMC2,PSMC3,PSMC4,PSMC5,PSMC6,PSMD1,PSMD2,PSMD3,PSMD4,PSMD5,PSMD7,PSMD8,PSMD9,PSMD10,PSMD11,PSMD12,PSMD13,PSME1,PSME2,RPS27A,SKP1,AURKA,UBA52,UBB,SEM1,CUL1,PSMF1,PSMD6,RBX1,PSME3,PSMD14,PSMA8,FBXL7,PSME4,PSMB11
R-HSA-2173789	TGF-beta receptor signaling activates SMADs	32	96.88%	-1.60201	0.0487908	0.15212	CBL,FKBP1A,SMAD2,SMAD3,SMAD4,SMAD7,NEDD8,FURIN,PPP1CA,PPP1CB,PPP1CC,RPS27A,TGFB1,TGFBR1,TGFBR2,UBA52,UBB,XPO1,UBE2M,MTMR4,ZFYVE9,USP15,STUB1,STRAP,UCHL5,NEDD4L,PPP1R15A,PMEPA1,SMURF1,BAMBI,SMURF2
R-HSA-3928664	Ephrin signaling	19	100.00%	-1.59172	0.0518167	0.159504	EFNB1,EFNB2,EFNB3,EPHB1,EPHB2,EPHB3,EPHB4,EPHB6,FYN,PAK1,PAK2,PAK3,RAC1,SDCBP,SRC,NCK2,ARHGEF7,MYL12A,GIT1
R-HSA-1257604	PIP3 activates AKT signaling	267	98.88%	-1.5914	0.0250284	0.0932197	AKT1,AKT2,XIAP,AREG,RHOG,BAD,BMI1,BTC,CASP9,CD19,CD28,CD80,CD86,CDKN1A,CDKN1B,CHD3,CHD4,CHUK,CREB1,ATF2,CSNK2A2,CSNK2B,ATN1,HBEGF,PHC1,PHC2,EGF,EGFR,EGR1,ERBB2,ERBB3,ERBB4,EREG,ESR1,ESR2,MECOM,EZH2,FGF1,FGF2,FGF3,FGF4,FGF5,FGF6,FGF7,FGF8,FGF9,FGF10,FGFR1,FGFR3,FGFR2,FGFR4,FOXO1,FOXO3,FLT3,FLT3LG,FRK,MTOR,FYN,GAB1,GRB2,GSK3A,GSK3B,HDAC1,HDAC2,HGF,NRG1,NR4A1,IL1RAP,INS,INSR,IRAK1,IRS1,JUN,KIT,LCK,M…
R-HSA-9007101	Rab regulation of trafficking	124	97.58%	-1.59022	0.041411	0.138482	AKT1,AKT2,ARF6,CHM,CHML,GDI1,GDI2,HPS1,RAB8A,RAB12,TBC1D25,DENND6A,RAB1A,RAB3A,RAB3IL1,RAB4A,RAB5A,RAB5B,RAB6A,RAB13,RAB27A,RAB27B,RAB5C,SBF1,TRAPPC2,DENND2B,TRAPPC10,TSC1,TSC2,YWHAE,RAB7A,ULK1,MADD,RAB11A,RABEP1,RAB11B,RAB33A,RAB9A,RIN1,RGP1,DENND4B,AKT3,OPTN,DENND4A,RAB7B,RAB10,RAB32,RAB35,RAB31,GABARAP,GABARAPL2,TRAPPC6A,TBC1D10C,TBC1D17,RIN3,DENND1C,DENND2D,TRAPPC13,MAP1LC3B,SBF2,RAB1B,RAB33B…
R-HSA-5655862	Translesion synthesis by POLK	17	94.12%	-1.58707	0.0470103	0.148206	PCNA,REV3L,RFC1,RFC2,RFC3,RFC4,RFC5,RPA1,RPA2,RPA3,RPS27A,UBA52,UBB,MAD2L2,POLK,REV1
R-HSA-8862803	Deregulated CDK5 triggers multiple neurodegenerative pathways in Alzheimer's disease models	22	100.00%	-1.58686	0.0447171	0.144489	APP,FASLG,CAPN1,CAPN2,CAPNS1,CAST,CDC25A,CDC25B,CDC25C,CDK5,FOXO3,GOLGA2,JUN,LMNA,LMNB1,PRDX1,SOD2,PRDX2,YWHAE,CDK5R1,BCL2L11,CAPNS2
R-HSA-8863678	Neurodegenerative Diseases	22	100.00%	-1.58686	0.0447171	0.144489	APP,FASLG,CAPN1,CAPN2,CAPNS1,CAST,CDC25A,CDC25B,CDC25C,CDK5,FOXO3,GOLGA2,JUN,LMNA,LMNB1,PRDX1,SOD2,PRDX2,YWHAE,CDK5R1,BCL2L11,CAPNS2
R-HSA-9707587	Regulation of HMOX1 expression and activity	65	96.92%	-1.58562	0.0453074	0.145241	BACH1,CSNK2A2,CSNK2B,HMOX1,NFE2L2,PRKCD,PSMA1,PSMA2,PSMA3,PSMA4,PSMA5,PSMA6,PSMA7,PSMB1,PSMB2,PSMB3,PSMB4,PSMB5,PSMB6,PSMB7,PSMB8,PSMB9,PSMB10,PSMC1,PSMC2,PSMC3,PSMC4,PSMC5,PSMC6,PSMD1,PSMD2,PSMD3,PSMD4,PSMD5,PSMD7,PSMD8,PSMD9,PSMD10,PSMD11,PSMD12,PSMD13,PSME1,PSME2,RPS27A,SKP1,SKP2,UBA52,UBB,MAFK,SEM1,CUL3,CUL1,PSMF1,KEAP1,PSMD6,RBX1,PSME3,PSMD14,PSMA8,HM13,PSME4,PSMB11,FBXL17
R-HSA-5389840	Mitochondrial translation elongation	87	100.00%	-1.58466	0.0426509	0.141417	MRPS34,MRPL49,MRPL58,OXA1L,MRPL23,MRPL12,MRPS12,TUFM,DAP3,MRPL33,MRPL19,TSFM,MRPS31,MRPL28,MRPS30,MRPL3,MRPL57,MRPL24,MRPL54,MRPL53,MRPS16,MRPS18C,MRPL2,MRPL4,MRPS7,MRPS2,MRPL37,MRPL51,MRPL30,MRPL27,MRPL35,MRPS17,MRPL48,MRPS23,MRPS33,MRPL43,GFM1,CHCHD1,MRPL39,MRPS21,MRPL50,MRPL16,AURKAIP1,PTCD3,MRPL20,MRPS18A,MRPS10,MRPS27,MRPL21,MRPS22,MRPL47,MRPL52,GADD45GIP1,ERAL1,MRPL46,MRPL10,MRPS36,MRPS35,M…
R-HSA-4086398	Ca2+ pathway	62	100.00%	-1.58387	0.0445066	0.144489	CALM1,CALM2,CALM3,CAMK2A,CTNNB1,FZD2,GNAO1,GNAT2,GNB1,GNB2,GNB3,GNG3,GNG4,GNG5,GNG7,GNG10,GNG11,GNGT1,GNGT2,ITPR1,ITPR2,ITPR3,KRAS,MOV10,NFATC1,PDE6A,PDE6G,PDE6B,PLCB2,PLCB3,PPP3CA,PPP3CB,PPP3R1,PRKCA,PRKG1,PRKG2,MAP3K7,TCF7,TCF7L2,WNT5A,WNT11,FZD5,FZD3,FZD4,FZD6,GNB5,TCF7L1,LEF1,NLK,GNG13,GNG2,TNRC6B,GNG12,PLCB1,TNRC6C,AGO1,GNB4,AGO2,TNRC6A,GNG8,AGO4,AGO3
R-HSA-5655302	Signaling by FGFR1 in disease	38	100.00%	-1.58211	0.0442119	0.144489	BCR,CUX1,FGF1,FGF2,FGF4,FGF5,FGF6,FGF8,FGF9,FGFR1,GAB1,GRB2,HRAS,KRAS,NRAS,PIK3CA,PIK3R1,PLCG1,MYO18A,SOS1,STAT1,STAT3,STAT5A,STAT5B,ZMYM2,FGF23,TRIM24,FGF17,LRRFIP1,BAG4,GAB2,FRS2,CPSF6,CNTRL,CEP43,ERLIN2,FGFR1OP2,FGF20
R-HSA-380994	ATF4 activates genes in response to endoplasmic reticulum stress	27	100.00%	-1.57777	0.0526646	0.160183	ASNS,ATF3,ATF4,CEBPB,CEBPG,DDIT3,DCP2,IGFBP1,CXCL8,NFYA,NFYB,NFYC,PARN,EXOSC9,CCL2,KHSRP,HERPUD1,EXOSC8,EXOSC3,EXOSC1,EXOSC6,EXOSC4,DIS3,ATF6,EXOSC7,EXOSC2,EXOSC5
R-HSA-8876198	RAB GEFs exchange GTP for GDP on RABs	90	98.89%	-1.57514	0.0445902	0.144489	AKT1,AKT2,CHM,CHML,GDI1,GDI2,HPS1,RAB8A,RAB12,DENND6A,RAB1A,RAB3A,RAB3IL1,RAB5A,RAB5B,RAB6A,RAB13,RAB27A,RAB27B,RAB5C,SBF1,TRAPPC2,DENND2B,TRAPPC10,YWHAE,RAB7A,ULK1,MADD,RAB9A,RIN1,RGP1,DENND4B,AKT3,DENND4A,RAB7B,RAB10,RAB32,RAB35,RAB31,TRAPPC6A,RIN3,DENND1C,DENND2D,TRAPPC13,SBF2,RAB1B,RAB39B,TRAPPC9,TRAPPC12,RAB9B,ANKRD27,TRAPPC4,MON1A,RAB14,RAB6B,CCZ1,RAB3IP,TRAPPC2L,RAB8B,RIN2,DENND6B,RAB39A,T…
R-HSA-9694635	Translation of Structural Proteins	55	87.27%	-1.57453	0.0497845	0.15483	PARP4,CANX,CSNK1A1,DAD1,DDOST,FUT8,GALNT1,GSK3A,GSK3B,PRMT1,STT3A,MAN2A1,MGAT1,MGAT2,MGAT5,PRKCSH,RPN1,RPN2,RPS27A,ST6GAL1,ST3GAL1,ST3GAL2,ST3GAL4,ST3GAL3,SRPK1,SRPK2,UBA52,UBB,UBE2I,SUMO1,MOGS,TUSC3,ST6GALNAC2,MAN1B1,MGAT4B,MGAT4A,PARP8,PARP9,MAGT1,PARP10,PARP14,PARP16,EDEM2,GANAB,PARP6,MGAT4C,ST6GALNAC3,ST6GALNAC4
R-HSA-174824	Plasma lipoprotein assembly, remodeling, and clearance	70	100.00%	-1.57087	0.0470588	0.148206	A2M,ABCA1,AP2A1,AP2A2,AP2B1,ALB,APOF,APOA1,APOA2,APOA4,APOB,APOC1,APOC2,APOC3,APOC4,APOE,BMP1,SCARB1,CETP,AP2M1,AP2S1,CLTA,CLTC,HDLBP,LCAT,LDLR,LIPA,LIPC,LPL,MTTP,NPC1,P4HB,FURIN,PCSK6,PCSK5,PLTP,PRKACA,PRKACB,PRKACG,SOAT1,NR1H2,VLDLR,CUBN,SOAT2,MBTPS1,LIPG,ABCG1,NR1H3,NPC2,GPIHBP1,AMN,APOA5,SAR1B,ANGPTL4,MBTPS2,LSR,CREB3L3,ANGPTL8,APOBR,CES3,NCEH1,LMF2,LDLRAP1,FGF21,PCSK9,ANGPTL3,MYLIP,ZDHHC8,CI…
R-HSA-389960	Formation of tubulin folding intermediates by CCT/TriC	25	92.00%	-1.56979	0.052293	0.159834	CCT6A,TCP1,CCT3,TUBA4A,TUBA3C,TUBB2A,TUBB3,TUBB4A,TUBB4B,CCT7,CCT4,CCT2,CCT6B,CCT8,TUBAL3,TUBA3E,TUBA3D,TUBB1,TUBA8,TUBB6,TUBA1C,TUBB2B,CCT5
R-HSA-5656169	Termination of translesion DNA synthesis	32	96.88%	-1.56976	0.0543063	0.163576	PCNA,POLD1,POLD2,POLE,POLE2,POLH,RFC1,RFC2,RFC3,RFC4,RFC5,RPA1,RPA2,RPA3,RPS27A,UBA52,UBB,UBA7,TRIM25,USP10,UBE2L6,ISG15,PCLAF,POLD3,POLI,POLK,REV1,POLE3,POLE4,POLD4,USP43
R-HSA-8852135	Protein ubiquitination	79	98.73%	-1.56843	0.0475054	0.148858	CDC34,H2BC5,H2BC3,UBE2K,HLA-A,PCNA,PEX10,PEX12,PEX13,PEX14,PRKDC,PEX2,PEX5,RPS27A,HLTF,UBA52,UBB,UBA1,UBE2A,UBE2B,UBE2D1,UBE2D2,UBE2D3,UBE2E1,UBE2G1,UBE2G2,UBE2H,UBE2L3,UBE2N,UBE2V2,UCHL3,VCP,USP7,USP5,USP9X,H2BC8,H2BC13,H2BC15,H2BC14,H2BC7,H2BC6,H2BC9,H2BC10,H2BC4,H2BC17,BCL10,H2BC11,CTR9,RNF144A,RNF40,UBE2E3,RRAGA,UBE2C,DERL1,CDC73,WDR61,RNF181,WAC,H2BC12,UBE2J2,PAF1,UBE2R2,UBA6,UBE2W,SELENOS,R…
R-HSA-69052	Switching of origins to a post-replicative state	90	98.89%	-1.56747	0.0465574	0.147748	CCNA2,CCNE1,CDC6,CDC27,CDK2,MCM2,MCM3,MCM4,MCM5,MCM6,MCM7,ORC1,ORC2,ORC4,ORC5,PSMA1,PSMA2,PSMA3,PSMA4,PSMA5,PSMA6,PSMA7,PSMB1,PSMB2,PSMB3,PSMB4,PSMB5,PSMB6,PSMB7,PSMB8,PSMB9,PSMB10,PSMC1,PSMC2,PSMC3,PSMC4,PSMC5,PSMC6,PSMD1,PSMD2,PSMD3,PSMD4,PSMD5,PSMD7,PSMD8,PSMD9,PSMD10,PSMD11,PSMD12,PSMD13,PSME1,PSME2,RPS27A,SKP1,SKP2,UBA52,UBB,UBE2D1,UBE2E1,SEM1,CUL1,CDC23,CDC16,CCNA1,CCNE2,PSMF1,PSMD6,RBX1,PS…
R-HSA-389957	Prefoldin mediated transfer of substrate to CCT/TriC	28	92.86%	-1.56506	0.0524446	0.159905	CCT6A,PFDN1,PFDN2,PFDN4,PFDN5,TCP1,CCT3,TUBA4A,TUBA3C,TUBB2A,VBP1,TUBB3,TUBB4A,TUBB4B,PFDN6,CCT7,CCT4,CCT2,CCT6B,CCT8,TUBA3D,TUBB1,TUBB6,TUBA1C,TUBB2B,CCT5
R-HSA-187037	Signaling by NTRK1 (TRKA)	115	100.00%	-1.5632	0.0462139	0.147411	ADCYAP1,ADCYAP1R1,ADORA2A,AP2A1,AP2A2,AP2B1,RHOA,ASCL1,ATF1,BRAF,CDK5,CHD4,AP2M1,AP2S1,CLTA,CLTC,CREB1,ATF2,CRK,CRKL,MAPK14,DNM1,DNM2,DUSP3,DUSP4,DUSP6,DUSP7,EGR1,EGR2,EGR3,EGR4,ELK1,EP300,F3,FOS,FOSB,GRB2,RAPGEF1,HRAS,ID1,ID2,ID3,ID4,IRS1,JUNB,JUND,KRAS,LYL1,MEF2A,MEF2C,MEF2D,NAB1,NAB2,NGF,NRAS,NTRK1,NTRK2,PIK3CA,PIK3CB,PIK3R1,PIK3R2,PLCG1,PPP2CA,PPP2CB,PPP2R1A,PPP2R1B,PPP2R5D,MAPK1,MAPK3,MAPK7,…
R-HSA-113510	E2F mediated regulation of DNA replication	21	100.00%	-1.55946	0.0561658	0.166354	CCNB1,CDK1,E2F1,ORC1,ORC2,ORC4,ORC5,POLA1,PPP2CA,PPP2CB,PPP2R1A,PPP2R1B,PRIM1,PRIM2,RB1,TFDP1,TFDP2,ORC6,ORC3,POLA2,PPP2R3B
R-HSA-170834	Signaling by TGF-beta Receptor Complex	75	98.67%	-1.55916	0.0518551	0.159504	PARP1,RHOA,CBL,CCNC,CCNT1,CCNT2,CDK8,CDK9,CDKN2B,E2F4,E2F5,FKBP1A,HDAC1,JUNB,SMAD2,SMAD3,SMAD4,SMAD7,MEN1,MYC,NEDD8,FURIN,SERPINE1,PPM1A,PPP1CA,PPP1CB,PPP1CC,PRKCZ,MAPK1,MAPK3,RBL1,RPS27A,SKI,SKIL,SP1,TFDP1,TFDP2,TGFB1,TGFBR1,TGFBR2,TGIF1,UBA52,UBB,UBE2D1,UBE2D3,XPO1,USP9X,CCNK,UBE2M,MTMR4,ZFYVE9,NCOR1,NCOR2,USP15,STUB1,STRAP,F11R,PARD6A,UCHL5,TRIM33,RNF111,SNW1,NEDD4L,ARHGEF18,ATP1B4,PARD3,PPP1R…
R-HSA-9615710	Late endosomal microautophagy	35	94.29%	-1.55788	0.0547711	0.164265	PLIN2,CETN1,CFTR,HBB,HSPA8,ARL13B,PCNT,RNASE1,RPS27A,VPS37A,TSG101,UBA52,UBB,VIM,IFT88,HDAC6,PLIN3,PARK7,CHMP6,VPS37B,VPS28,UBAP1,CHMP3,VPS37C,VPS37D,MVB12B,CHMP2B,CHMP7,CHMP4C,CHMP2A,MVB12A,CHMP4A,CHMP4B
R-HSA-5696399	Global Genome Nucleotide Excision Repair (GG-NER)	84	96.43%	-1.55759	0.0472458	0.148419	ACTL6A,PARP1,CCNH,CDK7,CETN2,DDB1,DDB2,ERCC1,ERCC2,ERCC3,ERCC4,ERCC5,GPS1,GTF2H1,GTF2H3,GTF2H4,LIG1,LIG3,MNAT1,NFRKB,PCNA,POLD1,POLD2,POLE,POLE2,RAD23A,RAD23B,RFC1,RFC2,RFC3,RFC4,RFC5,RPA1,RPA2,RPA3,RPS27A,SUMO3,SUMO2,UBA52,UBB,UBE2I,UBE2N,UBE2V2,SUMO1,XPA,XPC,XRCC1,YY1,CUL4B,CUL4A,COPS3,PIAS1,RUVBL1,COPS2,CHD1L,RBX1,PARP2,PIAS3,MCRS1,POLD3,COPS8,COPS6,COPS5,GTF2H5,ACTR5,INO80B,COPS7A,COPS4,POLK,…
R-HSA-69615	G1/S DNA Damage Checkpoints	68	98.53%	-1.55698	0.0503767	0.156281	ATM,CCNA2,CCNE1,CDC25A,CDK2,CDKN1A,CDKN1B,CDKN2A,CHEK1,MDM2,MDM4,PSMA1,PSMA2,PSMA3,PSMA4,PSMA5,PSMA6,PSMA7,PSMB1,PSMB2,PSMB3,PSMB4,PSMB5,PSMB6,PSMB7,PSMB8,PSMB9,PSMB10,PSMC1,PSMC2,PSMC3,PSMC4,PSMC5,PSMC6,PSMD1,PSMD2,PSMD3,PSMD4,PSMD5,PSMD7,PSMD8,PSMD9,PSMD10,PSMD11,PSMD12,PSMD13,PSME1,PSME2,RPS27A,TP53,UBA52,UBB,SEM1,CCNA1,CCNE2,PSMF1,PSMD6,PSME3,PSMD14,CHEK2,PSMA8,PHF20,PSME4,PCBP4,PSMB11,ZNF385…
R-HSA-5689880	Ub-specific processing proteases	220	90.45%	-1.5567	0.0377486	0.128304	ADRB2,BIRC2,BIRC3,AR,ARRB1,ARRB2,CCNA2,CDC20,CDC25A,CFTR,CYLD,DDB2,GATA3,KAT2A,H2AC19,H2AC8,H2AC7,H2BC5,H2BC3,HIF1A,IDE,SMAD1,SMAD2,SMAD3,SMAD4,SMAD7,MDM2,MDM4,FOXO4,MYC,NFKBIA,POLB,PSMA1,PSMA2,PSMA3,PSMA4,PSMA5,PSMA6,PSMA7,PSMB1,PSMB2,PSMB3,PSMB4,PSMB5,PSMB6,PSMB7,PSMB8,PSMB9,PSMB10,PSMC1,PSMC2,PSMC3,PSMC4,PSMC5,PSMC6,PSMD1,PSMD2,PSMD3,PSMD4,PSMD5,PSMD7,PSMD8,PSMD9,PSMD10,PSMD11,PSMD12,PSMD13,PS…
R-HSA-5696394	DNA Damage Recognition in GG-NER	38	94.74%	-1.55528	0.0549311	0.164265	ACTL6A,PARP1,CETN2,DDB1,DDB2,GPS1,NFRKB,RAD23A,RAD23B,RPS27A,UBA52,UBB,XPC,YY1,CUL4B,CUL4A,COPS3,RUVBL1,COPS2,RBX1,PARP2,MCRS1,COPS8,COPS6,COPS5,ACTR5,INO80B,COPS7A,COPS4,INO80E,INO80,INO80D,INO80C,ACTR8,TFPT,COPS7B
R-HSA-174113	SCF-beta-TrCP mediated degradation of Emi1	55	98.18%	-1.55306	0.0529386	0.160624	CDC20,PSMA1,PSMA2,PSMA3,PSMA4,PSMA5,PSMA6,PSMA7,PSMB1,PSMB2,PSMB3,PSMB4,PSMB5,PSMB6,PSMB7,PSMB8,PSMB9,PSMB10,PSMC1,PSMC2,PSMC3,PSMC4,PSMC5,PSMC6,PSMD1,PSMD2,PSMD3,PSMD4,PSMD5,PSMD7,PSMD8,PSMD9,PSMD10,PSMD11,PSMD12,PSMD13,PSME1,PSME2,RPS27A,SKP1,UBA52,UBB,SEM1,CUL1,BTRC,PSMF1,PSMD6,PSME3,PSMD14,PSMA8,FZR1,PSME4,PSMB11,FBXO5
R-HSA-3899300	SUMOylation of transcription cofactors	45	97.78%	-1.55274	0.0568862	0.16657	BMI1,CREBBP,CTBP1,DAXX,DDX5,PHC1,PHC2,EP300,ING2,MBD1,NPM1,RING1,RNF2,SAFB,SUMO3,SUMO2,UBE2I,SUMO1,ZNF131,PCGF2,NRIP1,CBX4,PIAS1,NCOA1,PIAS2,NCOR2,CASP8AP2,TRIM28,TOPORS,PIAS3,NCOA2,DDX17,PPARGC1A,PARK7,PHC3,UHRF2,PIAS4,CBX2,SCMH1,CBX8,MRTFA,SIN3A,ZNF350,HIPK2
R-HSA-4641257	Degradation of AXIN	55	98.18%	-1.55243	0.0531547	0.160887	PSMA1,PSMA2,PSMA3,PSMA4,PSMA5,PSMA6,PSMA7,PSMB1,PSMB2,PSMB3,PSMB4,PSMB5,PSMB6,PSMB7,PSMB8,PSMB9,PSMB10,PSMC1,PSMC2,PSMC3,PSMC4,PSMC5,PSMC6,PSMD1,PSMD2,PSMD3,PSMD4,PSMD5,PSMD7,PSMD8,PSMD9,PSMD10,PSMD11,PSMD12,PSMD13,PSME1,PSME2,RPS27A,UBA52,UBB,SEM1,AXIN1,AXIN2,TNKS,PSMF1,PSMD6,PSME3,PSMD14,PSMA8,TNKS2,RNF146,PSME4,PSMB11,SMURF2
R-HSA-5654727	Negative regulation of FGFR2 signaling	34	97.06%	-1.55033	0.0560548	0.166354	BRAF,CBL,FGF1,FGF2,FGF3,FGF4,FGF5,FGF6,FGF7,FGF8,FGF9,FGF10,FGFR2,GRB2,PPP2CA,PPP2CB,PPP2R1A,MAPK1,MAPK3,PTPN11,RPS27A,SRC,UBA52,UBB,FGF23,MKNK1,FGF18,FGF17,FGF16,SPRY2,FRS2,FGF20,FGF22
R-HSA-2871796	FCERI mediated MAPK activation	32	100.00%	-1.54862	0.0587736	0.170214	FCER1A,MS4A2,FCER1G,FOS,GRB2,HRAS,JUN,KRAS,LCP2,LYN,MAP3K1,NRAS,PAK1,PAK2,PLCG1,PLCG2,MAPK1,MAPK3,MAPK8,MAPK9,MAPK10,MAP2K7,RAC1,MAP2K4,SHC1,SOS1,SYK,VAV1,VAV2,GRAP2,VAV3,LAT
R-HSA-68827	CDT1 association with the CDC6:ORC:origin complex	58	98.28%	-1.54841	0.0558179	0.166118	CDC6,ORC1,ORC2,ORC4,ORC5,PSMA1,PSMA2,PSMA3,PSMA4,PSMA5,PSMA6,PSMA7,PSMB1,PSMB2,PSMB3,PSMB4,PSMB5,PSMB6,PSMB7,PSMB8,PSMB9,PSMB10,PSMC1,PSMC2,PSMC3,PSMC4,PSMC5,PSMC6,PSMD1,PSMD2,PSMD3,PSMD4,PSMD5,PSMD7,PSMD8,PSMD9,PSMD10,PSMD11,PSMD12,PSMD13,PSME1,PSME2,RPS27A,UBA52,UBB,SEM1,PSMF1,PSMD6,PSME3,PSMD14,PSMA8,CDT1,GMNN,PSME4,ORC6,ORC3,PSMB11
R-HSA-162587	HIV Life Cycle	159	91.19%	-1.54789	0.0467578	0.148007	CCNH,CCNT1,CCNT2,CD4,CDK7,CDK9,RCC1,CCR5,ERCC2,ERCC3,FEN1,XRCC6,GTF2A1,GTF2A2,GTF2B,GTF2E1,GTF2E2,GTF2F1,GTF2F2,GTF2H1,GTF2H3,GTF2H4,HMGA1,KPNA1,LIG1,LIG4,MNAT1,NCBP1,NMT1,NUP88,NUP98,FURIN,POLR2A,POLR2B,POLR2C,POLR2D,POLR2E,POLR2F,POLR2G,POLR2H,POLR2I,POLR2J,POLR2K,POLR2L,PPIA,RAN,RANBP1,RANBP2,RANGAP1,RPS27A,SEC13,VPS37A,SSRP1,SUPT4H1,SUPT5H,TAF1,TAF2,TAF4,TAF4B,TAF5,TAF6,TAF7,TAF9,TAF10,TAF11,…
R-HSA-9614085	FOXO-mediated transcription	65	100.00%	-1.54252	0.0521683	0.159834	AGRP,AKT1,AKT2,FASLG,BCL6,BTG1,CAT,CAV1,CCNG2,CDKN1A,CDKN1B,CREBBP,GADD45A,DDIT3,EP300,FOXG1,FOXO1,FOXO3,G6PC1,GCK,MSTN,SFN,NR3C1,HDAC1,HDAC2,IGFBP1,INS,SMAD2,SMAD3,SMAD4,ATXN3,FOXO4,NFYA,NFYB,NFYC,NPY,PCK1,POMC,RBL2,SOD2,SREBF1,STK11,TXN,YWHAB,YWHAG,YWHAZ,KAT2B,KLF4,AKT3,BCL2L11,CITED2,TXNIP,PPARGC1A,YWHAQ,FBXO32,TRIM63,SIRT3,SIRT1,ABCA6,RETN,PCBP4,SIN3A,PLXNA4,BBC3,PINK1
R-HSA-5663084	Diseases of carbohydrate metabolism	34	97.06%	-1.54144	0.0588361	0.170214	ALDOB,ARSB,G6PC1,SLC37A4,GAA,GALNS,GBE1,GLB1,GNS,GUSB,GYG1,GYS1,GYS2,HYAL1,IDS,IDUA,KHK,LCT,NAGLU,PPP1R3C,RPS27A,SGSH,SI,TALDO1,HGSNAT,UBA52,UBB,EPM2A,GYG2,DCXR,NHLRC1,RPIA,G6PC3
R-HSA-445355	Smooth Muscle Contraction	40	100.00%	-1.54089	0.0555794	0.165805	ACTA2,ACTG2,ANXA1,ANXA2,ANXA6,CALD1,CALM1,CALM2,CALM3,CAV3,TRIM72,GUCY1A2,GUCY1A1,GUCY1B1,ITGA1,ITGB5,MYH11,MYL5,MYL6,MYLK,PAK1,PAK2,MYL12B,PXN,TLN1,TPM1,TPM2,TPM3,TPM4,VCL,DYSF,MYL6B,SORBS3,MYL9,SORBS1,MYL12A,MYL7,LMOD1,MYL10,MYLPF
R-HSA-5610783	Degradation of GLI2 by the proteasome	60	98.33%	-1.54004	0.0567891	0.16657	CSNK1A1,GLI2,GSK3B,PRKACA,PRKACB,PRKACG,PSMA1,PSMA2,PSMA3,PSMA4,PSMA5,PSMA6,PSMA7,PSMB1,PSMB2,PSMB3,PSMB4,PSMB5,PSMB6,PSMB7,PSMB8,PSMB9,PSMB10,PSMC1,PSMC2,PSMC3,PSMC4,PSMC5,PSMC6,PSMD1,PSMD2,PSMD3,PSMD4,PSMD5,PSMD7,PSMD8,PSMD9,PSMD10,PSMD11,PSMD12,PSMD13,PSME1,PSME2,RPS27A,SKP1,UBA52,UBB,SEM1,CUL1,BTRC,PSMF1,PSMD6,RBX1,PSME3,PSMD14,PSMA8,SUFU,PSME4,PSMB11
R-HSA-1362277	Transcription of E2F targets under negative control by DREAM complex	19	100.00%	-1.53946	0.0670933	0.186304	CDC6,CDC25A,LIN54,E2F1,E2F4,E2F5,HDAC1,MAX,MYC,PCNA,RBBP4,RBL1,RBL2,TFDP1,TFDP2,TOP2A,LIN37,LIN9,LIN52
R-HSA-187687	Signalling to ERKs	34	100.00%	-1.53787	0.0581988	0.169553	BRAF,CRK,CRKL,MAPK14,GRB2,RAPGEF1,HRAS,KRAS,NGF,NRAS,NTRK1,MAPK1,MAPK3,MAPK11,MAPK13,MAP2K1,MAP2K2,RALA,RALB,RALGDS,RAP1A,RIT2,RIT1,MAPK12,SHC1,SOS1,SRC,YWHAB,MAPKAPK3,MAPKAPK2,FRS2,SHC3,KIDINS220,SHC2
R-HSA-6811440	Retrograde transport at the Trans-Golgi-Network	49	100.00%	-1.53598	0.0600043	0.171119	ARL1,VPS51,GOLGA1,GOLGA4,IGF2R,M6PR,NSF,RAB6A,VPS52,TMF1,VAMP4,STX16,STX10,NAPG,NAPA,VAMP3,RAB9A,COG1,GCC2,USP6NL,RGP1,ARFRP1,PLIN3,STX6,RABEPK,COG5,TGOLN2,RAB43,VTI1A,GCC1,COG3,RAB9B,VPS54,NAA38,RAB6B,COG8,VPS53,COG2,RHOBTB3,ARFIP2,NAA30,SYS1,COG6,RIC1,COG4,COG7,NAA35,SCOC,NAPB
R-HSA-114608	Platelet degranulation	129	99.22%	-1.53379	0.0511923	0.158416	A1BG,A2M,SERPINA3,ACTN4,ACTN1,ACTN2,AHSG,ALB,ALDOA,ANXA5,APLP2,APOA1,APOH,APP,CHID1,SERPING1,CALM1,CALM2,CALM3,CALU,CD9,CD36,CD63,CFL1,CLU,CTSW,CFD,ECM1,EGF,F5,F8,F13A1,FGA,FGB,FGG,VEGFD,FLNA,FN1,GAS6,HGF,HRG,HSPA5,IGF1,IGF2,ISLR,ITGA2B,ITGB3,ITIH3,ITIH4,KNG1,LAMP2,LGALS3BP,CD109,ORM1,ORM2,SERPINE1,PCDH7,PDGFA,PDGFB,PECAM1,PF4,PFN1,SERPINA1,SERPINA4,PLG,PLEK,SERPINF2,PPBP,PPIA,SRGN,PROS1,QSOX1,RA…
R-HSA-5617833	Cilium Assembly	201	98.51%	-1.53299	0.0428571	0.141417	ARF4,ARL3,BBS1,BBS2,BBS4,CDK1,CETN2,SCLT1,CNGB1,CNGA2,CNGA4,CSNK1D,CSNK1E,DCTN1,DYNC1H1,DYNC1I2,BBS12,MCHR1,HSP90AA1,DYNLT5,KIF3C,TNPO1,RAB8A,ARL13B,SEPTIN2,NEK2,NPHP1,ODF2,PAFAH1B1,PCM1,PCNT,PDE6D,PKD1,PKD2,PLK1,PPP2R1A,PRKACA,PRKAR2B,RHO,RP2,TUBB,SMO,SSTR3,TCP1,DYNLT2,CCT3,TUBA4A,TUBA3C,TUBB2A,TUBG1,YWHAE,YWHAG,ALMS1,IFT88,MKKS,OFD1,SSNA1,DYNLL1,GBF1,RAB11A,TRIP11,KIF3B,IQCB1,DYNLL2,CEP135,CEP5…
R-HSA-180585	Vif-mediated degradation of APOBEC3G	55	96.36%	-1.53265	0.060436	0.171649	PSMA1,PSMA2,PSMA3,PSMA4,PSMA5,PSMA6,PSMA7,PSMB1,PSMB2,PSMB3,PSMB4,PSMB5,PSMB6,PSMB7,PSMB8,PSMB9,PSMB10,PSMC1,PSMC2,PSMC3,PSMC4,PSMC5,PSMC6,PSMD1,PSMD2,PSMD3,PSMD4,PSMD5,PSMD7,PSMD8,PSMD9,PSMD10,PSMD11,PSMD12,PSMD13,PSME1,PSME2,RPS27A,ELOC,ELOB,UBA52,UBB,SEM1,CUL5,PSMF1,PSMD6,RBX1,PSME3,PSMD14,PSMA8,PSME4,PSMB11,APOBEC3G
R-HSA-2644602	Signaling by NOTCH1 PEST Domain Mutants in Cancer	58	98.28%	-1.53126	0.0601116	0.171119	ADAM10,JAG1,CCNC,CDK8,CREBBP,EP300,KAT2A,HDAC1,HDAC2,HES1,RBPJ,JAG2,MYC,NOTCH1,PSEN1,PSEN2,RPS27A,SKP1,ADAM17,TBL1X,UBA52,UBB,CUL1,HDAC3,KAT2B,NEURL1,NCOR1,NCOR2,HDAC9,HDAC4,MAML1,RBX1,HDAC6,HDAC5,MAMLD1,MIB2,TBL1XR1,HDAC11,APH1B,APH1A,HDAC10,HDAC7,MAML2,NEURL1B,DLL4,FBXW7,MAML3,SNW1,PSENEN,HDAC8,NCSTN,HEY1,HEY2,MIB1,HEYL,HES5,DLL1
R-HSA-2644603	Signaling by NOTCH1 in Cancer	58	98.28%	-1.53126	0.0601116	0.171119	ADAM10,JAG1,CCNC,CDK8,CREBBP,EP300,KAT2A,HDAC1,HDAC2,HES1,RBPJ,JAG2,MYC,NOTCH1,PSEN1,PSEN2,RPS27A,SKP1,ADAM17,TBL1X,UBA52,UBB,CUL1,HDAC3,KAT2B,NEURL1,NCOR1,NCOR2,HDAC9,HDAC4,MAML1,RBX1,HDAC6,HDAC5,MAMLD1,MIB2,TBL1XR1,HDAC11,APH1B,APH1A,HDAC10,HDAC7,MAML2,NEURL1B,DLL4,FBXW7,MAML3,SNW1,PSENEN,HDAC8,NCSTN,HEY1,HEY2,MIB1,HEYL,HES5,DLL1
R-HSA-2644606	Constitutive Signaling by NOTCH1 PEST Domain Mutants	58	98.28%	-1.53126	0.0601116	0.171119	ADAM10,JAG1,CCNC,CDK8,CREBBP,EP300,KAT2A,HDAC1,HDAC2,HES1,RBPJ,JAG2,MYC,NOTCH1,PSEN1,PSEN2,RPS27A,SKP1,ADAM17,TBL1X,UBA52,UBB,CUL1,HDAC3,KAT2B,NEURL1,NCOR1,NCOR2,HDAC9,HDAC4,MAML1,RBX1,HDAC6,HDAC5,MAMLD1,MIB2,TBL1XR1,HDAC11,APH1B,APH1A,HDAC10,HDAC7,MAML2,NEURL1B,DLL4,FBXW7,MAML3,SNW1,PSENEN,HDAC8,NCSTN,HEY1,HEY2,MIB1,HEYL,HES5,DLL1
R-HSA-2894858	Signaling by NOTCH1 HD+PEST Domain Mutants in Cancer	58	98.28%	-1.53126	0.0601116	0.171119	ADAM10,JAG1,CCNC,CDK8,CREBBP,EP300,KAT2A,HDAC1,HDAC2,HES1,RBPJ,JAG2,MYC,NOTCH1,PSEN1,PSEN2,RPS27A,SKP1,ADAM17,TBL1X,UBA52,UBB,CUL1,HDAC3,KAT2B,NEURL1,NCOR1,NCOR2,HDAC9,HDAC4,MAML1,RBX1,HDAC6,HDAC5,MAMLD1,MIB2,TBL1XR1,HDAC11,APH1B,APH1A,HDAC10,HDAC7,MAML2,NEURL1B,DLL4,FBXW7,MAML3,SNW1,PSENEN,HDAC8,NCSTN,HEY1,HEY2,MIB1,HEYL,HES5,DLL1
R-HSA-2894862	Constitutive Signaling by NOTCH1 HD+PEST Domain Mutants	58	98.28%	-1.53126	0.0601116	0.171119	ADAM10,JAG1,CCNC,CDK8,CREBBP,EP300,KAT2A,HDAC1,HDAC2,HES1,RBPJ,JAG2,MYC,NOTCH1,PSEN1,PSEN2,RPS27A,SKP1,ADAM17,TBL1X,UBA52,UBB,CUL1,HDAC3,KAT2B,NEURL1,NCOR1,NCOR2,HDAC9,HDAC4,MAML1,RBX1,HDAC6,HDAC5,MAMLD1,MIB2,TBL1XR1,HDAC11,APH1B,APH1A,HDAC10,HDAC7,MAML2,NEURL1B,DLL4,FBXW7,MAML3,SNW1,PSENEN,HDAC8,NCSTN,HEY1,HEY2,MIB1,HEYL,HES5,DLL1
R-HSA-5684264	MAP3K8 (TPL2)-dependent MAPK1/3 activation	16	93.75%	-1.53026	0.0673628	0.1865	CHUK,MAP3K8,IKBKB,NFKB1,MAP2K1,RPS27A,MAP2K4,SKP1,UBA52,UBB,CUL1,IKBKG,BTRC,TNIP2,FBXW11
R-HSA-9013694	Signaling by NOTCH4	82	98.78%	-1.52673	0.0548661	0.164265	ACTA2,ADAM10,JAG1,AKT1,CREBBP,EP300,FLT4,KAT2A,HES1,RBPJ,SMAD3,NOTCH1,NOTCH2,NOTCH4,PSEN1,PSEN2,PSMA1,PSMA2,PSMA3,PSMA4,PSMA5,PSMA6,PSMA7,PSMB1,PSMB2,PSMB3,PSMB4,PSMB5,PSMB6,PSMB7,PSMB8,PSMB9,PSMB10,PSMC1,PSMC2,PSMC3,PSMC4,PSMC5,PSMC6,PSMD1,PSMD2,PSMD3,PSMD4,PSMD5,PSMD7,PSMD8,PSMD9,PSMD10,PSMD11,PSMD12,PSMD13,PSME1,PSME2,RPS27A,SKP1,UBA52,UBB,YWHAZ,SEM1,CUL1,KAT2B,PSMF1,MAML1,PSMD6,RBX1,MAMLD1,PS…
R-HSA-1169410	Antiviral mechanism by IFN-stimulated genes	81	96.30%	-1.52408	0.0596529	0.171119	EIF4A1,EIF4A2,EIF4E,EIF4G1,EIF4G2,FLNA,FLNB,IFIT1,IRF3,JAK1,KPNA1,KPNB1,KPNA2,KPNA3,KPNA4,KPNA5,MX1,MX2,NEDD4,NUP88,NUP98,OAS1,OAS2,OAS3,PDE12,PIN1,PLCG1,PPM1B,MAPK3,EIF2AK2,RANBP2,RNASEL,ABCE1,RPS27A,SEC13,STAT1,TPR,UBA52,UBB,UBA7,UBE2E1,UBE2N,TRIM25,NUP214,AAAS,RAE1,OASL,EIF4G3,UBE2L6,KPNA7,EIF4E2,NUP155,ISG15,NUP93,EIF4A3,NUP58,NUP153,NUP50,NUP42,USP18,NUP37,NUP85,SEH1L,HERC5,NUP54,NUP43,EIF4E…
R-HSA-5654732	Negative regulation of FGFR3 signaling	29	96.55%	-1.52384	0.0632752	0.178491	BRAF,CBL,FGF1,FGF2,FGF4,FGF5,FGF8,FGF9,FGFR3,GRB2,PPP2CA,PPP2CB,PPP2R1A,MAPK1,MAPK3,PTPN11,RPS27A,SRC,UBA52,UBB,FGF23,MKNK1,FGF18,FGF17,FGF16,SPRY2,FRS2,FGF20
R-HSA-354192	Integrin signaling	27	100.00%	-1.52232	0.0656217	0.183446	AKT1,CRK,CSK,FGA,FGB,FGG,FN1,GRB2,ITGA2B,ITGB3,PDPK1,PTK2,PTPN1,RAP1A,RAP1B,SHC1,SOS1,SRC,SYK,TLN1,VWF,BCAR1,RASGRP1,RASGRP2,RAPGEF3,RAPGEF4,APBB1IP
R-HSA-2995383	Initiation of Nuclear Envelope (NE) Reformation	19	100.00%	-1.52163	0.0708092	0.192329	CCNB1,CDK1,EMD,KPNB1,LBR,LMNA,LMNB1,PPP2CA,PPP2R1A,PPP2R2A,TMPO,VRK1,VRK2,BANF1,CCNB2,SIRT2,ANKLE2,LEMD3,LEMD2
R-HSA-420092	Glucagon-type ligand receptors	33	100.00%	-1.51942	0.063543	0.17884	ADCYAP1,ADCYAP1R1,GCG,GHRH,GHRHR,GIP,GIPR,GLP1R,GNAS,GNB1,GNB2,GNB3,GNG3,GNG4,GNG5,GNG7,GNG10,GNG11,GNGT1,GNGT2,SCT,SCTR,VIP,VIPR1,VIPR2,GLP2R,GNB5,GNG13,GNG2,GNG12,CYSLTR2,GNB4,GNG8
R-HSA-2995410	Nuclear Envelope (NE) Reassembly	75	94.67%	-1.51696	0.0583862	0.169702	CCNB1,CDK1,RCC1,EMD,CC2D1B,KPNB1,TNPO1,LBR,LMNA,LMNB1,NUP98,PPP2CA,PPP2R1A,PPP2R2A,RAN,RANGAP1,SEC13,SPAST,TMPO,TUBA4A,TUBA3C,TUBB2A,UBE2I,SUMO1,VRK1,VRK2,BANF1,CCNB2,NUP155,NUP93,IST1,NUP58,TUBB3,TUBB4A,TUBB4B,NUP37,CHMP6,TUBAL3,NUP85,TUBA3E,TUBA3D,TUBB1,SEH1L,CHMP3,TUBA8,TUBB6,TUBA1C,TUBB8,TUBB2B,NUP54,NUP43,SIRT2,NDC1,NUP133,ANKLE2,NUP205,NUP160,NUP188,LEMD3,NUP62,NUP107,LEMD2,AHCTF1,CHMP2B,CH…
R-HSA-72187	mRNA 3'-end processing	58	98.28%	-1.51284	0.0659081	0.183833	CSTF1,CSTF2,CSTF3,U2AF1L4,MAGOH,NCBP1,SRSF1,SRSF2,SRSF3,SRSF4,SRSF5,SRSF6,SRSF7,U2AF1,DDX39B,PABPN1,SYMPK,THOC5,SRSF9,SRSF11,EIF4A3,DHX38,ZC3H11A,RBM8A,THOC1,ALYREF,DDX39A,SRRM1,SLU7,CPSF4,PAPOLA,RNPS1,CLP1,NUDT21,U2AF2,THOC6,CPSF7,THOC7,FIP1L1,LUZP4,CDC40,FYTTD1,POLDIP3,THOC3,SARNP,PCF11,CPSF3,CPSF2,MAGOHB,WDR33,CASC3,NCBP2,CSTF2T,THOC2,CHTOP,CPSF1,UPF3B
R-HSA-180534	Vpu mediated degradation of CD4	52	98.08%	-1.51153	0.0643149	0.180604	CD4,PSMA1,PSMA2,PSMA3,PSMA4,PSMA5,PSMA6,PSMA7,PSMB1,PSMB2,PSMB3,PSMB4,PSMB5,PSMB6,PSMB7,PSMB8,PSMB9,PSMB10,PSMC1,PSMC2,PSMC3,PSMC4,PSMC5,PSMC6,PSMD1,PSMD2,PSMD3,PSMD4,PSMD5,PSMD7,PSMD8,PSMD9,PSMD10,PSMD11,PSMD12,PSMD13,PSME1,PSME2,RPS27A,SKP1,UBA52,UBB,SEM1,BTRC,PSMF1,PSMD6,PSME3,PSMD14,PSMA8,PSME4,PSMB11
R-HSA-392451	G beta:gamma signalling through PI3Kgamma	25	100.00%	-1.51084	0.0677824	0.186965	AKT1,AKT2,RHOA,GNB1,GNB2,GNB3,GNG3,GNG4,GNG5,GNG7,GNG10,GNG11,GNGT1,GNGT2,PDPK1,PIK3CG,AKT3,GNB5,PIK3R6,GNG13,GNG2,GNG12,PIK3R5,GNB4,GNG8
R-HSA-5694530	Cargo concentration in the ER	33	100.00%	-1.50834	0.0680359	0.187249	AREG,CD59,CTSC,COL7A1,CTSZ,F5,F8,FOLR1,GRIA1,LMAN1,MIA2,SERPINA1,STX5,TGFA,SEC22B,GOSR2,SEC24C,SEC24D,PREB,CNIH1,SEC24B,SEC23A,SEC24A,TMED2,LMAN2,TMED10,LMAN1L,MIA3,LMAN2L,CNIH3,SAR1B,MCFD2,CNIH2
R-HSA-110313	Translesion synthesis by Y family DNA polymerases bypasses lesions on DNA template	39	97.44%	-1.50438	0.0666382	0.185454	PCNA,POLD1,POLD2,POLE,POLE2,POLH,REV3L,RFC1,RFC2,RFC3,RFC4,RFC5,RPA1,RPA2,RPA3,RPS27A,UBA52,UBB,UBA7,UFD1,VCP,TRIM25,USP10,UBE2L6,ISG15,PCLAF,MAD2L2,POLD3,POLI,SPRTN,POLK,REV1,POLE3,NPLOC4,POLE4,POLD4,RCHY1,USP43
R-HSA-9662851	Anti-inflammatory response favouring Leishmania parasite infection	172	97.09%	-1.50369	0.0564319	0.166354	ADCY1,ADCY2,ADCY3,ADCY5,ADCY6,ADCY7,ADCY8,ADCY9,ADCYAP1,ADCYAP1R1,ADM,ADORA2A,ADORA2B,ADRB1,ADRB2,ADRB3,ADCY4,AVP,AVPR2,CALCA,CALCB,CALCR,CALM1,CALM2,CALM3,CD3G,CD247,CGA,CREB1,CRH,CRHR1,CRHR2,MAPK14,DPEP1,DRD1,DRD5,FCGR1A,FCGR3A,FGR,FSHB,FSHR,FYN,GCG,GGT1,GGT5,GHRH,GHRHR,GIP,GIPR,GLP1R,GNAI1,GNAI2,GNAI3,GNAS,GNAZ,GNB1,GNB2,GNB3,GNG3,GNG4,GNG5,GNG7,GNG10,GNG11,GNGT1,GNGT2,GPR15,GPR20,GPR25,GPR27,…
R-HSA-9664433	Leishmania parasite growth and survival	172	97.09%	-1.50369	0.0564319	0.166354	ADCY1,ADCY2,ADCY3,ADCY5,ADCY6,ADCY7,ADCY8,ADCY9,ADCYAP1,ADCYAP1R1,ADM,ADORA2A,ADORA2B,ADRB1,ADRB2,ADRB3,ADCY4,AVP,AVPR2,CALCA,CALCB,CALCR,CALM1,CALM2,CALM3,CD3G,CD247,CGA,CREB1,CRH,CRHR1,CRHR2,MAPK14,DPEP1,DRD1,DRD5,FCGR1A,FCGR3A,FGR,FSHB,FSHR,FYN,GCG,GGT1,GGT5,GHRH,GHRHR,GIP,GIPR,GLP1R,GNAI1,GNAI2,GNAI3,GNAS,GNAZ,GNB1,GNB2,GNB3,GNG3,GNG4,GNG5,GNG7,GNG10,GNG11,GNGT1,GNGT2,GPR15,GPR20,GPR25,GPR27,…
R-HSA-5610780	Degradation of GLI1 by the proteasome	60	98.33%	-1.50316	0.0674637	0.1865	GLI1,PRKACA,PRKACB,PRKACG,PSMA1,PSMA2,PSMA3,PSMA4,PSMA5,PSMA6,PSMA7,PSMB1,PSMB2,PSMB3,PSMB4,PSMB5,PSMB6,PSMB7,PSMB8,PSMB9,PSMB10,PSMC1,PSMC2,PSMC3,PSMC4,PSMC5,PSMC6,PSMD1,PSMD2,PSMD3,PSMD4,PSMD5,PSMD7,PSMD8,PSMD9,PSMD10,PSMD11,PSMD12,PSMD13,PSME1,PSME2,RPS27A,SKP1,UBA52,UBB,SEM1,CUL1,NUMB,BTRC,PSMF1,PSMD6,RBX1,PSME3,PSMD14,PSMA8,ITCH,SUFU,PSME4,PSMB11
R-HSA-5362768	Hh mutants are degraded by ERAD	56	98.21%	-1.50172	0.0682557	0.187439	PSMA1,PSMA2,PSMA3,PSMA4,PSMA5,PSMA6,PSMA7,PSMB1,PSMB2,PSMB3,PSMB4,PSMB5,PSMB6,PSMB7,PSMB8,PSMB9,PSMB10,PSMC1,PSMC2,PSMC3,PSMC4,PSMC5,PSMC6,PSMD1,PSMD2,PSMD3,PSMD4,PSMD5,PSMD7,PSMD8,PSMD9,PSMD10,PSMD11,PSMD12,PSMD13,PSME1,PSME2,RPS27A,SEL1L,SHH,UBA52,UBB,VCP,SEM1,PSMF1,PSMD6,PSME3,PSMD14,OS9,PSMA8,DERL2,SYVN1,PSME4,PSMB11,ERLEC1
R-HSA-69273	Cyclin A/B1/B2 associated events during G2/M transition	25	100.00%	-1.50112	0.0707113	0.192329	CCNA2,CCNB1,CCNH,CDK1,CDC25A,CDC25B,CDC25C,CDK2,CDK7,FOXM1,MNAT1,PLK1,PPP2CA,PPP2CB,PPP2R1A,PPP2R1B,PPP2R2A,WEE1,XPO1,CCNA1,PKMYT1,CCNB2,PPME1,LCMT1,PPP2R3B
R-HSA-9734009	Defective Intrinsic Pathway for Apoptosis	25	100.00%	-1.4924	0.0725941	0.195894	APP,FASLG,C1QBP,CAPN1,CAPN2,CAPNS1,CAST,CDC25A,CDC25B,CDC25C,CDK5,CDKN2A,FOXO3,GOLGA2,JUN,LMNA,LMNB1,PRDX1,SOD2,PRDX2,TP53,YWHAE,CDK5R1,BCL2L11,CAPNS2
R-HSA-71403	Citric acid cycle (TCA cycle)	22	100.00%	-1.4901	0.0759151	0.202224	ACO2,CS,DLD,DLST,FH,IDH2,IDH3A,IDH3B,IDH3G,MDH2,ME2,OGDH,SDHA,SDHB,SDHC,SDHD,SUCLG2,SUCLG1,SUCLA2,ME3,FAHD1,NNT
R-HSA-6806834	Signaling by MET	79	98.73%	-1.48657	0.0713666	0.193421	ARF6,CBL,COL1A1,COL1A2,COL2A1,COL3A1,COL5A1,COL5A2,COL11A1,COL11A2,CRK,CRKL,EPS15,FN1,GAB1,GRB2,RAPGEF1,HGF,HGFAC,HPN,HRAS,ITGA2,ITGA3,ITGB1,KRAS,LAMA2,LAMA3,LAMA4,LAMA5,LAMB1,LAMB2,LAMB3,LAMC1,LAMC2,MET,MUC20,NRAS,PIK3CA,PIK3R1,PTK2,PTPN1,PTPN2,PTPN11,PTPRJ,RAB4A,RAC1,RAP1A,RAP1B,RPS27A,SH3GL1,SH3GL2,SH3GL3,SHC1,SOS1,SPINT1,SRC,STAT3,UBA52,UBB,STAM,USP8,HGS,RANBP9,STAM2,LAMC3,SPINT2,COL5A3,TNS4,…
R-HSA-189445	Metabolism of porphyrins	27	92.59%	-1.48421	0.0748954	0.200797	ALAD,ALAS1,ALAS2,ALB,BLVRA,BLVRB,ABCC2,COX10,COX15,CPOX,FABP1,FECH,GSTA1,HMBS,HMOX1,HMOX2,ABCC1,PPOX,UROD,UROS,ABCG2,SLCO1B1,SLCO2B1,SLCO1B3,FLVCR1
R-HSA-69541	Stabilization of p53	57	98.25%	-1.48408	0.0723514	0.195663	ATM,CDKN2A,MDM2,MDM4,PSMA1,PSMA2,PSMA3,PSMA4,PSMA5,PSMA6,PSMA7,PSMB1,PSMB2,PSMB3,PSMB4,PSMB5,PSMB6,PSMB7,PSMB8,PSMB9,PSMB10,PSMC1,PSMC2,PSMC3,PSMC4,PSMC5,PSMC6,PSMD1,PSMD2,PSMD3,PSMD4,PSMD5,PSMD7,PSMD8,PSMD9,PSMD10,PSMD11,PSMD12,PSMD13,PSME1,PSME2,RPS27A,TP53,UBA52,UBB,SEM1,PSMF1,PSMD6,PSME3,PSMD14,CHEK2,PSMA8,PHF20,PSME4,PSMB11,COP1
R-HSA-5678895	Defective CFTR causes cystic fibrosis	61	98.36%	-1.48297	0.073369	0.19713	CFTR,PSMA1,PSMA2,PSMA3,PSMA4,PSMA5,PSMA6,PSMA7,PSMB1,PSMB2,PSMB3,PSMB4,PSMB5,PSMB6,PSMB7,PSMB8,PSMB9,PSMB10,PSMC1,PSMC2,PSMC3,PSMC4,PSMC5,PSMC6,PSMD1,PSMD2,PSMD3,PSMD4,PSMD5,PSMD7,PSMD8,PSMD9,PSMD10,PSMD11,PSMD12,PSMD13,PSME1,PSME2,RNF5,RPS27A,SEL1L,UBA52,UBB,VCP,SEM1,PSMF1,PSMD6,PSME3,PSMD14,ERLIN1,OS9,ERLIN2,PSMA8,DERL1,DERL2,PSME4,PSMB11,DERL3,RNF185,ERLEC1
R-HSA-5689603	UCH proteinases	102	97.06%	-1.48069	0.0731654	0.197008	ACTL6A,BARD1,H2AC19,H2AC8,H2AC7,HCFC1,FOXK2,SMAD7,NEDD8,NFRKB,PSMA1,PSMA2,PSMA3,PSMA4,PSMA5,PSMA6,PSMA7,PSMB1,PSMB2,PSMB3,PSMB4,PSMB5,PSMB6,PSMB7,PSMB8,PSMB9,PSMB10,PSMC1,PSMC2,PSMC3,PSMC4,PSMC5,PSMC6,PSMD1,PSMD2,PSMD3,PSMD4,PSMD5,PSMD7,PSMD8,PSMD9,PSMD10,PSMD11,PSMD12,PSMD13,PSME1,PSME2,RPS27A,TGFB1,TGFBR1,TGFBR2,ASXL1,UBA52,UBB,UCHL1,UCHL3,YY1,SEM1,BAP1,H2AC13,H2AC15,H2AC14,H2AC16,H2AC6,H2AC4,H…
R-HSA-418217	G beta:gamma signalling through PLC beta	20	100.00%	-1.47604	0.0797508	0.209304	GNB1,GNB2,GNB3,GNG3,GNG4,GNG5,GNG7,GNG10,GNG11,GNGT1,GNGT2,PLCB2,PLCB3,GNB5,GNG13,GNG2,GNG12,PLCB1,GNB4,GNG8
R-HSA-9022692	Regulation of MECP2 expression and activity	33	100.00%	-1.47202	0.0774497	0.204559	CALM1,CALM2,CALM3,CAMK4,CAMK2A,CAMK2B,CAMK2D,CAMK2G,CREB1,FOXG1,GPS2,HTT,HDAC1,HDAC2,LBR,MECP2,MOV10,PRKACA,TBL1X,HDAC3,AURKB,NCOR1,NCOR2,TBL1XR1,TNRC6B,TNRC6C,SIN3A,AGO1,AGO2,TNRC6A,AGO4,AGO3,HIPK2
R-HSA-1362300	Transcription of E2F targets under negative control by p107 (RBL1) and p130 (RBL2) in complex with HDAC1	16	100.00%	-1.47194	0.0851546	0.219777	CCNA2,CDK1,LIN54,E2F1,E2F4,E2F5,HDAC1,MYBL2,RBBP4,RBL1,RBL2,TFDP1,TFDP2,LIN37,LIN9,LIN52
R-HSA-73856	RNA Polymerase II Transcription Termination	67	98.51%	-1.46894	0.0762602	0.202709	CSTF1,CSTF2,CSTF3,U2AF1L4,LSM11,MAGOH,NCBP1,SRSF1,SRSF2,SRSF3,SRSF4,SRSF5,SRSF6,SRSF7,SNRPB,SNRPD3,SNRPE,SNRPF,SNRPG,U2AF1,SLBP,DDX39B,PABPN1,SYMPK,THOC5,SRSF9,SRSF11,EIF4A3,DHX38,ZC3H11A,RBM8A,THOC1,ALYREF,DDX39A,SRRM1,SLU7,CPSF4,PAPOLA,RNPS1,CLP1,NUDT21,U2AF2,THOC6,CPSF7,THOC7,FIP1L1,LUZP4,CDC40,FYTTD1,POLDIP3,THOC3,SARNP,PCF11,CPSF3,LSM10,CPSF2,MAGOHB,WDR33,CASC3,NCBP2,CSTF2T,THOC2,ZNF473,CHTO…
R-HSA-5696395	Formation of Incision Complex in GG-NER	43	95.35%	-1.46767	0.0791166	0.208078	PARP1,CCNH,CDK7,CETN2,DDB1,DDB2,ERCC1,ERCC2,ERCC3,ERCC4,ERCC5,GTF2H1,GTF2H3,GTF2H4,MNAT1,RAD23A,RAD23B,RPA1,RPA2,RPA3,RPS27A,SUMO3,SUMO2,UBA52,UBB,UBE2I,UBE2N,UBE2V2,SUMO1,XPA,XPC,CUL4B,CUL4A,PIAS1,CHD1L,RBX1,PARP2,PIAS3,GTF2H5,USP45,RNF111
R-HSA-1980143	Signaling by NOTCH1	74	98.65%	-1.46564	0.0772757	0.204534	ADAM10,JAG1,ARRB1,ARRB2,CCNC,CDK8,CNTN1,CREBBP,DTX1,EP300,KAT2A,HDAC1,HDAC2,HIF1A,HES1,RBPJ,JAG2,MYC,NOTCH1,PSEN1,PSEN2,RPS27A,SKP1,ADAM17,TBL1X,TLE1,TLE2,TLE3,TLE4,UBA52,UBB,CUL1,NUMB,DLK1,HDAC3,KAT2B,NEURL1,NCOR1,NCOR2,HDAC9,HDAC4,MAML1,RBX1,HDAC6,HDAC5,MAMLD1,MIB2,TBL1XR1,HDAC11,DTX2,APH1B,ITCH,APH1A,HDAC10,HDAC7,MAML2,NEURL1B,DLL4,FBXW7,MAML3,SNW1,PSENEN,HDAC8,DTX4,NCSTN,HEY1,HEY2,MIB1,HEYL,N…
R-HSA-75105	Fatty acyl-CoA biosynthesis	37	97.30%	-1.46518	0.0820785	0.21361	ACACA,ACLY,ACSF3,ACSL1,ACSL3,ACSL4,FASN,HSD17B3,HACD2,PPT1,SCD,SLC25A1,ELOVL4,HSD17B8,HACD4,HACD1,PPT2,TECR,SLC27A3,ELOVL6,SCD5,ELOVL7,ACSBG2,ELOVL3,HSD17B12,HACD3,ACSL5,CBR4,ELOVL2,OLAH,MORC2,ACSBG1,ACSL6,TECRL,ELOVL5,ELOVL1
R-HSA-5655253	Signaling by FGFR2 in disease	43	100.00%	-1.46372	0.0804352	0.210656	FGF1,FGF2,FGF3,FGF4,FGF5,FGF6,FGF7,FGF8,FGF9,FGF10,FGFR2,GAB1,GRB2,GTF2F1,GTF2F2,HRAS,KRAS,NCBP1,NRAS,PIK3CA,PIK3R1,PLCG1,POLR2A,POLR2B,POLR2C,POLR2D,POLR2E,POLR2F,POLR2G,POLR2H,POLR2I,POLR2J,POLR2K,POLR2L,SOS1,FGF23,FGF18,FGF17,FGF16,FRS2,NCBP2,FGF20,FGF22
R-HSA-69620	Cell Cycle Checkpoints	293	97.61%	-1.46234	0.0538076	0.162468	BIRC5,ATM,ATR,BARD1,BLM,BRCA1,BUB1,BUB1B,CCNA2,CCNB1,CCNE1,CDK1,CDC6,CDC20,CDC25A,CDC25C,CDC27,CDK2,CDKN1A,CDKN1B,CDKN2A,CENPA,CENPC,CENPE,CENPF,CHEK1,DNA2,DYNC1H1,DYNC1I1,DYNC1I2,DYNC1LI2,RNF168,CENPI,SFN,H2AX,H2BC5,H2BC3,HUS1,INCENP,KIF2A,MAD2L1,MCM2,MCM3,MCM4,MCM5,MCM6,MCM7,MDM2,MDM4,MRE11,NBN,NUP98,ORC1,ORC2,ORC4,ORC5,PAFAH1B1,PLK1,PPP1CC,PPP2CA,PPP2CB,PPP2R1A,PPP2R1B,PPP2R5A,PPP2R5B,PPP2R5C,…
R-HSA-373755	Semaphorin interactions	65	98.46%	-1.45912	0.0807185	0.210953	RHOA,RHOB,RHOC,CD72,CDK5,CFL1,CRMP1,DPYSL2,DPYSL3,ERBB2,FES,FYN,ARHGAP35,GSK3B,HSP90AA1,HSP90AB1,ITGA1,ITGB1,LIMK1,MET,MYH9,MYH10,MYH11,MYL6,PAK1,PAK2,PAK3,PLXNA1,PLXNA2,PLXNB1,PLXNB3,MYL12B,PTPRC,RAC1,ROCK1,RRAS,TLN1,TYROBP,SEMA7A,NRP1,CDK5R1,SEMA5A,ROCK2,SEMA3E,ARHGEF11,FARP2,PLXNC1,SEMA3A,MYL9,SEMA4D,DPYSL4,MYL12A,MYH14,SEMA6D,TREM2,PLXNA3,PLXND1,ARHGEF12,PIP5K1C,DPYSL5,SEMA6A,PLXNA4,RND1,SEMA…
R-HSA-5368286	Mitochondrial translation initiation	87	100.00%	-1.45626	0.0789589	0.208078	MRPS34,MRPL49,MRPL58,MTIF2,OXA1L,MRPL23,MRPL12,MRPS12,DAP3,MRPL33,MRPL19,MRPS31,MRPL28,MRPS30,MRPL3,MRPL57,MRPL24,MRPL54,MRPL53,MRPS16,MRPS18C,MRPL2,MRPL4,MRPS7,MRPS2,MRPL37,MRPL51,MRPL30,MRPL27,MRPL35,MRPS17,MRPL48,MRPS23,MRPS33,MRPL43,CHCHD1,MRPL39,MRPS21,MRPL50,MRPL16,AURKAIP1,PTCD3,MRPL20,MRPS18A,MRPS10,MTIF3,MRPS27,MRPL21,MRPS22,MRPL47,MRPL52,GADD45GIP1,MTFMT,ERAL1,MRPL46,MRPL10,MRPS36,MRPS3…
R-HSA-9006931	Signaling by Nuclear Receptors	299	97.99%	-1.45287	0.0569068	0.16657	ABCA1,ADH1A,ADH4,AKT1,AKT2,ALDH1A1,ALDH1A3,APOC1,APOC2,APOC4,APOD,APOE,AREG,CCND1,BCL2,BTC,CALM1,CALM2,CALM3,CAV1,CAV2,RUNX1,CBFB,CCNT1,CDK9,CDKN1B,CETP,CHD1,CPT1A,CPT1B,CRABP1,CRABP2,CREB1,ATF2,CREBBP,CTSD,CYP26A1,DDX5,DLAT,DLD,HBEGF,S1PR3,EGF,EGFR,ELK1,EP300,ERBB4,EREG,ESR1,ESR2,FABP5,FABP6,FASN,FKBP4,FKBP5,FOXO3,FOS,FOSB,NR5A2,GATA3,GNAI1,GNAI2,GNAI3,GNB1,GNB2,GNB3,GNG3,GNG4,GNG5,GNG7,GNG10,GN…
R-HSA-3229121	Glycogen storage diseases	16	93.75%	-1.4495	0.0929566	0.233612	G6PC1,SLC37A4,GAA,GBE1,GYG1,GYS1,GYS2,PPP1R3C,RPS27A,UBA52,UBB,EPM2A,GYG2,NHLRC1,G6PC3
R-HSA-110312	Translesion synthesis by REV1	16	93.75%	-1.44892	0.0931613	0.233655	PCNA,REV3L,RFC1,RFC2,RFC3,RFC4,RFC5,RPA1,RPA2,RPA3,RPS27A,UBA52,UBB,MAD2L2,REV1
R-HSA-75153	Apoptotic execution phase	52	100.00%	-1.44683	0.0869379	0.22162	ADD1,APC,BIRC2,BMX,CASP3,CASP6,CASP7,CASP8,CDH1,CTNNB1,DFFA,DFFB,DSG1,DSG2,DSG3,DSP,FNTA,GAS2,GSN,H1-0,H1-2,H1-3,H1-4,H1-5,H1-1,HMGB1,HMGB2,KPNA1,KPNB1,LMNA,LMNB1,MAPT,PAK2,PKP1,PLEC,PRKCD,PRKCQ,PTK2,ROCK1,SATB1,OCLN,SPTAN1,TJP1,VIM,STK24,TJP2,DNM1L,BCAP31,STK26,ACIN1,DBNL,CLSPN
R-HSA-9006936	Signaling by TGFB family members	104	99.04%	-1.44582	0.0834601	0.216752	ACVR1B,ACVR2A,ACVR2B,ACVRL1,PARP1,AMH,AMHR2,RHOA,BMP2,BMPR1A,BMPR1B,BMPR2,CBL,CCNC,CCNT1,CCNT2,CDK8,CDK9,CDKN2B,E2F4,E2F5,FKBP1A,GDF2,HDAC1,INHBA,INHBB,JUNB,SMAD1,SMAD2,SMAD3,SMAD4,SMAD5,SMAD6,SMAD7,SMAD9,MEN1,MYC,NEDD8,FURIN,SERPINE1,PPM1A,PPP1CA,PPP1CB,PPP1CC,PRKCZ,MAPK1,MAPK3,RBL1,RPS27A,SKI,SKIL,SP1,TFDP1,TFDP2,TGFB1,TGFBR1,TGFBR2,TGIF1,UBA52,UBB,UBE2D1,UBE2D3,XPO1,USP9X,CCNK,FOXH1,UBE2M,MTMR…
R-HSA-5658442	Regulation of RAS by GAPs	68	98.53%	-1.44568	0.0902045	0.228543	HRAS,KRAS,SPRED2,NF1,NRAS,PSMA1,PSMA2,PSMA3,PSMA4,PSMA5,PSMA6,PSMA7,PSMB1,PSMB2,PSMB3,PSMB4,PSMB5,PSMB6,PSMB7,PSMB8,PSMB9,PSMB10,PSMC1,PSMC2,PSMC3,PSMC4,PSMC5,PSMC6,PSMD1,PSMD2,PSMD3,PSMD4,PSMD5,PSMD7,PSMD8,PSMD9,PSMD10,PSMD11,PSMD12,PSMD13,PSME1,PSME2,RASA1,RASA2,RPS27A,SPRED3,UBA52,UBB,SEM1,RASAL1,CUL3,SYNGAP1,RASAL2,PSMF1,PSMD6,RBX1,RASA4,PSME3,PSMD14,PSMA8,KBTBD7,DAB2IP,RASA3,PSME4,PSMB11,SPR…
R-HSA-69239	Synthesis of DNA	119	99.16%	-1.44512	0.0841876	0.218186	CCNA2,CCNE1,CDC6,CDC27,CDK2,DNA2,FEN1,LIG1,MCM2,MCM3,MCM4,MCM5,MCM6,MCM7,ORC1,ORC2,ORC4,ORC5,PCNA,POLA1,POLD1,POLD2,POLE,POLE2,PRIM1,PRIM2,PSMA1,PSMA2,PSMA3,PSMA4,PSMA5,PSMA6,PSMA7,PSMB1,PSMB2,PSMB3,PSMB4,PSMB5,PSMB6,PSMB7,PSMB8,PSMB9,PSMB10,PSMC1,PSMC2,PSMC3,PSMC4,PSMC5,PSMC6,PSMD1,PSMD2,PSMD3,PSMD4,PSMD5,PSMD7,PSMD8,PSMD9,PSMD10,PSMD11,PSMD12,PSMD13,PSME1,PSME2,RFC1,RFC2,RFC3,RFC4,RFC5,RPA1,RPA…
R-HSA-3769402	Deactivation of the beta-catenin transactivating complex	42	97.62%	-1.44491	0.0894082	0.226987	AKT1,AKT2,APC,XIAP,BCL9,CTBP1,CTNNB1,HDAC1,MEN1,RBBP5,RPS27A,SOX2,SOX3,SOX4,SOX9,SRY,TCF7,TCF7L2,TLE1,TLE2,TLE3,TLE4,UBA52,UBB,XPO1,YWHAZ,KMT2D,BTRC,ASH2L,SOX13,TCF7L1,SOX7,LEF1,BCL9L,SOX6,CTNNBIP1,CHD8,PYGO2,CBY1,PYGO1,SOX17
R-HSA-69563	p53-Dependent G1 DNA Damage Response	66	98.48%	-1.44316	0.0865178	0.221002	ATM,CCNA2,CCNE1,CDK2,CDKN1A,CDKN1B,CDKN2A,MDM2,MDM4,PSMA1,PSMA2,PSMA3,PSMA4,PSMA5,PSMA6,PSMA7,PSMB1,PSMB2,PSMB3,PSMB4,PSMB5,PSMB6,PSMB7,PSMB8,PSMB9,PSMB10,PSMC1,PSMC2,PSMC3,PSMC4,PSMC5,PSMC6,PSMD1,PSMD2,PSMD3,PSMD4,PSMD5,PSMD7,PSMD8,PSMD9,PSMD10,PSMD11,PSMD12,PSMD13,PSME1,PSME2,RPS27A,TP53,UBA52,UBB,SEM1,CCNA1,CCNE2,PSMF1,PSMD6,PSME3,PSMD14,CHEK2,PSMA8,PHF20,PSME4,PCBP4,PSMB11,ZNF385A,COP1
R-HSA-69580	p53-Dependent G1/S DNA damage checkpoint	66	98.48%	-1.44316	0.0865178	0.221002	ATM,CCNA2,CCNE1,CDK2,CDKN1A,CDKN1B,CDKN2A,MDM2,MDM4,PSMA1,PSMA2,PSMA3,PSMA4,PSMA5,PSMA6,PSMA7,PSMB1,PSMB2,PSMB3,PSMB4,PSMB5,PSMB6,PSMB7,PSMB8,PSMB9,PSMB10,PSMC1,PSMC2,PSMC3,PSMC4,PSMC5,PSMC6,PSMD1,PSMD2,PSMD3,PSMD4,PSMD5,PSMD7,PSMD8,PSMD9,PSMD10,PSMD11,PSMD12,PSMD13,PSME1,PSME2,RPS27A,TP53,UBA52,UBB,SEM1,CCNA1,CCNE2,PSMF1,PSMD6,PSME3,PSMD14,CHEK2,PSMA8,PHF20,PSME4,PCBP4,PSMB11,ZNF385A,COP1
R-HSA-162599	Late Phase of HIV Life Cycle	146	90.41%	-1.43986	0.0856323	0.220096	CCNH,CCNT1,CCNT2,CDK7,CDK9,RCC1,ERCC2,ERCC3,GTF2A1,GTF2A2,GTF2B,GTF2E1,GTF2E2,GTF2F1,GTF2F2,GTF2H1,GTF2H3,GTF2H4,MNAT1,NCBP1,NMT1,NUP88,NUP98,FURIN,POLR2A,POLR2B,POLR2C,POLR2D,POLR2E,POLR2F,POLR2G,POLR2H,POLR2I,POLR2J,POLR2K,POLR2L,PPIA,RAN,RANBP1,RANBP2,RANGAP1,RPS27A,SEC13,VPS37A,SSRP1,SUPT4H1,SUPT5H,TAF1,TAF2,TAF4,TAF4B,TAF5,TAF6,TAF7,TAF9,TAF10,TAF11,TAF12,TAF13,TBP,TCEA1,ELOC,ELOB,ELOA,TPR,T…
R-HSA-8955332	Carboxyterminal post-translational modifications of tubulin	42	95.24%	-1.43921	0.0912017	0.230599	TTLL9,TUBA4A,TUBA3C,TUBB2A,TTLL4,TUBB3,TUBB4A,TUBB4B,AGBL3,TTLL7,VASH2,AGBL2,TUBAL3,TUBA3E,SVBP,TUBA3D,TUBB1,TTLL2,NICN1,TUBA8,TUBB6,TUBA1C,AGBL4,TTL,TUBB8,TUBB2B,TTLL6,LRRC49,VASH1,TTLL5,TTLL12,AGTPBP1,TTLL10,AGBL1,TTLL1,TPGS2,TTLL3,TPGS1,TTLL11,AGBL5
R-HSA-1483255	PI Metabolism	84	100.00%	-1.4353	0.0863766	0.221002	ARF1,ARF3,PLEKHA3,MTMR9,BMX,ENPP6,INPP4A,INPP5D,INPPL1,PIKFYVE,MTM1,OCRL,PIK3C2A,PIK3C2B,PIK3C2G,PIK3C3,PIK3CA,PIK3CB,PIK3CD,PIK3CG,PIK3R1,PIK3R2,PI4KA,PI4KB,PIP4K2A,PTEN,PTPN13,RAB4A,RAB5A,SBF1,TPTE,PIP5K1A,PIP5K1B,PIP4K2B,PIK3R3,MTMR1,INPP4B,SYNJ1,SYNJ2,MTMR3,MTMR2,MTMR6,MTMR7,MTMR4,FIG4,PNPLA6,GDPD3,TNFAIP8L2,PIP4K2C,RUFY1,PNPLA7,PIK3R6,GDPD5,SBF2,RAB14,GDE1,INPP5K,PLEKHA8,PLEKHA5,MTMR12,GDPD1…
R-HSA-176408	Regulation of APC/C activators between G1/S and early anaphase	81	98.77%	-1.43055	0.0943396	0.23566	BUB1B,CCNA2,CCNB1,CDK1,CDC20,CDC27,CDK2,MAD2L1,PLK1,PSMA1,PSMA2,PSMA3,PSMA4,PSMA5,PSMA6,PSMA7,PSMB1,PSMB2,PSMB3,PSMB4,PSMB5,PSMB6,PSMB7,PSMB8,PSMB9,PSMB10,PSMC1,PSMC2,PSMC3,PSMC4,PSMC5,PSMC6,PSMD1,PSMD2,PSMD3,PSMD4,PSMD5,PSMD7,PSMD8,PSMD9,PSMD10,PSMD11,PSMD12,PSMD13,PSME1,PSME2,RPS27A,SKP1,UBA52,UBB,UBE2D1,UBE2E1,SEM1,CUL1,CDC23,CDC16,CCNA1,BTRC,BUB3,PSMF1,PSMD6,PSME3,PSMD14,ANAPC10,UBE2C,PSMA8,C…
R-HSA-2173791	TGF-beta receptor signaling in EMT (epithelial to mesenchymal transition)	16	93.75%	-1.42992	0.0995086	0.243679	RHOA,FKBP1A,PRKCZ,RPS27A,TGFB1,TGFBR1,TGFBR2,UBA52,UBB,F11R,PARD6A,ARHGEF18,PARD3,SMURF1,CGN
R-HSA-9674555	Signaling by CSF3 (G-CSF)	30	96.67%	-1.42889	0.0966723	0.238639	CSF3,CSF3R,GRB2,HCK,JAK1,JAK2,KRAS,LYN,PTPN11,RPS27A,SHC1,STAT1,STAT3,STAT5A,STAT5B,SYK,ELOC,ELOB,TYK2,UBA52,UBB,UBE2D1,UBE2D2,UBE2D3,CUL5,SOCS1,SOCS3,RNF7,GAB2
R-HSA-156711	Polo-like kinase mediated events	16	100.00%	-1.42765	0.100619	0.243816	CCNB1,CDC25A,CDC25C,CENPF,LIN54,EP300,FOXM1,MYBL2,PLK1,RBBP4,WEE1,PKMYT1,CCNB2,LIN37,LIN9,LIN52
R-HSA-450385	Butyrate Response Factor 1 (BRF1) binds and destabilizes mRNA	17	100.00%	-1.42709	0.101133	0.243816	AKT1,ZFP36L1,DCP2,EXOSC9,YWHAB,MAPKAPK2,EXOSC8,EXOSC3,EXOSC1,EXOSC6,XRN1,EXOSC4,DIS3,EXOSC7,DCP1A,EXOSC2,EXOSC5
R-HSA-70221	Glycogen breakdown (glycogenolysis)	17	100.00%	-1.42688	0.101133	0.243816	AGL,CALM1,CALM2,CALM3,GAA,GYG1,PHKA1,PHKA2,PHKB,PHKG1,PHKG2,PYGB,PYGL,PYGM,GYG2,PGM2L1,PGM2
R-HSA-204005	COPII-mediated vesicle transport	68	100.00%	-1.42273	0.0966833	0.238639	AREG,CD59,CTSC,COL7A1,CSNK1D,CTSZ,F5,F8,FOLR1,GOLGA2,GRIA1,LMAN1,NSF,SERPINA1,PPP6C,RAB1A,SEC13,TRAPPC2,STX5,TGFA,TRAPPC10,USO1,NAPG,NAPA,SEC22C,SEC22B,GOSR2,SEC24C,SEC24D,SEC16A,PREB,CNIH1,BET1,TFG,SEC24B,SEC23A,YKT6,SEC24A,TMED2,LMAN2,TMED10,SEC23IP,TRAPPC6A,LMAN1L,LMAN2L,RAB1B,CNIH3,TRAPPC9,SAR1B,TRAPPC4,TRAPPC2L,STX17,PPP6R3,PPP6R1,SEC31A,ANKRD28,SCFD1,TRAPPC6B,SEC16B,MCFD2,CNIH2,TRAPPC1,SEC2…
R-HSA-8876384	Listeria monocytogenes entry into host cells	22	86.36%	-1.42014	0.104666	0.248956	CBL,CDH1,CTNNB1,CTNND1,EPS15,GRB2,MET,RPS27A,SH3GL1,SH3GL2,SH3GL3,SRC,UBA52,UBB,STAM,HGS,STAM2,CBLL1,SH3KBP1
R-HSA-9665686	Signaling by ERBB2 TMD/JMD mutants	22	100.00%	-1.41714	0.106489	0.251108	BTC,HBEGF,EGF,EGFR,ERBB2,ERBB3,ERBB4,EREG,GRB2,NRG1,HRAS,HSP90AA1,KRAS,NRAS,PLCG1,SHC1,SOS1,NRG2,NRG3,CDC37,NRG4,ERBIN
R-HSA-983169	Class I MHC mediated antigen processing & presentation	378	98.68%	-1.41666	0.0631191	0.178455	TRIM71,UBR1,B2M,BLMH,BTK,CALR,CANX,CBLB,CCNF,CD14,CD36,CDC20,CDC27,CDC34,CHUK,CTSL,CTSV,CTSS,CYBA,CYBB,FCGR1A,FGA,FGB,FGG,PDIA3,UBE2K,HLA-A,HLA-B,HLA-C,HLA-E,HLA-F,HLA-G,HMGB1,HSPA5,IKBKB,ITGAV,ITGB5,LMO7,LNPEP,KCTD6,MRC1,TRIM37,MYD88,NCF2,NCF4,NEDD4,FBXO15,PRKN,ASB10,PSMA1,PSMA2,PSMA3,PSMA4,PSMA5,PSMA6,PSMA7,PSMB1,PSMB2,PSMB3,PSMB4,PSMB5,PSMB6,PSMB7,PSMB8,PSMB9,PSMB10,PSMC1,PSMC2,PSMC3,PSMC4,PSM…
R-HSA-1660499	Synthesis of PIPs at the plasma membrane	53	100.00%	-1.41306	0.101014	0.243816	ARF1,PLEKHA3,MTMR9,BMX,INPP4A,INPP5D,INPPL1,MTM1,OCRL,PIK3C2A,PIK3C2B,PIK3C2G,PIK3CA,PIK3CB,PIK3CD,PIK3CG,PIK3R1,PIK3R2,PIP4K2A,PTEN,PTPN13,RAB4A,RAB5A,PIP5K1A,PIP5K1B,PIP4K2B,PIK3R3,MTMR1,INPP4B,SYNJ1,SYNJ2,MTMR3,MTMR2,MTMR6,PIP4K2C,RUFY1,PIK3R6,SBF2,RAB14,INPP5K,PLEKHA8,PLEKHA5,PI4K2B,PI4K2A,MTMR8,PLEKHA6,PIP5K1C,PIK3R5,PLEKHA4,PLEKHA1,PLEKHA2,INPP5J,MTMR14
R-HSA-5387390	Hh mutants abrogate ligand secretion	59	98.31%	-1.41174	0.100064	0.243816	IHH,PSMA1,PSMA2,PSMA3,PSMA4,PSMA5,PSMA6,PSMA7,PSMB1,PSMB2,PSMB3,PSMB4,PSMB5,PSMB6,PSMB7,PSMB8,PSMB9,PSMB10,PSMC1,PSMC2,PSMC3,PSMC4,PSMC5,PSMC6,PSMD1,PSMD2,PSMD3,PSMD4,PSMD5,PSMD7,PSMD8,PSMD9,PSMD10,PSMD11,PSMD12,PSMD13,PSME1,PSME2,RPS27A,SEL1L,SHH,UBA52,UBB,VCP,SEM1,PSMF1,PSMD6,PSME3,PSMD14,OS9,PSMA8,DHH,DERL2,SYVN1,HHAT,PSME4,PSMB11,ERLEC1
R-HSA-983170	Antigen Presentation: Folding, assembly and peptide loading of class I MHC	25	100.00%	-1.4116	0.10251	0.246101	B2M,CALR,CANX,PDIA3,HLA-A,HLA-B,HLA-C,HLA-E,HLA-F,HLA-G,HSPA5,SEC13,TAP1,TAP2,TAPBP,SEC24C,SEC24D,BCAP31,SEC24B,SEC23A,SEC24A,SAR1B,ERAP1,SEC31A,ERAP2
R-HSA-15869	Metabolism of nucleotides	99	97.98%	-1.41157	0.0960018	0.237901	ADA,ADK,ADSL,ADSS2,AK1,AK2,AK4,AMPD1,AMPD2,AMPD3,APRT,ATIC,CAD,NUDT16,ENTPD1,ENTPD2,ENTPD6,ENTPD3,ENTPD5,CDA,CTPS1,DCK,DCTD,DGUOK,DHODH,DPYD,DPYS,DTYMK,DUT,TYMP,GART,GLRX,GMPR,GSR,GUK1,HPRT1,IMPDH1,IMPDH2,ITPA,NUDT1,NME1,NME2,NME3,NME4,PNP,NT5E,PFAS,PPAT,RRM1,RRM2,TK1,TK2,TXN,TXNRD1,TYMS,UCK2,UMPS,UPP1,XDH,PUDP,GMPS,ENTPD4,GDA,DNPH1,PAICS,NUDT5,DCTPP1,NUDT18,ENTPD8,RRM2B,UCK1,NT5C3A,GMPR2,CMPK1,U…
R-HSA-68875	Mitotic Prophase	142	96.48%	-1.41143	0.0945736	0.235771	CCNB1,CDK1,EMD,ENSA,GOLGA2,H2AC19,H2AC8,H2AC7,H2AX,H2AZ1,H2BC5,H2BC3,H3-3A,H3-3B,LMNA,LMNB1,NUMA1,NUP88,NUP98,PLK1,PPP2CA,PPP2CB,PPP2R1A,PPP2R1B,PRKCA,PRKCB,MAPK1,MAPK3,RAB1A,RAB2A,RANBP2,RB1,H3C15,SEC13,SET,TMPO,TPR,VRK1,VRK2,NUP214,AAAS,H3-4,H4C9,H2AC14,H2AC6,H2AC4,H2AC20,H2BC8,H2BC13,H2BC15,H2BC14,H2BC7,H2BC6,H2BC9,H2BC10,H2BC4,H2BC17,H2BC21,H3C1,H3C4,H3C3,H3C6,H3C11,H3C8,H3C12,H3C10,H3C2,H4C1…
R-HSA-5676590	NIK-->noncanonical NF-kB signaling	59	98.31%	-1.40977	0.100704	0.243816	CHUK,NFKB2,PSMA1,PSMA2,PSMA3,PSMA4,PSMA5,PSMA6,PSMA7,PSMB1,PSMB2,PSMB3,PSMB4,PSMB5,PSMB6,PSMB7,PSMB8,PSMB9,PSMB10,PSMC1,PSMC2,PSMC3,PSMC4,PSMC5,PSMC6,PSMD1,PSMD2,PSMD3,PSMD4,PSMD5,PSMD7,PSMD8,PSMD9,PSMD10,PSMD11,PSMD12,PSMD13,PSME1,PSME2,RELB,RPS27A,SKP1,UBA52,UBB,SEM1,CUL1,BTRC,MAP3K14,UBA3,UBE2M,PSMF1,PSMD6,PSME3,PSMD14,PSMA8,PSME4,FBXW11,PSMB11
R-HSA-1839124	FGFR1 mutant receptor activation	31	100.00%	-1.40677	0.103734	0.247686	BCR,CUX1,FGF1,FGF2,FGF4,FGF5,FGF6,FGF8,FGF9,FGFR1,GRB2,PIK3CA,PIK3R1,MYO18A,STAT1,STAT3,STAT5A,STAT5B,ZMYM2,FGF23,TRIM24,FGF17,LRRFIP1,BAG4,GAB2,CPSF6,CNTRL,CEP43,ERLIN2,FGFR1OP2,FGF20
R-HSA-211733	Regulation of activated PAK-2p34 by proteasome mediated degradation	50	98.00%	-1.40673	0.0992877	0.243679	PAK2,PSMA1,PSMA2,PSMA3,PSMA4,PSMA5,PSMA6,PSMA7,PSMB1,PSMB2,PSMB3,PSMB4,PSMB5,PSMB6,PSMB7,PSMB8,PSMB9,PSMB10,PSMC1,PSMC2,PSMC3,PSMC4,PSMC5,PSMC6,PSMD1,PSMD2,PSMD3,PSMD4,PSMD5,PSMD7,PSMD8,PSMD9,PSMD10,PSMD11,PSMD12,PSMD13,PSME1,PSME2,RPS27A,UBA52,UBB,SEM1,PSMF1,PSMD6,PSME3,PSMD14,PSMA8,PSME4,PSMB11
R-HSA-3247509	Chromatin modifying enzymes	274	98.54%	-1.40637	0.0756014	0.20182	ACTL6A,CCND1,CDK4,CHD3,CHD4,ATF2,CREBBP,DNMT3A,DR1,EP300,MECOM,EZH2,KAT2A,GPS2,H2AC19,H2AC8,H2AC7,H2AX,H2AZ1,H2BC5,H2BC3,HCFC1,HDAC1,HDAC2,PRMT1,JAK2,KMT2A,NFKB1,NFKB2,PAX3,PHF2,ARID4A,KDM5A,RBBP4,RBBP5,RBBP7,RELA,REST,RPS2,H3C15,ATXN7,SMARCA2,SMARCA4,SMARCB1,SMARCC1,SMARCC2,SMARCD1,SMARCD2,SMARCD3,SMARCE1,SUV39H1,TADA2A,TAF9,TAF10,TAF12,TBL1X,VPS72,KDM6A,UTY,NSD2,BRPF1,KAT6A,KMT2D,YEATS4,KDM5C,K…
R-HSA-4839726	Chromatin organization	274	98.54%	-1.40637	0.0756014	0.20182	ACTL6A,CCND1,CDK4,CHD3,CHD4,ATF2,CREBBP,DNMT3A,DR1,EP300,MECOM,EZH2,KAT2A,GPS2,H2AC19,H2AC8,H2AC7,H2AX,H2AZ1,H2BC5,H2BC3,HCFC1,HDAC1,HDAC2,PRMT1,JAK2,KMT2A,NFKB1,NFKB2,PAX3,PHF2,ARID4A,KDM5A,RBBP4,RBBP5,RBBP7,RELA,REST,RPS2,H3C15,ATXN7,SMARCA2,SMARCA4,SMARCB1,SMARCC1,SMARCC2,SMARCD1,SMARCD2,SMARCD3,SMARCE1,SUV39H1,TADA2A,TAF9,TAF10,TAF12,TBL1X,VPS72,KDM6A,UTY,NSD2,BRPF1,KAT6A,KMT2D,YEATS4,KDM5C,K…
R-HSA-69306	DNA Replication	190	97.37%	-1.4036	0.0848294	0.219393	CCNA2,CCNE1,CDC6,CDC27,CDK2,DNA2,E2F1,E2F2,E2F3,FEN1,H2AC19,H2AC8,H2AC7,H2AX,H2AZ1,H2BC5,H2BC3,H3-3A,H3-3B,KPNA1,KPNB1,LIG1,MCM2,MCM3,MCM4,MCM5,MCM6,MCM7,ORC1,ORC2,ORC4,ORC5,PCNA,POLA1,POLD1,POLD2,POLE,POLE2,PRIM1,PRIM2,PSMA1,PSMA2,PSMA3,PSMA4,PSMA5,PSMA6,PSMA7,PSMB1,PSMB2,PSMB3,PSMB4,PSMB5,PSMB6,PSMB7,PSMB8,PSMB9,PSMB10,PSMC1,PSMC2,PSMC3,PSMC4,PSMC5,PSMC6,PSMD1,PSMD2,PSMD3,PSMD4,PSMD5,PSMD7,PSMD…
R-HSA-5654695	PI-3K cascade:FGFR2	23	100.00%	-1.40309	0.107699	0.252787	FGF1,FGF2,FGF3,FGF4,FGF5,FGF6,FGF7,FGF8,FGF9,FGF10,FGFR2,GAB1,GRB2,PIK3CA,PIK3R1,PTPN11,FGF23,FGF18,FGF17,FGF16,FRS2,FGF20,FGF22
R-HSA-500657	Presynaptic function of Kainate receptors	21	100.00%	-1.4016	0.10943	0.255405	GNB1,GNB2,GNB3,GNG3,GNG4,GNG5,GNG7,GNG10,GNG11,GNGT1,GNGT2,GRIK3,PLCB2,PLCB3,GNB5,GNG13,GNG2,GNG12,PLCB1,GNB4,GNG8
R-HSA-977443	GABA receptor activation	60	100.00%	-1.40129	0.102674	0.246101	ADCY1,ADCY2,ADCY3,ADCY5,ADCY6,ADCY7,ADCY8,ADCY9,ADCY4,GABBR1,GABRA1,GABRA2,GABRA3,GABRA4,GABRA5,GABRA6,GABRB1,GABRB2,GABRB3,GABRG2,GABRG3,GABRR1,GABRR2,GNAI1,GNAI2,GNAI3,GNAL,GNB1,GNB2,GNB3,GNG3,GNG4,GNG5,GNG7,GNG10,GNG11,GNGT1,GNGT2,KCNJ2,KCNJ3,KCNJ4,KCNJ5,KCNJ6,KCNJ9,KCNJ10,KCNJ12,KCNJ15,KCNJ16,GABRR3,GABBR2,GNB5,GNAT3,GNG13,GNG2,GABRQ,GNG12,ARHGEF9,GNB4,NPTN,GNG8
R-HSA-68877	Mitotic Prometaphase	204	97.06%	-1.4004	0.0886621	0.225554	BIRC5,BUB1,BUB1B,CCNB1,CDK1,CDC20,CENPA,CENPC,CENPE,CENPF,CETN2,CSNK1D,CSNK1E,CSNK2A2,CSNK2B,DCTN1,DYNC1H1,DYNC1I1,DYNC1I2,DYNC1LI2,CENPI,HSP90AA1,INCENP,KIF2A,MAD2L1,NEK2,NUMA1,NUP98,ODF2,PAFAH1B1,PCM1,PCNT,PLK1,PPP1CC,PPP2CA,PPP2CB,PPP2R1A,PPP2R1B,PPP2R5A,PPP2R5B,PPP2R5C,PPP2R5D,PPP2R5E,PRKACA,PRKAR2B,RAD21,RANBP2,RANGAP1,RPS27,CLIP1,SEC13,TUBB,TUBA4A,TUBA3C,TUBB2A,TUBG1,XPO1,YWHAE,YWHAG,ALMS1,…
R-HSA-1660516	Synthesis of PIPs at the early endosome membrane	16	100.00%	-1.39832	0.116082	0.265942	INPP4A,PIKFYVE,MTM1,PIK3C2A,PIK3C3,INPP4B,MTMR2,MTMR4,FIG4,MTMR12,MTMR10,PI4K2B,PI4K2A,INPP5F,VAC14,PIK3R4
R-HSA-425393	Transport of inorganic cations/anions and amino acids/oligopeptides	108	100.00%	-1.39484	0.105972	0.250625	CALM1,CALM2,CALM3,SLC25A10,CTNS,SLC26A3,SLC26A2,SLC26A4,SLC1A1,SLC1A2,SLC1A3,SLC4A3,SLC1A4,SLC1A5,SLC1A6,SLC1A7,SLC3A1,SLC3A2,SLC4A1,SLC4A2,SLC5A5,SLC6A6,SLC6A12,SLC7A1,SLC7A2,SLC8A2,SLC8A1,SLC8A3,SLC9A1,SLC9A2,SLC9A3,SLC9A5,SLC12A1,SLC12A2,SLC12A3,SLC12A4,SLC15A1,SLC15A2,SLC17A1,SLC34A1,SLC20A1,SLC20A2,SRI,SLC7A5,SLC43A1,SLC4A4,SLC7A7,SLC7A6,SLC24A1,SLC4A7,SLC4A8,SLC32A1,SLC36A1,SLC12A6,SLC9A6,S…
R-HSA-110320	Translesion Synthesis by POLH	19	94.74%	-1.3945	0.11459	0.263007	PCNA,POLH,RFC1,RFC2,RFC3,RFC4,RFC5,RPA1,RPA2,RPA3,RPS27A,UBA52,UBB,UFD1,VCP,SPRTN,NPLOC4,RCHY1
R-HSA-5696397	Gap-filling DNA repair synthesis and ligation in GG-NER	25	96.00%	-1.39409	0.117366	0.268388	LIG1,LIG3,PCNA,POLD1,POLD2,POLE,POLE2,RFC1,RFC2,RFC3,RFC4,RFC5,RPA1,RPA2,RPA3,RPS27A,UBA52,UBB,XRCC1,POLD3,POLK,POLE3,POLE4,POLD4
R-HSA-4090294	SUMOylation of intracellular receptors	30	100.00%	-1.39231	0.110734	0.257965	AR,ESR1,NR5A2,NR5A1,NR3C1,NR3C2,NR4A2,PGR,PPARA,PPARG,RARA,RORA,RXRA,SUMO3,SUMO2,THRA,THRB,NR2C1,UBE2I,SUMO1,NR1H2,VDR,PIAS1,NR1I2,PIAS2,HDAC4,NR1H4,NR1H3,PIAS3,PIAS4
R-HSA-1236974	ER-Phagosome pathway	91	97.80%	-1.39225	0.108197	0.253478	B2M,BTK,CALR,CD14,CD36,CHUK,FGA,FGB,FGG,PDIA3,HLA-A,HLA-B,HLA-C,HLA-E,HLA-F,HLA-G,HMGB1,IKBKB,MYD88,PSMA1,PSMA2,PSMA3,PSMA4,PSMA5,PSMA6,PSMA7,PSMB1,PSMB2,PSMB3,PSMB4,PSMB5,PSMB6,PSMB7,PSMB8,PSMB9,PSMB10,PSMC1,PSMC2,PSMC3,PSMC4,PSMC5,PSMC6,PSMD1,PSMD2,PSMD3,PSMD4,PSMD5,PSMD7,PSMD8,PSMD9,PSMD10,PSMD11,PSMD12,PSMD13,PSME1,PSME2,RPS27A,S100A1,S100A8,S100A9,STX4,TAP1,TAP2,TAPBP,TLR1,TLR2,TLR4,UBA52,UB…
R-HSA-3214847	HATs acetylate histones	142	97.18%	-1.39216	0.101702	0.244715	ACTL6A,ATF2,CREBBP,DR1,EP300,KAT2A,H2AC19,H2AC8,H2AC7,H2BC5,H2BC3,HCFC1,PAX3,RBBP7,H3C15,ATXN7,TADA2A,TAF9,TAF10,TAF12,VPS72,BRPF1,KAT6A,YEATS4,H4C9,TRRAP,H2AC13,H2AC15,H2AC14,H2AC16,H2AC6,H2AC4,H2AC17,H2AC20,H2BC8,H2BC13,H2BC15,H2BC14,H2BC7,H2BC6,H2BC9,H2BC10,H2BC4,H2BC17,H2BC21,H3C1,H3C4,H3C3,H3C6,H3C11,H3C8,H3C12,H3C10,H3C2,H4C1,H4C4,H4C6,H4C12,H4C3,H4C8,H4C2,H4C5,H4C13,SUPT3H,OGT,ELP1,HAT1,RU…
R-HSA-9705462	Inactivation of CSF3 (G-CSF) signaling	25	96.00%	-1.39172	0.117781	0.268844	CSF3,CSF3R,HCK,JAK1,JAK2,LYN,RPS27A,STAT1,STAT3,STAT5A,STAT5B,SYK,ELOC,ELOB,TYK2,UBA52,UBB,UBE2D1,UBE2D2,UBE2D3,CUL5,SOCS1,SOCS3,RNF7
R-HSA-2559582	Senescence-Associated Secretory Phenotype (SASP)	112	95.54%	-1.38735	0.109314	0.255405	CCNA2,CDC27,CDK2,CDK4,CDK6,CDKN1A,CDKN1B,CDKN2A,CDKN2B,CDKN2C,CDKN2D,CEBPB,FOS,H2AC19,H2AC8,H2AC7,H2AX,H2AZ1,H2BC5,H2BC3,H3-3A,H3-3B,IGFBP7,IL1A,IL6,CXCL8,JUN,NFKB1,MAPK1,MAPK3,MAPK7,RELA,RPS6KA1,RPS6KA2,RPS6KA3,RPS27A,H3C15,STAT3,UBA52,UBB,UBE2D1,UBE2E1,H4C9,H2AC14,H2AC6,H2AC4,H2AC20,H2BC8,H2BC13,H2BC15,H2BC14,H2BC7,H2BC6,H2BC9,H2BC10,H2BC4,H2BC17,H2BC21,H3C1,H3C4,H3C3,H3C6,H3C11,H3C8,H3C12,H3C1…
R-HSA-69002	DNA Replication Pre-Initiation	147	96.60%	-1.38502	0.105042	0.249238	CDC6,CDK2,E2F1,E2F2,E2F3,H2AC19,H2AC8,H2AC7,H2AX,H2AZ1,H2BC5,H2BC3,H3-3A,H3-3B,KPNA1,KPNB1,MCM2,MCM3,MCM4,MCM5,MCM6,MCM7,ORC1,ORC2,ORC4,ORC5,POLA1,POLE,POLE2,PRIM1,PRIM2,PSMA1,PSMA2,PSMA3,PSMA4,PSMA5,PSMA6,PSMA7,PSMB1,PSMB2,PSMB3,PSMB4,PSMB5,PSMB6,PSMB7,PSMB8,PSMB9,PSMB10,PSMC1,PSMC2,PSMC3,PSMC4,PSMC5,PSMC6,PSMD1,PSMD2,PSMD3,PSMD4,PSMD5,PSMD7,PSMD8,PSMD9,PSMD10,PSMD11,PSMD12,PSMD13,PSME1,PSME2,RP…
R-HSA-174143	APC/C-mediated degradation of cell cycle proteins	88	98.86%	-1.38396	0.112423	0.260598	BUB1B,CCNA2,CCNB1,CDK1,CDC20,CDC27,CDK2,MAD2L1,NEK2,PLK1,PSMA1,PSMA2,PSMA3,PSMA4,PSMA5,PSMA6,PSMA7,PSMB1,PSMB2,PSMB3,PSMB4,PSMB5,PSMB6,PSMB7,PSMB8,PSMB9,PSMB10,PSMC1,PSMC2,PSMC3,PSMC4,PSMC5,PSMC6,PSMD1,PSMD2,PSMD3,PSMD4,PSMD5,PSMD7,PSMD8,PSMD9,PSMD10,PSMD11,PSMD12,PSMD13,PSME1,PSME2,RB1,RPS27A,SKP1,SKP2,AURKA,UBA52,UBB,UBE2D1,UBE2E1,SEM1,CUL1,CDC14A,CDC23,CDC16,CCNA1,BTRC,BUB3,AURKB,PTTG1,PSMF1,P…
R-HSA-453276	Regulation of mitotic cell cycle	88	98.86%	-1.38396	0.112423	0.260598	BUB1B,CCNA2,CCNB1,CDK1,CDC20,CDC27,CDK2,MAD2L1,NEK2,PLK1,PSMA1,PSMA2,PSMA3,PSMA4,PSMA5,PSMA6,PSMA7,PSMB1,PSMB2,PSMB3,PSMB4,PSMB5,PSMB6,PSMB7,PSMB8,PSMB9,PSMB10,PSMC1,PSMC2,PSMC3,PSMC4,PSMC5,PSMC6,PSMD1,PSMD2,PSMD3,PSMD4,PSMD5,PSMD7,PSMD8,PSMD9,PSMD10,PSMD11,PSMD12,PSMD13,PSME1,PSME2,RB1,RPS27A,SKP1,SKP2,AURKA,UBA52,UBB,UBE2D1,UBE2E1,SEM1,CUL1,CDC14A,CDC23,CDC16,CCNA1,BTRC,BUB3,AURKB,PTTG1,PSMF1,P…
R-HSA-400508	Incretin synthesis, secretion, and inactivation	24	100.00%	-1.37951	0.121936	0.274918	CDX2,CTNNB1,DPP4,GATA4,GCG,GIP,GNB1,GNB3,FFAR1,GRP,ISL1,LEP,PAX6,PCSK1,TCF7L2,GPR119,SPCS2,FFAR4,GNAT3,GNG13,SEC11A,SEC11C,SPCS3,SPCS1
R-HSA-5607761	Dectin-1 mediated noncanonical NF-kB signaling	60	98.33%	-1.37761	0.114219	0.263007	CHUK,NFKB2,PSMA1,PSMA2,PSMA3,PSMA4,PSMA5,PSMA6,PSMA7,PSMB1,PSMB2,PSMB3,PSMB4,PSMB5,PSMB6,PSMB7,PSMB8,PSMB9,PSMB10,PSMC1,PSMC2,PSMC3,PSMC4,PSMC5,PSMC6,PSMD1,PSMD2,PSMD3,PSMD4,PSMD5,PSMD7,PSMD8,PSMD9,PSMD10,PSMD11,PSMD12,PSMD13,PSME1,PSME2,RELA,RELB,RPS27A,SKP1,UBA52,UBB,SEM1,CUL1,BTRC,MAP3K14,UBA3,UBE2M,PSMF1,PSMD6,PSME3,PSMD14,PSMA8,PSME4,FBXW11,PSMB11
R-HSA-5213460	RIPK1-mediated regulated necrosis	34	82.35%	-1.37605	0.114568	0.263007	BIRC2,BIRC3,XIAP,FAS,FASLG,MLKL,CASP8,FLOT2,HSP90AA1,RPS27A,SDCBP,TRAF2,UBA52,UBB,OGT,TRADD,RIPK1,TNFSF10,FADD,TNFRSF10B,TNFRSF10A,CFLAR,PDCD6IP,FLOT1,STUB1,RIPK3,CDC37,PELI1
R-HSA-5675482	Regulation of necroptotic cell death	31	90.32%	-1.37605	0.114568	0.263007	BIRC2,BIRC3,XIAP,FAS,FASLG,MLKL,CASP8,FLOT2,HSP90AA1,RPS27A,SDCBP,TRAF2,UBA52,UBB,OGT,TRADD,RIPK1,TNFSF10,FADD,TNFRSF10B,TNFRSF10A,CFLAR,PDCD6IP,FLOT1,STUB1,RIPK3,CDC37,PELI1
R-HSA-2173796	SMAD2/SMAD3:SMAD4 heterotrimer regulates transcription	32	96.88%	-1.37113	0.120492	0.273526	CCNC,CCNT1,CCNT2,CDK8,CDK9,CDKN2B,E2F4,E2F5,HDAC1,JUNB,SMAD2,SMAD3,SMAD4,SMAD7,MEN1,MYC,SERPINE1,MAPK1,MAPK3,RBL1,RPS27A,SP1,TFDP1,TFDP2,TGIF1,UBA52,UBB,CCNK,RNF111,WWTR1,TGIF2
R-HSA-901032	ER Quality Control Compartment (ERQC)	21	95.24%	-1.36965	0.128141	0.28314	AMFR,RNF5,RPS27A,SEL1L,UBA52,UBB,RNF103,EDEM1,TRIM13,MARCHF6,OS9,RNF139,MAN1B1,EDEM3,DERL2,SYVN1,EDEM2,UGGT2,UGGT1,RNF185
R-HSA-111465	Apoptotic cleavage of cellular proteins	38	100.00%	-1.36937	0.122811	0.27577	ADD1,APC,BIRC2,BMX,CASP3,CASP6,CASP7,CASP8,CDH1,CTNNB1,DSG1,DSG2,DSG3,DSP,FNTA,GAS2,GSN,LMNA,LMNB1,MAPT,PKP1,PLEC,PRKCD,PRKCQ,PTK2,ROCK1,SATB1,OCLN,SPTAN1,TJP1,VIM,STK24,TJP2,BCAP31,STK26,ACIN1,DBNL,CLSPN
R-HSA-9687136	Aberrant regulation of mitotic exit in cancer due to RB1 defects	20	100.00%	-1.36832	0.12918	0.28462	CDC27,RB1,SKP2,UBE2D1,UBE2E1,CDC23,CDC16,ANAPC10,UBE2C,CDC26,FZR1,ANAPC5,ANAPC7,ANAPC11,ANAPC16,ANAPC15,UBE2S,ANAPC2,ANAPC4,ANAPC1
R-HSA-977225	Amyloid fiber formation	111	94.59%	-1.36538	0.120848	0.273834	ADAM10,APCS,APOA1,APOA4,APOE,APP,B2M,CALB1,CALCA,CST3,FGA,H2AC19,GSN,H2AC8,H2AC7,H2AX,H2AZ1,H2BC5,H2BC3,H3-3A,H3-3B,HSPG2,IAPP,INS,LTF,LYZ,MFGE8,NPPA,FURIN,PRKN,PRL,RPS27A,H3C15,SEMG1,SIAH1,SIAH2,SNCA,SORL1,TGFBI,TTR,UBA52,UBB,USP9X,H4C9,H2AC14,H2AC6,H2AC4,H2AC20,H2BC8,H2BC13,H2BC15,H2BC14,H2BC7,H2BC6,H2BC9,H2BC10,H2BC4,H2BC17,H2BC21,H3C1,H3C4,H3C3,H3C6,H3C11,H3C8,H3C12,H3C10,H3C2,H4C1,H4C4,H4C6,…
R-HSA-5674135	MAP2K and MAPK activation	40	95.00%	-1.36499	0.12516	0.279532	ARAF,ARRB1,ARRB2,BRAF,CSK,FGA,FGB,FGG,FN1,HRAS,ITGA2B,ITGB3,KRAS,MARK3,NRAS,PEBP1,MAPK1,MAPK3,MAP2K1,MAP2K2,RAF1,RAP1A,RAP1B,SRC,TLN1,VCL,VWF,YWHAB,LAMTOR3,IQGAP1,KSR1,CNKSR1,WDR83,KSR2,APBB1IP,IL17RD,CNKSR2,LAMTOR2
R-HSA-9694548	Maturation of spike protein	30	96.67%	-1.3636	0.125948	0.280284	CANX,DAD1,DDOST,FUT8,STT3A,MAN2A1,MGAT1,MGAT2,MGAT5,PRKCSH,RPN1,RPN2,ST6GAL1,ST3GAL1,ST3GAL2,ST3GAL4,ST3GAL3,MOGS,TUSC3,ST6GALNAC2,MAN1B1,MGAT4B,MGAT4A,MAGT1,EDEM2,GANAB,MGAT4C,ST6GALNAC3,ST6GALNAC4
R-HSA-9013149	RAC1 GTPase cycle	185	98.92%	-1.36275	0.10303	0.24648	ABL2,ABR,JAG1,ARHGAP1,ARHGAP4,ARHGAP5,ARHGDIA,ARHGDIB,BCR,FMNL1,CAV1,CDC42,CHN1,CHN2,CYBA,CYBB,DOCK1,DOCK2,DOCK3,ECT2,EPHA2,EMD,ARHGAP35,NCKAP1L,ITGB1,KTN1,LBR,MCAM,MCF2,ARHGAP27,MYO9B,NCF2,NCF4,NHS,OPHN1,PAK1,PAK2,PAK3,PIK3CA,PIK3R1,PIK3R2,PLD1,PLD2,PKN1,PKN2,RAC1,RASGRF2,SLC1A5,SOS1,SOS2,TFRC,TIAM1,TMPO,TRIO,VAV1,VAV2,VRK2,WAS,WIPF1,RAB7A,ARHGEF5,CDC42BPA,PIK3R3,DOCK11,SNAP23,IQGAP1,ARHGEF7,WAS…
R-HSA-8941326	RUNX2 regulates bone development	32	96.88%	-1.36166	0.124098	0.277659	ABL1,AR,BGLAP,RUNX2,CBFB,COL1A1,GLI2,GLI3,HES1,IHH,SMAD1,SMAD4,SMAD6,MAF,MAPK1,MAPK3,RB1,SRC,YES1,HDAC3,HDAC4,HDAC6,YAP1,RBM14,SP7,SATB2,HEY1,HEY2,UCMA,ZNF521,WWTR1
R-HSA-389356	CD28 co-stimulation	33	100.00%	-1.36106	0.126658	0.281362	AKT1,AKT2,CD28,CD80,CD86,CDC42,MAP3K8,MTOR,FYN,GRB2,LCK,LYN,PAK1,PAK2,PAK3,PDPK1,PIK3CA,PIK3R1,PIK3R2,RAC1,SRC,VAV1,YES1,PIK3R3,MAP3K14,GRAP2,AKT3,MAPKAP1,THEM4,PRR5,RICTOR,TRIB3,MLST8
R-HSA-9648895	Response of EIF2AK1 (HRI) to heme deficiency	15	100.00%	-1.3609	0.131654	0.284831	ASNS,ATF3,ATF4,CEBPB,CEBPG,DDIT3,EIF2S1,EIF2S3,GRB10,EIF2S2,CHAC1,ATF5,PPP1R15A,TRIB3,EIF2AK1
R-HSA-3560801	Defective B3GAT3 causes JDSSDHD	20	100.00%	-1.35894	0.133333	0.286871	BGN,VCAN,NCAN,CSPG4,DCN,GPC4,GPC5,GPC3,GPC1,HSPG2,SDC1,SDC2,SDC4,SDC3,GPC6,CSPG5,AGRN,GPC2,B3GAT3,BCAN
R-HSA-1660514	Synthesis of PIPs at the Golgi membrane	18	100.00%	-1.3586	0.13087	0.28462	ARF1,ARF3,PIKFYVE,OCRL,PIK3C2A,PIK3C2G,PIK3C3,PI4KA,PI4KB,TPTE,FIG4,PI4K2B,PI4K2A,SACM1L,VAC14,INPP5E,TPTE2,PIK3R4
R-HSA-157118	Signaling by NOTCH	236	97.88%	-1.35733	0.10658	0.251108	ACTA2,ADAM10,JAG1,AKT1,ARRB1,ARRB2,ATP2A1,ATP2A2,ATP2A3,CCND1,RUNX1,CCNC,CDK8,CNTN1,CREB1,CREBBP,DTX1,E2F1,E2F3,EGF,EGFR,ELF3,EP300,FABP7,FCER2,FLT4,KAT2A,B4GALT1,H2AC19,GZMB,H2AC8,H2AC7,H2AX,H2AZ1,H2BC5,H2BC3,H3-3A,H3-3B,HDAC1,HDAC2,HIF1A,HES1,RBPJ,JAG2,JUN,LFNG,SMAD3,MDK,MFNG,MOV10,MYC,NOTCH1,NOTCH2,NOTCH3,NOTCH4,YBX1,FURIN,PBX1,PRKCI,PSEN1,PSEN2,PSMA1,PSMA2,PSMA3,PSMA4,PSMA5,PSMA6,PSMA7,PSMB1,…
R-HSA-5218859	Regulated Necrosis	62	88.71%	-1.3572	0.12221	0.274918	BIRC2,BIRC3,XIAP,FAS,FASLG,BAK1,BAX,MLKL,CASP1,CASP3,CASP4,CASP5,CASP8,GSDME,ELANE,FLOT2,GZMB,HMGB1,HSP90AA1,IL1A,IL1B,IL18,IRF1,IRF2,RPS27A,SDCBP,TP53,TRAF2,UBA52,UBB,OGT,TP63,TRADD,RIPK1,TNFSF10,FADD,TNFRSF10B,TNFRSF10A,CFLAR,PDCD6IP,FLOT1,STUB1,RIPK3,CDC37,CHMP6,GSDMD,CHMP3,CYCS,PELI1,CHMP2B,CHMP7,CHMP4C,CHMP2A,CHMP4A,CHMP4B
R-HSA-1483257	Phospholipid metabolism	212	99.06%	-1.35664	0.104209	0.248345	ACHE,ALPI,ARF1,ARF3,PLEKHA3,MTMR9,BCHE,BMX,CDS1,CHAT,CHKA,CHKB,CSNK2A2,CSNK2B,ENPP6,GPD1,GPD2,HADHA,HADHB,INPP4A,INPP5D,INPPL1,PIKFYVE,LIPH,MTM1,PLD6,OCRL,PCYT1A,PIK3C2A,PIK3C2B,PIK3C2G,PIK3C3,PIK3CA,PIK3CB,PIK3CD,PIK3CG,PIK3R1,PIK3R2,PI4KA,PI4KB,PIP4K2A,PLA2G1B,PLA2G2A,PLA2G4A,PLA2G5,PLD1,PLD2,PTEN,PTPN13,PCYT2,RAB4A,RAB5A,PLAAT4,SBF1,GPAT4,TAFAZZIN,TPTE,ABHD3,SLC44A5,PIP5K1A,PIP5K1B,PIP4K2B,PLA…
R-HSA-1169091	Activation of NF-kappaB in B cells	67	98.51%	-1.35575	0.130763	0.28462	CHUK,IKBKB,NFKB1,NFKBIA,NFKBIB,NFKBIE,PRKCB,PSMA1,PSMA2,PSMA3,PSMA4,PSMA5,PSMA6,PSMA7,PSMB1,PSMB2,PSMB3,PSMB4,PSMB5,PSMB6,PSMB7,PSMB8,PSMB9,PSMB10,PSMC1,PSMC2,PSMC3,PSMC4,PSMC5,PSMC6,PSMD1,PSMD2,PSMD3,PSMD4,PSMD5,PSMD7,PSMD8,PSMD9,PSMD10,PSMD11,PSMD12,PSMD13,PSME1,PSME2,REL,RELA,RPS27A,SKP1,MAP3K7,UBA52,UBB,SEM1,CUL1,IKBKG,BCL10,BTRC,PSMF1,PSMD6,PSME3,PSMD14,MALT1,PSMA8,CARD11,PSME4,FBXW11,PSMB11
R-HSA-9709957	Sensory Perception	288	97.22%	-1.3536	0.100275	0.243816	ABCA4,ADCY3,APOA1,APOA2,APOA4,APOB,APOC2,APOC3,APOE,ATP2B1,ATP2B2,OPN1SW,CACNA1D,CACNB2,CALM1,CALM2,CALM3,GRK7,CAPZA1,CAPZA2,CAPZB,AKR1C4,CLPS,CNGB1,CNGA1,CNGA2,CNGA4,CTBP2,AKR1C1,OTOP1,EPB41L1,EPS8,OPN1MW3,GPC4,GPC5,FNTA,FNTB,OPN1MW,GPC3,GNAL,GNAT1,GNB1,GNB3,GNGT1,GPC1,GRK4,GRM1,GRM4,GSN,GUCA1A,GUCA1B,GUCY2F,PJVK,GUCY2D,HSD17B1,HSPG2,ITPR3,KCNJ2,KCNMA1,KCNMB1,KCNN2,LDLR,LPL,LRP1,LRP2,MPP1,MSN,MY…
R-HSA-175474	Assembly Of The HIV Virion	22	68.18%	-1.35295	0.134316	0.287747	FURIN,PPIA,RPS27A,VPS37A,TSG101,UBA52,UBB,NMT2,VPS37B,VPS28,UBAP1,VPS37C,VPS37D,MVB12B,MVB12A
R-HSA-5654696	Downstream signaling of activated FGFR2	30	100.00%	-1.3524	0.125583	0.279974	FGF1,FGF2,FGF3,FGF4,FGF5,FGF6,FGF7,FGF8,FGF9,FGF10,FGFR2,GAB1,GRB2,HRAS,KRAS,NRAS,PIK3CA,PIK3R1,PLCG1,PTPN11,SHC1,SOS1,FGF23,FGF18,FGF17,FGF16,FRS3,FRS2,FGF20,FGF22
R-HSA-5655332	Signaling by FGFR3 in disease	22	100.00%	-1.35215	0.141015	0.2971	FGF1,FGF2,FGF4,FGF5,FGF8,FGF9,FGFR3,GAB1,GRB2,HRAS,KRAS,NRAS,PIK3CA,PIK3R1,PLCG1,SOS1,FGF23,FGF18,FGF17,FGF16,FRS2,FGF20
R-HSA-8853338	Signaling by FGFR3 point mutants in cancer	22	100.00%	-1.35215	0.141015	0.2971	FGF1,FGF2,FGF4,FGF5,FGF8,FGF9,FGFR3,GAB1,GRB2,HRAS,KRAS,NRAS,PIK3CA,PIK3R1,PLCG1,SOS1,FGF23,FGF18,FGF17,FGF16,FRS2,FGF20
R-HSA-75815	Ubiquitin-dependent degradation of Cyclin D	52	98.08%	-1.34935	0.127124	0.281894	CCND1,CDK4,GSK3B,PSMA1,PSMA2,PSMA3,PSMA4,PSMA5,PSMA6,PSMA7,PSMB1,PSMB2,PSMB3,PSMB4,PSMB5,PSMB6,PSMB7,PSMB8,PSMB9,PSMB10,PSMC1,PSMC2,PSMC3,PSMC4,PSMC5,PSMC6,PSMD1,PSMD2,PSMD3,PSMD4,PSMD5,PSMD7,PSMD8,PSMD9,PSMD10,PSMD11,PSMD12,PSMD13,PSME1,PSME2,RPS27A,UBA52,UBB,SEM1,PSMF1,PSMD6,PSME3,PSMD14,PSMA8,PSME4,PSMB11
R-HSA-68867	Assembly of the pre-replicative complex	130	96.15%	-1.34724	0.130302	0.28462	CDC6,E2F1,E2F2,E2F3,H2AC19,H2AC8,H2AC7,H2AX,H2AZ1,H2BC5,H2BC3,H3-3A,H3-3B,KPNA1,KPNB1,MCM2,MCM3,MCM4,MCM5,MCM6,MCM7,ORC1,ORC2,ORC4,ORC5,PSMA1,PSMA2,PSMA3,PSMA4,PSMA5,PSMA6,PSMA7,PSMB1,PSMB2,PSMB3,PSMB4,PSMB5,PSMB6,PSMB7,PSMB8,PSMB9,PSMB10,PSMC1,PSMC2,PSMC3,PSMC4,PSMC5,PSMC6,PSMD1,PSMD2,PSMD3,PSMD4,PSMD5,PSMD7,PSMD8,PSMD9,PSMD10,PSMD11,PSMD12,PSMD13,PSME1,PSME2,RPS27A,H3C15,UBA52,UBB,SEM1,H4C9,H2A…
R-HSA-2500257	Resolution of Sister Chromatid Cohesion	126	96.83%	-1.34703	0.129828	0.28462	BIRC5,BUB1,BUB1B,CCNB1,CDK1,CDC20,CENPA,CENPC,CENPE,CENPF,DYNC1H1,DYNC1I1,DYNC1I2,DYNC1LI2,CENPI,INCENP,KIF2A,MAD2L1,NUP98,PAFAH1B1,PLK1,PPP1CC,PPP2CA,PPP2CB,PPP2R1A,PPP2R1B,PPP2R5A,PPP2R5B,PPP2R5C,PPP2R5D,PPP2R5E,RAD21,RANBP2,RANGAP1,RPS27,CLIP1,SEC13,TUBA4A,TUBA3C,TUBB2A,XPO1,SMC1A,CENPP,MAD1L1,DYNLL1,SMC3,CCNB2,ZW10,BUB3,AURKB,DYNLL2,KNTC1,CKAP5,STAG1,TUBB3,TUBB4A,TUBB4B,NDC80,NUDC,STAG2,KIF2C…
R-HSA-8939902	Regulation of RUNX2 expression and activity	73	98.63%	-1.34488	0.131395	0.284765	NKX3-2,BMP2,RUNX2,CBFB,DLX5,DLX6,ESR1,ESRRA,PPARGC1B,NR3C1,GSK3B,MSX2,PSMA1,PSMA2,PSMA3,PSMA4,PSMA5,PSMA6,PSMA7,PSMB1,PSMB2,PSMB3,PSMB4,PSMB5,PSMB6,PSMB7,PSMB8,PSMB9,PSMB10,PSMC1,PSMC2,PSMC3,PSMC4,PSMC5,PSMC6,PSMD1,PSMD2,PSMD3,PSMD4,PSMD5,PSMD7,PSMD8,PSMD9,PSMD10,PSMD11,PSMD12,PSMD13,PSME1,PSME2,RPS27A,SKP1,SKP2,STAT1,TWIST1,UBA52,UBB,SEM1,CUL1,PSMF1,PSMD6,RBX1,PSME3,PSMD14,STUB1,PPARGC1A,WWP1,PS…
R-HSA-1226099	Signaling by FGFR in disease	63	100.00%	-1.3439	0.130313	0.28462	BCR,CUX1,FGF1,FGF2,FGF3,FGF4,FGF5,FGF6,FGF7,FGF8,FGF9,FGF10,FGFR1,FGFR3,FGFR2,FGFR4,GAB1,GRB2,GTF2F1,GTF2F2,HRAS,KRAS,NCBP1,NRAS,PIK3CA,PIK3R1,PLCG1,POLR2A,POLR2B,POLR2C,POLR2D,POLR2E,POLR2F,POLR2G,POLR2H,POLR2I,POLR2J,POLR2K,POLR2L,MYO18A,SOS1,STAT1,STAT3,STAT5A,STAT5B,ZMYM2,FGF23,TRIM24,FGF18,FGF17,FGF16,LRRFIP1,BAG4,GAB2,FRS2,CPSF6,CNTRL,CEP43,ERLIN2,NCBP2,FGFR1OP2,FGF20,FGF22
R-HSA-204998	Cell death signalling via NRAGE, NRIF and NADE	76	98.68%	-1.3427	0.13439	0.287747	ABR,BAD,CASP2,CASP3,ARHGEF33,ECT2,FGD1,MCF2,NGF,NGFR,MAPK8,PSEN1,PSEN2,RAC1,RASGRF2,RPS27A,ITSN1,SOS1,SOS2,TIAM1,TRAF6,TRIO,UBA52,UBB,VAV1,VAV2,YWHAE,ARHGEF5,ARHGEF7,SQSTM1,KALRN,ARHGEF1,ARHGEF2,ARHGEF6,MAGED1,ARHGEF10,ARHGEF11,ARHGEF17,BCL2L11,NET1,VAV3,GNA13,AKAP13,ARHGEF4,ARHGEF3,APH1B,APH1A,OBSCN,ARHGEF35,ARHGEF39,ARHGEF38,ARHGEF10L,ARHGEF15,ARHGEF40,PSENEN,FGD4,ARHGEF9,MCF2L,ARHGEF12,ARHGEF1…
R-HSA-5250913	Positive epigenetic regulation of rRNA expression	107	93.46%	-1.34246	0.130616	0.28462	CHD3,CHD4,EP300,KAT2A,H2AC19,GSK3B,H2AC8,H2AC7,H2AX,H2AZ1,H2BC5,H2BC3,H3-3A,H3-3B,HDAC1,HDAC2,MYO1C,POLR2E,POLR2F,POLR2H,POLR2K,POLR2L,RBBP4,RBBP7,H3C15,TBP,TTF1,DEK,H4C9,H2AC14,H2AC6,H2AC4,H2AC20,H2BC8,H2BC13,H2BC15,H2BC14,H2BC7,H2BC6,H2BC9,H2BC10,H2BC4,H2BC17,H2BC21,H3C1,H3C4,H3C3,H3C6,H3C11,H3C8,H3C12,H3C10,H3C2,H4C1,H4C4,H4C6,H4C12,H4C3,H4C8,H4C2,H4C5,H4C13,SMARCA5,KAT2B,H3C7,H2BC11,TAF1C,TAF…
R-HSA-917729	Endosomal Sorting Complex Required For Transport (ESCRT)	32	93.75%	-1.34223	0.131099	0.28462	RPS27A,VPS37A,TSG101,UBA52,UBB,STAM,HGS,VPS4B,STAM2,SNF8,CHMP6,VPS37B,VPS36,VPS28,UBAP1,CHMP5,VTA1,VPS25,CHMP3,VPS37C,VPS37D,MVB12B,CHMP2B,CHMP7,CHMP4C,VPS4A,CHMP2A,MVB12A,CHMP4A,CHMP4B
R-HSA-2122947	NOTCH1 Intracellular Domain Regulates Transcription	48	97.92%	-1.34219	0.129963	0.28462	CCNC,CDK8,CREBBP,EP300,KAT2A,HDAC1,HDAC2,HIF1A,HES1,RBPJ,MYC,NOTCH1,RPS27A,SKP1,TBL1X,TLE1,TLE2,TLE3,TLE4,UBA52,UBB,CUL1,HDAC3,KAT2B,NCOR1,NCOR2,HDAC9,HDAC4,MAML1,RBX1,HDAC6,HDAC5,MAMLD1,TBL1XR1,HDAC11,HDAC10,HDAC7,MAML2,FBXW7,MAML3,SNW1,HDAC8,HEY1,HEY2,HEYL,NBEA,HES5
R-HSA-6782135	Dual incision in TC-NER	66	93.94%	-1.34158	0.13352	0.286871	CCNH,CDK7,ERCC8,DDB1,EP300,ERCC1,ERCC2,ERCC3,ERCC4,ERCC5,GTF2H1,GTF2H3,GTF2H4,HMGN1,MNAT1,PCNA,POLD1,POLD2,POLE,POLE2,POLR2A,POLR2B,POLR2C,POLR2D,POLR2E,POLR2F,POLR2G,POLR2H,POLR2I,POLR2J,POLR2K,POLR2L,RFC1,RFC2,RFC3,RFC4,RFC5,RPA1,RPA2,RPA3,RPS27A,TCEA1,UBA52,UBB,XPA,USP7,CUL4B,CUL4A,AQR,RBX1,PPIE,POLD3,GTF2H5,POLK,POLE3,POLE4,XAB2,ISY1,UVSSA,POLD4,ZNF830,PRPF19
R-HSA-6802948	Signaling by high-kinase activity BRAF mutants	36	94.44%	-1.34053	0.13339	0.286871	ARAF,ARRB1,ARRB2,BRAF,CSK,FGA,FGB,FGG,FN1,HRAS,ITGA2B,ITGB3,KRAS,MARK3,NRAS,PEBP1,MAPK1,MAPK3,MAP2K1,MAP2K2,RAF1,RAP1A,RAP1B,SRC,TLN1,VCL,VWF,YWHAB,IQGAP1,KSR1,CNKSR1,KSR2,APBB1IP,CNKSR2
R-HSA-3296482	Defects in vitamin and cofactor metabolism	22	100.00%	-1.33742	0.147671	0.305153	ACACA,BTD,CBLIF,MMAA,HLCS,MTR,MTRR,MMUT,PC,PCCA,PCCB,ABCD4,TCN2,CUBN,AMN,CD320,LMBRD1,MCCC1,MMACHC,MMADHC,MCCC2,MMAB
R-HSA-381042	PERK regulates gene expression	32	100.00%	-1.33351	0.144282	0.301152	ASNS,ATF3,ATF4,CEBPB,CEBPG,DDIT3,EIF2S1,EIF2S3,HSPA5,DCP2,IGFBP1,CXCL8,NFYA,NFYB,NFYC,PARN,EXOSC9,CCL2,KHSRP,EIF2S2,EIF2AK3,HERPUD1,EXOSC8,EXOSC3,EXOSC1,EXOSC6,EXOSC4,DIS3,ATF6,EXOSC7,EXOSC2,EXOSC5
R-HSA-174048	APC/C:Cdc20 mediated degradation of Cyclin B	24	95.83%	-1.33344	0.147333	0.305153	CCNB1,CDK1,CDC20,CDC27,RPS27A,UBA52,UBB,UBE2D1,UBE2E1,CDC23,CDC16,ANAPC10,UBE2C,CDC26,ANAPC5,ANAPC7,ANAPC11,ANAPC16,ANAPC15,UBE2S,ANAPC2,ANAPC4,ANAPC1
R-HSA-4641258	Degradation of DVL	57	98.25%	-1.33304	0.13329	0.286871	DVL1,DVL2,DVL3,PSMA1,PSMA2,PSMA3,PSMA4,PSMA5,PSMA6,PSMA7,PSMB1,PSMB2,PSMB3,PSMB4,PSMB5,PSMB6,PSMB7,PSMB8,PSMB9,PSMB10,PSMC1,PSMC2,PSMC3,PSMC4,PSMC5,PSMC6,PSMD1,PSMD2,PSMD3,PSMD4,PSMD5,PSMD7,PSMD8,PSMD9,PSMD10,PSMD11,PSMD12,PSMD13,PSME1,PSME2,RPS27A,UBA52,UBB,SEM1,CUL3,PSMF1,PSMD6,RBX1,PSME3,PSMD14,PSMA8,DACT1,HECW1,PSME4,PSMB11,KLHL12
R-HSA-5419276	Mitochondrial translation termination	87	100.00%	-1.33262	0.137795	0.294531	MRPS34,MRPL49,MRPL58,OXA1L,MRPL23,MRPL12,MRPS12,DAP3,MRPL33,MRPL19,MRPS31,MRPL28,MRPS30,MRPL3,MRPL57,MRPL24,MRPL54,MRPL53,MRPS16,MRPS18C,MRPL2,MRPL4,MRPS7,MRPS2,MRPL37,MRPL51,MRPL30,MRPL27,MRPL35,MRPS17,GFM2,MRPL48,MRPS23,MRPS33,MRPL43,CHCHD1,MRPL39,MRPS21,MTRF1L,MRPL50,MRPL16,AURKAIP1,PTCD3,MRPL20,MRPS18A,MRPS10,MRPS27,MRPL21,MRPS22,MRPL47,MRPL52,GADD45GIP1,ERAL1,MRPL46,MRPL10,MRPS36,MRRF,MRPS35…
R-HSA-162588	Budding and maturation of HIV virion	35	77.14%	-1.33249	0.143365	0.299741	PPIA,RPS27A,VPS37A,TSG101,UBA52,UBB,VPS4B,PDCD6IP,CHMP6,VPS37B,VPS28,UBAP1,CHMP5,VTA1,CHMP3,VPS37C,NEDD4L,VPS37D,MVB12B,CHMP2B,CHMP7,CHMP4C,VPS4A,CHMP2A,MVB12A,CHMP4A,CHMP4B
R-HSA-5674400	Constitutive Signaling by AKT1 E17K in Cancer	25	100.00%	-1.33041	0.142678	0.299311	AKT1,AKT2,BAD,CASP9,CDKN1A,CDKN1B,CHUK,CREB1,FOXO1,FOXO3,MTOR,GSK3A,GSK3B,NR4A1,MDM2,FOXO4,PDPK1,RPS6KB2,TSC2,AKT3,MAPKAP1,AKT1S1,PRR5,RICTOR,MLST8
R-HSA-1234176	Oxygen-dependent proline hydroxylation of Hypoxia-inducible Factor Alpha	66	98.48%	-1.32954	0.141262	0.2971	EPAS1,HIF1A,PSMA1,PSMA2,PSMA3,PSMA4,PSMA5,PSMA6,PSMA7,PSMB1,PSMB2,PSMB3,PSMB4,PSMB5,PSMB6,PSMB7,PSMB8,PSMB9,PSMB10,PSMC1,PSMC2,PSMC3,PSMC4,PSMC5,PSMC6,PSMD1,PSMD2,PSMD3,PSMD4,PSMD5,PSMD7,PSMD8,PSMD9,PSMD10,PSMD11,PSMD12,PSMD13,PSME1,PSME2,RPS27A,ELOC,ELOB,UBA52,UBB,UBE2D1,UBE2D2,UBE2D3,VHL,SEM1,CUL2,LIMD1,PSMF1,PSMD6,RBX1,PSME3,PSMD14,PSMA8,EGLN3,EGLN2,AJUBA,EGLN1,PSME4,PSMB11,WTIP,HIF3A
R-HSA-69473	G2/M DNA damage checkpoint	95	95.79%	-1.32725	0.141385	0.2971	ATM,ATR,BARD1,BLM,BRCA1,CCNB1,CDK1,CDC25C,CHEK1,DNA2,RNF168,SFN,H2AX,H2BC5,H2BC3,HUS1,MRE11,NBN,RAD1,RAD9A,RAD17,RBBP8,RFC2,RFC3,RFC4,RFC5,RPA1,RPA2,RPA3,TOP3A,TP53,TP53BP1,UBE2N,UBE2V2,SUMO1,WEE1,NSD2,WRN,YWHAB,YWHAE,YWHAG,YWHAH,YWHAZ,H3-4,H4C9,H2BC8,H2BC13,H2BC15,H2BC14,H2BC7,H2BC6,H2BC9,H2BC10,H2BC4,H2BC17,H2BC21,H4C1,H4C4,H4C6,H4C12,H4C3,H4C8,H4C2,H4C5,H4C13,HERC2,H2BC11,RNF8,EXO1,BABAM2,MDC1…
R-HSA-167172	Transcription of the HIV genome	74	93.24%	-1.32689	0.141151	0.2971	CCNH,CCNT1,CCNT2,CDK7,CDK9,ERCC2,ERCC3,GTF2A1,GTF2A2,GTF2B,GTF2E1,GTF2E2,GTF2F1,GTF2F2,GTF2H1,GTF2H3,GTF2H4,MNAT1,NCBP1,POLR2A,POLR2B,POLR2C,POLR2D,POLR2E,POLR2F,POLR2G,POLR2H,POLR2I,POLR2J,POLR2K,POLR2L,SSRP1,SUPT4H1,SUPT5H,TAF1,TAF2,TAF4,TAF4B,TAF5,TAF6,TAF7,TAF9,TAF10,TAF11,TAF12,TAF13,TBP,TCEA1,ELOC,ELOB,ELOA,TAF1L,NELFA,NELFE,TAF15,ELL,RNMT,RNGTT,CCNK,CTDP1,SUPT16H,GTF2H5,TAF3,ELOA2,NELFCD,T…
R-HSA-73893	DNA Damage Bypass	48	97.92%	-1.32676	0.138425	0.29537	DDB1,PCNA,POLD1,POLD2,POLE,POLE2,POLH,REV3L,RFC1,RFC2,RFC3,RFC4,RFC5,RPA1,RPA2,RPA3,RPS27A,UBA52,UBB,UBA7,UBE2B,UFD1,USP1,VCP,TRIM25,CUL4B,CUL4A,USP10,UBE2L6,ISG15,PCLAF,RBX1,MAD2L2,POLD3,POLI,SPRTN,POLK,REV1,DTL,POLE3,NPLOC4,POLE4,RAD18,WDR48,POLD4,RCHY1,USP43
R-HSA-912631	Regulation of signaling by CBL	22	95.45%	-1.3258	0.14715	0.305153	CBL,CRK,CRKL,FYN,GRB2,RAPGEF1,HCK,LYN,PIK3CA,PIK3CB,PIK3CD,PIK3R1,PIK3R2,RPS27A,SYK,UBA52,UBB,VAV1,YES1,PIK3R3,BLNK
R-HSA-6781827	Transcription-Coupled Nucleotide Excision Repair (TC-NER)	79	94.94%	-1.32503	0.141337	0.2971	CCNH,CDK7,ERCC8,DDB1,EP300,ERCC1,ERCC2,ERCC3,ERCC4,ERCC5,GPS1,GTF2H1,GTF2H3,GTF2H4,HMGN1,LIG1,LIG3,MNAT1,PCNA,POLD1,POLD2,POLE,POLE2,POLR2A,POLR2B,POLR2C,POLR2D,POLR2E,POLR2F,POLR2G,POLR2H,POLR2I,POLR2J,POLR2K,POLR2L,RFC1,RFC2,RFC3,RFC4,RFC5,RPA1,RPA2,RPA3,RPS27A,TCEA1,UBA52,UBB,XPA,XRCC1,USP7,ELL,CUL4B,CUL4A,COPS3,COPS2,AQR,RBX1,PPIE,POLD3,COPS8,COPS6,COPS5,GTF2H5,COPS7A,COPS4,POLK,POLE3,POLE4,X…
R-HSA-6782210	Gap-filling DNA repair synthesis and ligation in TC-NER	65	93.85%	-1.32463	0.140437	0.2971	CCNH,CDK7,ERCC8,DDB1,EP300,ERCC2,ERCC3,GTF2H1,GTF2H3,GTF2H4,HMGN1,LIG1,LIG3,MNAT1,PCNA,POLD1,POLD2,POLE,POLE2,POLR2A,POLR2B,POLR2C,POLR2D,POLR2E,POLR2F,POLR2G,POLR2H,POLR2I,POLR2J,POLR2K,POLR2L,RFC1,RFC2,RFC3,RFC4,RFC5,RPA1,RPA2,RPA3,RPS27A,TCEA1,UBA52,UBB,XRCC1,USP7,CUL4B,CUL4A,AQR,RBX1,PPIE,POLD3,GTF2H5,POLK,POLE3,POLE4,XAB2,ISY1,UVSSA,POLD4,ZNF830,PRPF19
R-HSA-114508	Effects of PIP2 hydrolysis	27	100.00%	-1.32454	0.148171	0.30568	DAGLA,DGKA,DGKB,DGKG,DGKQ,ITPR1,ITPR2,ITPR3,PRKCD,PRKCE,PRKCH,PRKCQ,TRPC3,TRPC6,DGKK,DGKZ,DGKE,DGKD,DGKI,RASGRP1,RASGRP2,MGLL,TRPC7,ABHD6,DAGLB,ABHD12,DGKH
R-HSA-6803529	FGFR2 alternative splicing	26	96.15%	-1.32227	0.14749	0.305153	GTF2F1,GTF2F2,HNRNPA1,HNRNPF,HNRNPH1,HNRNPM,NCBP1,POLR2A,POLR2B,POLR2C,POLR2D,POLR2E,POLR2F,POLR2G,POLR2H,POLR2I,POLR2J,POLR2K,POLR2L,PTBP1,TIA1,TIAL1,ESRP2,ESRP1,NCBP2
R-HSA-9703465	Signaling by FLT3 fusion proteins	19	100.00%	-1.32174	0.14967	0.307751	CDKN1A,ETV6,GOLGB1,GRB2,HRAS,KRAS,NRAS,PIK3CA,PIM1,PIK3R1,MYO18A,SOS1,SPTBN1,STAT5A,STAT5B,ZMYM2,TRIP11,GAB2,NOX4
R-HSA-349425	Autodegradation of the E3 ubiquitin ligase COP1	52	98.08%	-1.32045	0.143042	0.299568	ATM,PSMA1,PSMA2,PSMA3,PSMA4,PSMA5,PSMA6,PSMA7,PSMB1,PSMB2,PSMB3,PSMB4,PSMB5,PSMB6,PSMB7,PSMB8,PSMB9,PSMB10,PSMC1,PSMC2,PSMC3,PSMC4,PSMC5,PSMC6,PSMD1,PSMD2,PSMD3,PSMD4,PSMD5,PSMD7,PSMD8,PSMD9,PSMD10,PSMD11,PSMD12,PSMD13,PSME1,PSME2,RPS27A,TP53,UBA52,UBB,SEM1,PSMF1,PSMD6,PSME3,PSMD14,PSMA8,PSME4,PSMB11,COP1
R-HSA-9648025	EML4 and NUDC in mitotic spindle formation	117	96.58%	-1.31876	0.141274	0.2971	BIRC5,BUB1,BUB1B,CDC20,CENPA,CENPC,CENPE,CENPF,DYNC1H1,DYNC1I1,DYNC1I2,DYNC1LI2,CENPI,INCENP,KIF2A,MAD2L1,NUP98,PAFAH1B1,PLK1,PPP1CC,PPP2CA,PPP2CB,PPP2R1A,PPP2R1B,PPP2R5A,PPP2R5B,PPP2R5C,PPP2R5D,PPP2R5E,RANBP2,RANGAP1,RPS27,CLIP1,SEC13,TUBA4A,TUBA3C,TUBB2A,XPO1,CENPP,MAD1L1,DYNLL1,ZW10,BUB3,AURKB,NEK7,DYNLL2,KNTC1,CKAP5,TUBB3,TUBB4A,TUBB4B,NDC80,NUDC,NEK6,KIF2C,ZWINT,PMF1,MIS12,CENPM,NUP37,CENPO,…
R-HSA-2871837	FCERI mediated NF-kB activation	82	97.56%	-1.31195	0.153329	0.311669	CDC34,CHUK,FCER1A,MS4A2,FCER1G,IKBKB,LYN,NFKB1,NFKBIA,PDPK1,PRKCQ,PSMA1,PSMA2,PSMA3,PSMA4,PSMA5,PSMA6,PSMA7,PSMB1,PSMB2,PSMB3,PSMB4,PSMB5,PSMB6,PSMB7,PSMB8,PSMB9,PSMB10,PSMC1,PSMC2,PSMC3,PSMC4,PSMC5,PSMC6,PSMD1,PSMD2,PSMD3,PSMD4,PSMD5,PSMD7,PSMD8,PSMD9,PSMD10,PSMD11,PSMD12,PSMD13,PSME1,PSME2,RELA,RPS27A,SKP1,MAP3K7,TRAF6,UBA52,UBB,UBE2D1,UBE2D2,UBE2N,UBE2V1,SEM1,CUL1,IKBKG,BCL10,BTRC,PSMF1,PSMD6,…
R-HSA-8848021	Signaling by PTK6	54	98.15%	-1.31177	0.146989	0.305153	AKT1,RHOA,CCND1,BTC,CBL,CCNE1,CDK2,CDK4,CDKN1B,CRK,DOCK1,DOK1,HBEGF,EGF,EGFR,EPAS1,ERBB2,ERBB3,ERBB4,EREG,NR3C1,ARHGAP35,NRG1,HIF1A,HRAS,KRAS,NRAS,PTK6,PTPN1,PXN,RAC1,RASA1,KHDRBS2,RPS27A,SFPQ,SRMS,STAT3,UBA52,UBB,SOCS3,NRG2,BCAR1,ELMO1,GPNMB,KHDRBS3,KHDRBS1,NRG3,NRG4,ARAP1,LRRK2,STAP2,PELP1,ELMO2
R-HSA-9006927	Signaling by Non-Receptor Tyrosine Kinases	54	98.15%	-1.31177	0.146989	0.305153	AKT1,RHOA,CCND1,BTC,CBL,CCNE1,CDK2,CDK4,CDKN1B,CRK,DOCK1,DOK1,HBEGF,EGF,EGFR,EPAS1,ERBB2,ERBB3,ERBB4,EREG,NR3C1,ARHGAP35,NRG1,HIF1A,HRAS,KRAS,NRAS,PTK6,PTPN1,PXN,RAC1,RASA1,KHDRBS2,RPS27A,SFPQ,SRMS,STAT3,UBA52,UBB,SOCS3,NRG2,BCAR1,ELMO1,GPNMB,KHDRBS3,KHDRBS1,NRG3,NRG4,ARAP1,LRRK2,STAP2,PELP1,ELMO2
R-HSA-400253	Circadian Clock	70	95.71%	-1.31	0.155436	0.314335	ARNTL,AVP,CPT1A,CREB1,ATF2,CREBBP,CREM,CRY1,CRY2,CSNK1D,CSNK1E,DBP,EP300,F7,NR3C1,HIF1A,CRTC2,MEF2C,MEF2D,NFIL3,NPAS2,SERPINE1,PER1,PPARA,MED1,PPP1CA,PPP1CB,PPP1CC,RBM4,RORA,RPS27A,RXRA,SKP1,SMARCD3,SREBF1,TBL1X,UBA52,UBB,NRIP1,CUL1,BHLHE40,NCOA1,HDAC3,PER2,BTRC,NR1D1,CLOCK,NCOR1,NAMPT,CARM1,NCOA2,RAI1,PPARGC1A,BHLHE41,TBL1XR1,CHD9,SIK1,HELZ2,NCOA6,CRTC1,SIRT1,ARNTL2,NOCT,FBXL3,KLF15,TGS1,CRTC3
R-HSA-5651801	PCNA-Dependent Long Patch Base Excision Repair	21	100.00%	-1.30894	0.158756	0.319568	APEX1,FEN1,LIG1,PCNA,POLB,POLD1,POLD2,POLE,POLE2,RFC1,RFC2,RFC3,RFC4,RFC5,RPA1,RPA2,RPA3,POLD3,POLE3,POLE4,POLD4
R-HSA-9013408	RHOG GTPase cycle	74	100.00%	-1.30883	0.152528	0.310851	RHOG,ARHGAP1,ARHGAP5,ARHGDIA,ARHGDIB,ARHGDIG,CAV1,CDC42,DOCK1,DOCK2,DOCK3,DSG2,EPHA2,EMD,ARHGAP35,HSPE1,ITGB1,KTN1,LBR,LETM1,LMAN1,MCAM,MCF2,MAP3K11,NDUFA5,NDUFS3,OPHN1,PAK2,PIK3R1,PLD1,ITSN1,SHMT2,STX5,TFRC,TMPO,TRIO,VAV1,VAV2,VRK2,RAB7A,ARHGEF5,STBD1,KALRN,VAPB,VAMP3,GARRE1,DOCK4,ARHGAP32,PAK4,PGRMC2,VAV3,YKT6,IQGAP2,CDC42EP1,MPP7,DOCK5,ARHGAP39,DIAPH3,VANGL1,LAMTOR1,DEPDC1B,ANKLE2,ERBIN,CYFIP1…
R-HSA-174154	APC/C:Cdc20 mediated degradation of Securin	68	98.53%	-1.3086	0.155651	0.314335	CDC20,CDC27,PSMA1,PSMA2,PSMA3,PSMA4,PSMA5,PSMA6,PSMA7,PSMB1,PSMB2,PSMB3,PSMB4,PSMB5,PSMB6,PSMB7,PSMB8,PSMB9,PSMB10,PSMC1,PSMC2,PSMC3,PSMC4,PSMC5,PSMC6,PSMD1,PSMD2,PSMD3,PSMD4,PSMD5,PSMD7,PSMD8,PSMD9,PSMD10,PSMD11,PSMD12,PSMD13,PSME1,PSME2,RPS27A,UBA52,UBB,UBE2D1,UBE2E1,SEM1,CDC23,CDC16,PTTG1,PSMF1,PSMD6,PSME3,PSMD14,ANAPC10,UBE2C,PSMA8,CDC26,ANAPC5,ANAPC7,ANAPC11,ANAPC16,PSME4,PSMB11,ANAPC15,UBE2…
R-HSA-9609646	HCMV Infection	290	52.76%	-1.30843	0.140898	0.2971	CEBPD,CREB1,DAXX,DYNC1H1,DYNC1I1,DYNC1I2,DYNC1LI2,EGFR,ELK1,EZH2,GPS2,H2AC19,H2AC8,H2AC7,H2BC5,H2BC3,HNRNPK,ITGB1,NFKB1,NUP88,NUP98,CHMP1A,PML,RANBP2,RBBP4,RBBP7,H3C15,SEC13,VPS37A,TBL1X,TPR,TSG101,TUBA4A,TUBA3C,TUBB2A,NUP214,AAAS,H4C9,H2AC13,H2AC15,H2AC14,H2AC16,H2AC6,H2AC4,H2AC17,H2AC20,H2BC8,H2BC13,H2BC15,H2BC14,H2BC7,H2BC6,H2BC9,H2BC10,H2BC4,H2BC17,H2BC21,H3C1,H3C4,H3C3,H3C6,H3C11,H3C8,H3C12,…
R-HSA-187577	SCF(Skp2)-mediated degradation of p27/p21	60	98.33%	-1.30635	0.149445	0.307751	CCND1,CCNA2,CCNE1,CDK2,CDK4,CDKN1A,CDKN1B,CKS1B,PSMA1,PSMA2,PSMA3,PSMA4,PSMA5,PSMA6,PSMA7,PSMB1,PSMB2,PSMB3,PSMB4,PSMB5,PSMB6,PSMB7,PSMB8,PSMB9,PSMB10,PSMC1,PSMC2,PSMC3,PSMC4,PSMC5,PSMC6,PSMD1,PSMD2,PSMD3,PSMD4,PSMD5,PSMD7,PSMD8,PSMD9,PSMD10,PSMD11,PSMD12,PSMD13,PSME1,PSME2,PTK6,RPS27A,SKP1,SKP2,UBA52,UBB,SEM1,CUL1,CCNA1,CCNE2,PSMF1,PSMD6,PSME3,PSMD14
R-HSA-8957275	Post-translational protein phosphorylation	108	99.07%	-1.30578	0.150634	0.309222	ADAM10,AFP,AHSG,ALB,AMBN,AMELX,APLP2,APOA1,APOA2,APOB,APOE,APP,SERPINC1,BMP4,C3,C4B,CALU,CDH2,CHGB,CP,CSF1,VCAN,CST3,DMP1,F5,FBN1,FGA,FGG,FN1,FUCA2,GAS6,GPC3,SERPIND1,HRC,TNC,IGFBP1,IGFBP3,IGFBP4,IGFBP5,IGFBP7,CCN1,IL6,ITIH2,KNG1,KTN1,LAMB1,LAMB2,LAMC1,LGALS1,LTBP1,MATN3,MEN1,MFGE8,MELTF,NUCB1,P4HB,PENK,SERPINA1,PRKCSH,DNAJC3,PROC,QSOX1,RCN1,SDC2,SPP2,SPP1,TF,TIMP1,HSP90B1,VGF,WFS1,SCG2,AMTN,FGF2…
R-HSA-174084	Autodegradation of Cdh1 by Cdh1:APC/C	64	98.44%	-1.305	0.152319	0.310851	CDC27,PSMA1,PSMA2,PSMA3,PSMA4,PSMA5,PSMA6,PSMA7,PSMB1,PSMB2,PSMB3,PSMB4,PSMB5,PSMB6,PSMB7,PSMB8,PSMB9,PSMB10,PSMC1,PSMC2,PSMC3,PSMC4,PSMC5,PSMC6,PSMD1,PSMD2,PSMD3,PSMD4,PSMD5,PSMD7,PSMD8,PSMD9,PSMD10,PSMD11,PSMD12,PSMD13,PSME1,PSME2,RPS27A,UBA52,UBB,UBE2D1,UBE2E1,SEM1,CDC23,CDC16,PSMF1,PSMD6,PSME3,PSMD14,ANAPC10,UBE2C,CDC26,FZR1,ANAPC5,ANAPC7,ANAPC11,ANAPC16,ANAPC15,UBE2S,ANAPC2,ANAPC4,ANAPC1
R-HSA-70895	Branched-chain amino acid catabolism	21	100.00%	-1.30465	0.162073	0.323804	ACADSB,ACAT1,AUH,BCAT1,BCAT2,BCKDHA,BCKDHB,DBT,DLD,ECHS1,HSD17B10,IVD,ALDH6A1,SLC25A44,BCKDK,HIBADH,PPM1K,MCCC1,HIBCH,ACAD8,MCCC2
R-HSA-112399	IRS-mediated signalling	48	100.00%	-1.30353	0.152155	0.310851	AKT2,FGF1,FGF2,FGF3,FGF4,FGF5,FGF6,FGF7,FGF8,FGF9,FGF10,FGFR1,FGFR3,FGFR2,FGFR4,FLT3,FLT3LG,GAB1,GRB2,HRAS,IRS1,KRAS,NRAS,PDE3B,PDPK1,PIK3C3,PIK3CA,PIK3CB,PIK3R1,PIK3R2,PTPN11,SOS1,FGF23,IRS2,FGF18,FGF17,FGF16,KL,GAB2,FGF19,FRS2,THEM4,TLR9,KLB,TRIB3,FGF20,FGF22,PIK3R4
R-HSA-373752	Netrin-1 signaling	50	100.00%	-1.30345	0.152564	0.310851	CDC42,MAPK14,DCC,DOCK1,DSCAM,FYN,ABLIM1,MYO10,NCK1,NEO1,PAK1,PITPNA,PLCG1,PRKCQ,MAPK8,MAPK11,MAPK13,PTK2,PTPN11,RAC1,ROBO1,MAPK12,SIAH1,SIAH2,SLIT1,SLIT3,SRC,UNC5D,TRIO,TRPC1,TRPC3,TRPC4,TRPC5,TRPC6,EZR,UNC5C,WASL,SLIT2,NTN1,HJV,AGAP2,ABLIM2,ABLIM3,UNC5B,RGMB,RGMA,TRPC7,DSCAML1,UNC5A,NTN4
R-HSA-169911	Regulation of Apoptosis	53	98.11%	-1.30093	0.152677	0.310851	OPA1,PAK2,PSMA1,PSMA2,PSMA3,PSMA4,PSMA5,PSMA6,PSMA7,PSMB1,PSMB2,PSMB3,PSMB4,PSMB5,PSMB6,PSMB7,PSMB8,PSMB9,PSMB10,PSMC1,PSMC2,PSMC3,PSMC4,PSMC5,PSMC6,PSMD1,PSMD2,PSMD3,PSMD4,PSMD5,PSMD7,PSMD8,PSMD9,PSMD10,PSMD11,PSMD12,PSMD13,PSME1,PSME2,RPS27A,UBA52,UBB,SEM1,PSMF1,PSMD6,PSME3,PSMD14,PSMA8,ARHGAP10,OMA1,PSME4,PSMB11
R-HSA-8940973	RUNX2 regulates osteoblast differentiation	24	100.00%	-1.30087	0.163066	0.323853	ABL1,AR,BGLAP,RUNX2,CBFB,COL1A1,GLI3,HES1,MAF,MAPK1,MAPK3,RB1,SRC,YES1,HDAC3,HDAC6,YAP1,SP7,SATB2,HEY1,HEY2,UCMA,ZNF521,WWTR1
R-HSA-418592	ADP signalling through P2Y purinoceptor 1	25	100.00%	-1.29996	0.162134	0.323804	MAPK14,GNA11,GNA15,GNAQ,GNB1,GNB2,GNB3,GNG3,GNG4,GNG5,GNG7,GNG10,GNG11,GNGT1,GNGT2,P2RY1,PLA2G4A,SRC,GNA14,GNB5,GNG13,GNG2,GNG12,GNB4,GNG8
R-HSA-2730905	Role of LAT2/NTAL/LAB on calcium mobilization	16	100.00%	-1.29716	0.173402	0.338638	FCER1A,MS4A2,FCER1G,FYN,GRB2,LYN,PDPK1,PIK3CA,PIK3CB,PIK3R1,PIK3R2,SHC1,SOS1,SYK,LAT2,GAB2
R-HSA-381771	Synthesis, secretion, and inactivation of Glucagon-like Peptide-1 (GLP-1)	21	100.00%	-1.2953	0.167461	0.330669	CDX2,CTNNB1,DPP4,GCG,GNB1,GNB3,FFAR1,GRP,LEP,PAX6,PCSK1,TCF7L2,GPR119,SPCS2,FFAR4,GNAT3,GNG13,SEC11A,SEC11C,SPCS3,SPCS1
R-HSA-9634638	Estrogen-dependent nuclear events downstream of ESR-membrane signaling	24	100.00%	-1.28959	0.171375	0.336794	AKT1,AKT2,AREG,CCND1,BCL2,BTC,CDKN1B,CREB1,HBEGF,EGF,EGFR,ELK1,EREG,FOXO3,FOS,MAPK1,MAPK3,PTK2,SRF,TGFA,XPO1,AKT3,EPGN,UHMK1
R-HSA-69231	Cyclin D associated events in G1	47	97.87%	-1.28883	0.163111	0.323853	ABL1,CCND1,CCND2,CCND3,CCNE1,CCNH,CDK2,CDK4,CDK6,CDK7,CDKN1A,CDKN1B,CDKN1C,CDKN2A,CDKN2B,CDKN2C,CDKN2D,CKS1B,E2F1,E2F2,E2F3,E2F4,E2F5,JAK2,LYN,MNAT1,PPP2CA,PPP2CB,PPP2R1A,PPP2R1B,PPP2R2A,PTK6,RB1,RBL1,RBL2,RPS27A,SKP1,SKP2,SRC,TFDP1,TFDP2,UBA52,UBB,CUL1,CCNE2,PPP2R3B
R-HSA-69236	G1 Phase	47	97.87%	-1.28883	0.163111	0.323853	ABL1,CCND1,CCND2,CCND3,CCNE1,CCNH,CDK2,CDK4,CDK6,CDK7,CDKN1A,CDKN1B,CDKN1C,CDKN2A,CDKN2B,CDKN2C,CDKN2D,CKS1B,E2F1,E2F2,E2F3,E2F4,E2F5,JAK2,LYN,MNAT1,PPP2CA,PPP2CB,PPP2R1A,PPP2R1B,PPP2R2A,PTK6,RB1,RBL1,RBL2,RPS27A,SKP1,SKP2,SRC,TFDP1,TFDP2,UBA52,UBB,CUL1,CCNE2,PPP2R3B
R-HSA-193704	p75 NTR receptor-mediated signalling	97	98.97%	-1.28736	0.156682	0.315903	ABR,RHOA,ARHGDIA,BAD,CASP2,CASP3,ARHGEF33,ECT2,FGD1,HDAC1,HDAC2,IKBKB,IRAK1,MAG,MCF2,MYD88,NFKB1,NFKBIA,NGF,NGFR,OMG,PRKCI,MAPK8,PSEN1,PSEN2,RAC1,RASGRF2,RELA,RPS27A,ITSN1,SMPD2,SOS1,SOS2,ADAM17,TIAM1,TRAF6,TRIO,UBA52,UBB,VAV1,VAV2,YWHAE,ARHGEF5,RIPK2,HDAC3,ARHGEF7,SQSTM1,KALRN,ARHGEF1,ARHGEF2,ARHGEF6,MAGED1,ARHGEF10,ARHGEF11,ARHGEF17,BCL2L11,NET1,VAV3,GNA13,PRDM4,AKAP13,ARHGEF4,ARHGEF3,APH1B,APH…
R-HSA-5654719	SHC-mediated cascade:FGFR4	20	100.00%	-1.28389	0.175078	0.339777	FGF1,FGF2,FGF4,FGF6,FGF8,FGF9,FGFR4,GRB2,HRAS,KRAS,NRAS,SHC1,SOS1,FGF23,FGF18,FGF17,FGF16,FGF19,KLB,FGF20
R-HSA-109704	PI3K Cascade	44	100.00%	-1.28231	0.17237	0.33715	AKT2,FGF1,FGF2,FGF3,FGF4,FGF5,FGF6,FGF7,FGF8,FGF9,FGF10,FGFR1,FGFR3,FGFR2,FGFR4,FLT3,FLT3LG,GAB1,GRB2,IRS1,PDE3B,PDPK1,PIK3C3,PIK3CA,PIK3CB,PIK3R1,PIK3R2,PTPN11,FGF23,IRS2,FGF18,FGF17,FGF16,KL,GAB2,FGF19,FRS2,THEM4,TLR9,KLB,TRIB3,FGF20,FGF22,PIK3R4
R-HSA-3928663	EPHA-mediated growth cone collapse	30	100.00%	-1.2813	0.165889	0.328085	RHOA,EFNA1,EFNA2,EFNA3,EFNA4,EFNA5,EPHA2,EPHA1,EPHA3,EPHA4,EPHA5,EPHA7,EPHA8,FYN,LYN,MYH9,MYH10,MYH11,MYL6,MYL12B,ROCK1,SRC,YES1,ROCK2,MYL9,MYL12A,MYH14,EPHA10,EPHA6,NGEF
R-HSA-9645723	Diseases of programmed cell death	103	96.12%	-1.27954	0.168894	0.332443	APP,FASLG,C1QBP,CAPN1,CAPN2,CAPNS1,CAST,CASP8,CDC25A,CDC25B,CDC25C,CDK5,CDKN2A,GSDME,DNMT1,DNMT3A,DNMT3B,EZH2,FOXO3,GOLGA2,H2AC19,H2AC8,H2AC7,H2AX,H2AZ1,H2BC5,H2BC3,H3-3A,H3-3B,JUN,LMNA,LMNB1,PRDX1,POLA1,PRIM1,PRIM2,RBBP4,RBBP7,H3C15,SOD2,PRDX2,TP53,TRAF2,YWHAE,H4C9,H2AC14,H2AC6,H2AC4,H2AC20,H2BC8,H2BC13,H2BC15,H2BC14,H2BC7,H2BC6,H2BC9,H2BC10,H2BC4,H2BC17,H2BC21,H3C1,H3C4,H3C3,H3C6,H3C11,H3C8,H3C…
R-HSA-168138	Toll Like Receptor 9 (TLR9) Cascade	96	95.83%	-1.27803	0.172187	0.33715	AGER,APP,ATF1,CD14,CHUK,MAP3K8,CREB1,ATF2,MAPK14,DUSP3,DUSP4,DUSP6,DUSP7,ELK1,FOS,HMGB1,IKBKB,IRAK1,IRAK2,IRF7,JUN,MEF2A,MEF2C,MAP3K1,MYD88,NFKB1,NFKB2,NFKBIA,NFKBIB,PIK3C3,PPP2CA,PPP2CB,PPP2R1A,PPP2R1B,PPP2R5D,MAPK1,MAPK3,MAPK7,MAPK8,MAPK11,MAPK9,MAPK10,MAP2K1,MAP2K3,MAP2K6,MAP2K7,RELA,RPS6KA1,RPS6KA2,RPS6KA3,RPS27A,S100A12,S100B,MAP2K4,SKP1,MAP3K7,TLR4,TRAF6,UBA52,UBB,UBE2N,UBE2V1,MAPKAPK3,EEA1…
R-HSA-3000170	Syndecan interactions	27	100.00%	-1.27757	0.176803	0.341749	ACTN1,COL1A1,COL1A2,COL3A1,COL5A1,COL5A2,FGF2,FN1,TNC,ITGA6,ITGA2,ITGAV,ITGB1,ITGB3,ITGB4,ITGB5,PRKCA,SDC1,SDC2,SDC4,TGFB1,THBS1,VTN,CASK,SDC3,COL5A3,TRAPPC4
R-HSA-5693606	DNA Double Strand Break Response	78	94.87%	-1.27744	0.172055	0.33715	ABL1,APBB1,ATM,BARD1,BRCA1,EYA4,RNF168,EYA1,EYA2,EYA3,H2AX,H2BC5,H2BC3,KPNA2,MRE11,NBN,PPP5C,MAPK8,RPS27A,TP53,TP53BP1,UBA52,UBB,UBE2I,UBE2N,UBE2V2,SUMO1,NSD2,H3-4,H4C9,BAP1,H2BC8,H2BC13,H2BC15,H2BC14,H2BC7,H2BC6,H2BC9,H2BC10,H2BC4,H2BC17,H2BC21,H4C1,H4C4,H4C6,H4C12,H4C3,H4C8,H4C2,H4C5,H4C13,SMARCA5,HERC2,H2BC11,RNF8,BAZ1B,BABAM2,MDC1,KDM4A,RAD50,KAT5,CHEK2,BRCC3,UBXN1,ABRAXAS1,PIAS4,UIMC1,H2BC12…
R-HSA-450294	MAP kinase activation	64	96.88%	-1.27683	0.168566	0.332323	ATF1,CHUK,MAP3K8,CREB1,ATF2,MAPK14,DUSP3,DUSP4,DUSP6,DUSP7,ELK1,FOS,IKBKB,IRAK1,IRAK2,JUN,MEF2A,MEF2C,NFKB1,PPP2CA,PPP2CB,PPP2R1A,PPP2R1B,PPP2R5D,MAPK1,MAPK3,MAPK7,MAPK8,MAPK11,MAPK9,MAPK10,MAP2K1,MAP2K3,MAP2K6,MAP2K7,RPS6KA1,RPS6KA2,RPS6KA3,RPS27A,MAP2K4,SKP1,MAP3K7,TRAF6,UBA52,UBB,UBE2N,UBE2V1,MAPKAPK3,CUL1,IKBKG,RIPK2,BTRC,RPS6KA5,MAPKAPK2,NOD1,TAB1,TNIP2,VRK3,TAB2,FBXW11,TAB3,NOD2
R-HSA-69017	CDK-mediated phosphorylation and removal of Cdc6	73	98.63%	-1.2716	0.173808	0.338899	CCNA2,CCNE1,CDC6,CDC27,CDK2,PSMA1,PSMA2,PSMA3,PSMA4,PSMA5,PSMA6,PSMA7,PSMB1,PSMB2,PSMB3,PSMB4,PSMB5,PSMB6,PSMB7,PSMB8,PSMB9,PSMB10,PSMC1,PSMC2,PSMC3,PSMC4,PSMC5,PSMC6,PSMD1,PSMD2,PSMD3,PSMD4,PSMD5,PSMD7,PSMD8,PSMD9,PSMD10,PSMD11,PSMD12,PSMD13,PSME1,PSME2,RPS27A,UBA52,UBB,UBE2D1,UBE2E1,SEM1,CDC23,CDC16,CCNA1,CCNE2,PSMF1,PSMD6,PSME3,PSMD14,ANAPC10,UBE2C,PSMA8,CDC26,FZR1,ANAPC5,ANAPC7,ANAPC11,ANAPC1…
R-HSA-8949215	Mitochondrial calcium ion transport	23	100.00%	-1.27105	0.185516	0.351266	LETM1,PHB1,SLC8A3,SPG7,VDAC1,VDAC2,VDAC3,AKAP1,PMPCB,MICU1,YME1L1,AFG3L2,PHB2,MAIP1,SLC8B1,MCUB,PARL,PMPCA,MICU3,MICU2,MCU,SMDT1,STOML2
R-HSA-416476	G alpha (q) signalling events	216	99.07%	-1.27051	0.15518	0.314335	ADRA1D,ADRA1B,ADRA1A,GRK2,AGT,AGTR1,ANXA1,APP,AVP,AVPR1A,AVPR1B,BDKRB1,BDKRB2,BRS3,BTK,DAGLA,CASR,CCK,CCKAR,CCKBR,CHRM1,CHRM3,CHRM5,LTB4R,CREB1,DGKA,DGKB,DGKG,DGKQ,HBEGF,LPAR1,EDN1,EDN2,EDN3,EDNRA,EDNRB,EGFR,F2,F2R,F2RL1,F2RL2,FPR2,GAST,GCG,GHSR,GNA11,GNA15,GNAQ,GNB1,GNB2,GNB3,GNG3,GNG4,GNG5,GNG7,GNG10,GNG11,GNGT1,GNGT2,GNRH1,GNRH2,GNRHR,GPR4,XCR1,UTS2R,GPR17,LPAR4,MCHR1,MLNR,GPR39,FFAR1,FFAR3,FF…
R-HSA-5654710	PI-3K cascade:FGFR3	18	100.00%	-1.26981	0.182217	0.346602	FGF1,FGF2,FGF4,FGF5,FGF8,FGF9,FGFR3,GAB1,GRB2,PIK3CA,PIK3R1,PTPN11,FGF23,FGF18,FGF17,FGF16,FRS2,FGF20
R-HSA-211945	Phase I - Functionalization of compounds	106	97.17%	-1.26973	0.176918	0.341749	AADAC,AOC1,ADH1A,ADH1B,ADH4,ADH5,ADH6,ADH7,PAOX,AHR,ALDH1A1,ALDH2,ALDH3A1,ALDH1B1,AOC2,ARNT,CYP4F12,BPHL,CBR3,CES1,CYP1A1,CYP1A2,CYP1B1,CYP2A6,CYP2A7,CYP3A7,CYP2A13,CYP2B6,CYP2C19,CYP2C8,CYP2C9,CYP2C18,CYP2D6,CYP2E1,CYP2F1,CYP2J2,CYP3A4,CYP3A5,CYP4B1,CYP7A1,CYP8B1,CYP11A1,CYP11B1,CYP11B2,CYP19A1,CYP21A2,CYP24A1,CYP26A1,CYP27A1,CYP27B1,CYP51A1,CYB5R3,EPHX1,FDX1,FDXR,FMO1,FMO2,FMO3,CMBL,HSP90AB1,CY…
R-HSA-8866652	Synthesis of active ubiquitin: roles of E1 and E2 enzymes	30	96.67%	-1.26973	0.174389	0.3395	CDC34,UBE2K,RPS27A,UBA52,UBB,UBA1,UBE2A,UBE2B,UBE2D1,UBE2D2,UBE2E1,UBE2G1,UBE2G2,UBE2H,UBE2L3,UCHL3,USP7,USP5,USP9X,UBE2E3,UBE2C,UBE2R2,UBA6,UBE2W,OTULIN,UBE2S,UBE2Q2,UBE2T,UBE2Z
R-HSA-211976	Endogenous sterols	27	100.00%	-1.26842	0.1814	0.345577	AHR,ARNT,CYP1B1,CYP7A1,CYP8B1,CYP11A1,CYP11B1,CYP11B2,CYP19A1,CYP21A2,CYP27A1,CYP51A1,FDX1,FDXR,POMC,PTGIS,RXRA,NCOA1,CYP7B1,ARNT2,NR1H4,NCOA2,CYP46A1,FDX2,CYP39A1,CYP4V2,AHRR
R-HSA-5696400	Dual Incision in GG-NER	41	95.12%	-1.26518	0.186304	0.352222	PARP1,DDB1,DDB2,ERCC1,ERCC2,ERCC3,ERCC4,ERCC5,GTF2H1,GTF2H3,GTF2H4,PCNA,POLD1,POLD2,POLE,POLE2,RFC1,RFC2,RFC3,RFC4,RFC5,RPA1,RPA2,RPA3,RPS27A,UBA52,UBB,XPA,CUL4B,CUL4A,CHD1L,RBX1,PARP2,POLD3,GTF2H5,POLK,POLE3,POLE4,POLD4
R-HSA-512988	Interleukin-3, Interleukin-5 and GM-CSF signaling	48	97.92%	-1.26431	0.180299	0.344102	CBL,CRK,CRKL,CSF2,CSF2RA,CSF2RB,FYN,GRB2,RAPGEF1,HCK,IL2,IL2RA,IL2RB,IL2RG,IL3,IL3RA,IL5,IL5RA,INPP5D,INPPL1,JAK1,JAK2,JAK3,LYN,PIK3CA,PIK3CB,PIK3CD,PIK3R1,PIK3R2,PRKACA,PTPN6,PTPN11,RPS27A,SHC1,SOS1,STAT5A,STAT5B,SYK,TEC,UBA52,UBB,VAV1,YES1,YWHAZ,PIK3R3,GAB2,BLNK
R-HSA-167161	HIV Transcription Initiation	47	97.87%	-1.26409	0.180349	0.344102	CCNH,CDK7,ERCC2,ERCC3,GTF2A1,GTF2A2,GTF2B,GTF2E1,GTF2E2,GTF2F1,GTF2F2,GTF2H1,GTF2H3,GTF2H4,MNAT1,POLR2A,POLR2B,POLR2C,POLR2D,POLR2E,POLR2F,POLR2G,POLR2H,POLR2I,POLR2J,POLR2K,POLR2L,TAF1,TAF2,TAF4,TAF4B,TAF5,TAF6,TAF7,TAF9,TAF10,TAF11,TAF12,TAF13,TBP,TAF1L,TAF15,GTF2H5,TAF3,TAF9B,TAF7L
R-HSA-167162	RNA Polymerase II HIV Promoter Escape	47	97.87%	-1.26409	0.180349	0.344102	CCNH,CDK7,ERCC2,ERCC3,GTF2A1,GTF2A2,GTF2B,GTF2E1,GTF2E2,GTF2F1,GTF2F2,GTF2H1,GTF2H3,GTF2H4,MNAT1,POLR2A,POLR2B,POLR2C,POLR2D,POLR2E,POLR2F,POLR2G,POLR2H,POLR2I,POLR2J,POLR2K,POLR2L,TAF1,TAF2,TAF4,TAF4B,TAF5,TAF6,TAF7,TAF9,TAF10,TAF11,TAF12,TAF13,TBP,TAF1L,TAF15,GTF2H5,TAF3,TAF9B,TAF7L
R-HSA-73776	RNA Polymerase II Promoter Escape	47	97.87%	-1.26409	0.180349	0.344102	CCNH,CDK7,ERCC2,ERCC3,GTF2A1,GTF2A2,GTF2B,GTF2E1,GTF2E2,GTF2F1,GTF2F2,GTF2H1,GTF2H3,GTF2H4,MNAT1,POLR2A,POLR2B,POLR2C,POLR2D,POLR2E,POLR2F,POLR2G,POLR2H,POLR2I,POLR2J,POLR2K,POLR2L,TAF1,TAF2,TAF4,TAF4B,TAF5,TAF6,TAF7,TAF9,TAF10,TAF11,TAF12,TAF13,TBP,TAF1L,TAF15,GTF2H5,TAF3,TAF9B,TAF7L
R-HSA-73779	RNA Polymerase II Transcription Pre-Initiation And Promoter Opening	47	97.87%	-1.26409	0.180349	0.344102	CCNH,CDK7,ERCC2,ERCC3,GTF2A1,GTF2A2,GTF2B,GTF2E1,GTF2E2,GTF2F1,GTF2F2,GTF2H1,GTF2H3,GTF2H4,MNAT1,POLR2A,POLR2B,POLR2C,POLR2D,POLR2E,POLR2F,POLR2G,POLR2H,POLR2I,POLR2J,POLR2K,POLR2L,TAF1,TAF2,TAF4,TAF4B,TAF5,TAF6,TAF7,TAF9,TAF10,TAF11,TAF12,TAF13,TBP,TAF1L,TAF15,GTF2H5,TAF3,TAF9B,TAF7L
R-HSA-75953	RNA Polymerase II Transcription Initiation	47	97.87%	-1.26409	0.180349	0.344102	CCNH,CDK7,ERCC2,ERCC3,GTF2A1,GTF2A2,GTF2B,GTF2E1,GTF2E2,GTF2F1,GTF2F2,GTF2H1,GTF2H3,GTF2H4,MNAT1,POLR2A,POLR2B,POLR2C,POLR2D,POLR2E,POLR2F,POLR2G,POLR2H,POLR2I,POLR2J,POLR2K,POLR2L,TAF1,TAF2,TAF4,TAF4B,TAF5,TAF6,TAF7,TAF9,TAF10,TAF11,TAF12,TAF13,TBP,TAF1L,TAF15,GTF2H5,TAF3,TAF9B,TAF7L
R-HSA-76042	RNA Polymerase II Transcription Initiation And Promoter Clearance	47	97.87%	-1.26409	0.180349	0.344102	CCNH,CDK7,ERCC2,ERCC3,GTF2A1,GTF2A2,GTF2B,GTF2E1,GTF2E2,GTF2F1,GTF2F2,GTF2H1,GTF2H3,GTF2H4,MNAT1,POLR2A,POLR2B,POLR2C,POLR2D,POLR2E,POLR2F,POLR2G,POLR2H,POLR2I,POLR2J,POLR2K,POLR2L,TAF1,TAF2,TAF4,TAF4B,TAF5,TAF6,TAF7,TAF9,TAF10,TAF11,TAF12,TAF13,TBP,TAF1L,TAF15,GTF2H5,TAF3,TAF9B,TAF7L
R-HSA-379716	Cytosolic tRNA aminoacylation	24	95.83%	-1.26397	0.191326	0.358448	AARS1,CARS1,DARS1,EPRS1,FARSA,GARS1,HARS1,IARS1,KARS1,MARS1,NARS1,PPA1,QARS1,RARS1,SARS1,TARS1,VARS1,WARS1,AIMP2,YARS1,AIMP1,EEF1E1,LARS1
R-HSA-5620920	Cargo trafficking to the periciliary membrane	51	100.00%	-1.26296	0.179824	0.344102	ARF4,ARL3,BBS1,BBS2,BBS4,CNGB1,CNGA2,CNGA4,BBS12,MCHR1,RAB8A,ARL13B,PDE6D,PKD1,PKD2,RHO,RP2,SMO,SSTR3,TCP1,CCT3,MKKS,GBF1,RAB11A,RAB11FIP3,CCT4,CCT2,EXOC5,CCT8,EXOC3,BBS10,ASAP1,EXOC8,ARL6,RAB3IP,UNC119B,EXOC6,LZTFL1,BBS7,CCT5,EXOC1,EXOC2,EXOC7,INPP5E,TTC8,BBIP1,NPHP3,BBS9,EXOC4,CYS1,BBS5
R-HSA-5654228	Phospholipase C-mediated cascade; FGFR4	15	100.00%	-1.26086	0.190622	0.357669	FGF1,FGF2,FGF4,FGF6,FGF8,FGF9,FGFR4,PLCG1,FGF23,FGF18,FGF17,FGF16,FGF19,KLB,FGF20
R-HSA-9682385	FLT3 signaling in disease	28	96.43%	-1.25873	0.18767	0.353729	BCL2L1,CBL,CDKN1A,ETV6,FLT3,FLT3LG,GOLGB1,GRB2,HRAS,KRAS,NRAS,PIK3CA,PIM1,PIK3R1,PTPN11,RPS27A,MYO18A,SOS1,SPTBN1,STAT5A,STAT5B,UBA52,UBB,ZMYM2,TRIP11,GAB2,NOX4
R-HSA-9020702	Interleukin-1 signaling	103	97.09%	-1.25798	0.184528	0.349928	AGER,APP,CHUK,MAP3K8,HMGB1,IKBKB,IL1A,IL1B,IL1R1,IL1RAP,IL1RN,IRAK1,IRAK2,MAP3K3,MYD88,NFKB1,NFKB2,NFKBIA,NFKBIB,MAP2K1,MAP2K6,PSMA1,PSMA2,PSMA3,PSMA4,PSMA5,PSMA6,PSMA7,PSMB1,PSMB2,PSMB3,PSMB4,PSMB5,PSMB6,PSMB7,PSMB8,PSMB9,PSMB10,PSMC1,PSMC2,PSMC3,PSMC4,PSMC5,PSMC6,PSMD1,PSMD2,PSMD3,PSMD4,PSMD5,PSMD7,PSMD8,PSMD9,PSMD10,PSMD11,PSMD12,PSMD13,PSME1,PSME2,RELA,RPS27A,S100A12,S100B,MAP2K4,SKP1,MAP3K7,…
R-HSA-1839117	Signaling by cytosolic FGFR1 fusion mutants	18	100.00%	-1.25353	0.192653	0.360391	BCR,CUX1,GRB2,PIK3CA,PIK3R1,MYO18A,STAT1,STAT3,STAT5A,STAT5B,ZMYM2,TRIM24,LRRFIP1,GAB2,CPSF6,CNTRL,CEP43,FGFR1OP2
R-HSA-9607240	FLT3 Signaling	38	97.37%	-1.25329	0.198175	0.368284	ABL2,AKT1,AKT2,CBL,CDKN1B,CSK,FOXO3,FLT3,FLT3LG,FYN,GRB2,GRB10,HCK,HRAS,KRAS,LCK,NRAS,PIK3CA,PIK3R1,PTPN11,PTPRJ,RPS27A,SLA,SOS1,STAT5A,STAT5B,SYK,UBA52,UBB,SOCS2,SOCS6,GRAP2,GAB2,AKT3,BCL2L11,SH2B3,SLA2
R-HSA-5654688	SHC-mediated cascade:FGFR1	21	100.00%	-1.25287	0.199171	0.369253	FGF1,FGF2,FGF3,FGF4,FGF5,FGF6,FGF8,FGF9,FGF10,FGFR1,GRB2,HRAS,KRAS,NRAS,SHC1,SOS1,FGF23,FGF17,KL,FGF20,FGF22
R-HSA-450513	Tristetraprolin (TTP, ZFP36) binds and destabilizes mRNA	17	100.00%	-1.2517	0.198352	0.368284	DCP2,TNPO1,EXOSC9,YWHAB,ZFP36,MAPKAPK2,EXOSC8,EXOSC3,EXOSC1,EXOSC6,XRN1,EXOSC4,DIS3,EXOSC7,DCP1A,EXOSC2,EXOSC5
R-HSA-6782315	tRNA modification in the nucleus and cytosol	43	100.00%	-1.25002	0.197141	0.367131	TRDMT1,EPRS1,ADAT2,METTL1,LAGE3,LCMT2,WDR4,QTRT2,TP53RK,PUS1,ADAT3,URM1,QTRT1,TRMT61A,PUS3,TPRKB,TRMT112,TRMT6,CTU2,TRMT13,PUS7,TRMT44,TRIT1,NSUN2,CDKAL1,DUS2,THG1L,TRMT12,TYW1,TRMT1,OSGEP,ADAT1,FTSJ1,NSUN6,TRMT5,CTU1,TRMT9B,ALKBH8,TRMT11,TRMT10A,TYW3,THADA,TYW5
R-HSA-389513	CTLA4 inhibitory signaling	21	100.00%	-1.2483	0.204974	0.376088	AKT1,AKT2,CD80,CD86,CTLA4,FYN,LCK,LYN,PPP2CA,PPP2CB,PPP2R1A,PPP2R1B,PPP2R5A,PPP2R5B,PPP2R5C,PPP2R5D,PPP2R5E,PTPN11,SRC,YES1,AKT3
R-HSA-174184	Cdc20:Phospho-APC/C mediated degradation of Cyclin A	73	98.63%	-1.24634	0.195015	0.364263	BUB1B,CCNA2,CDK1,CDC20,CDC27,MAD2L1,PSMA1,PSMA2,PSMA3,PSMA4,PSMA5,PSMA6,PSMA7,PSMB1,PSMB2,PSMB3,PSMB4,PSMB5,PSMB6,PSMB7,PSMB8,PSMB9,PSMB10,PSMC1,PSMC2,PSMC3,PSMC4,PSMC5,PSMC6,PSMD1,PSMD2,PSMD3,PSMD4,PSMD5,PSMD7,PSMD8,PSMD9,PSMD10,PSMD11,PSMD12,PSMD13,PSME1,PSME2,RPS27A,UBA52,UBB,UBE2D1,UBE2E1,SEM1,CDC23,CDC16,CCNA1,BUB3,PSMF1,PSMD6,PSME3,PSMD14,ANAPC10,UBE2C,PSMA8,CDC26,ANAPC5,ANAPC7,ANAPC11,ANAP…
R-HSA-391160	Signal regulatory protein family interactions	16	100.00%	-1.2429	0.210515	0.382867	CD47,PTK2B,FYB1,GRB2,PTK2,PTPN6,PTPN11,SFTPD,SRC,TYROBP,SFTPA2,SKAP2,SIRPA,SIRPB1,SIRPG,SFTPA1
R-HSA-176412	Phosphorylation of the APC/C	20	100.00%	-1.24013	0.205815	0.377075	CCNB1,CDK1,CDC27,PLK1,UBE2D1,UBE2E1,CDC23,CDC16,ANAPC10,UBE2C,CDC26,ANAPC5,ANAPC7,ANAPC11,ANAPC16,ANAPC15,UBE2S,ANAPC2,ANAPC4,ANAPC1
R-HSA-9706574	RHOBTB GTPase Cycle	35	97.14%	-1.23812	0.20497	0.376088	ACTN1,CCT6A,DBN1,GPS1,HNRNPC,HSP90AA1,HSP90AB1,MYO6,TWF1,RBBP6,ROCK1,TRA2B,VIM,DDX39B,CUL3,PDE5A,COPS2,TXNL1,ROCK2,RHOBTB1,SRRM1,CCT7,CCT2,CDC37,STK38,CPSF7,COPS4,PHIP,SPEN,RHOBTB2,RNF20,MSI2,RBMX,TMOD3
R-HSA-5654708	Downstream signaling of activated FGFR3	25	100.00%	-1.23748	0.203975	0.375599	FGF1,FGF2,FGF4,FGF5,FGF8,FGF9,FGFR3,GAB1,GRB2,HRAS,KRAS,NRAS,PIK3CA,PIK3R1,PLCG1,PTPN11,SHC1,SOS1,FGF23,FGF18,FGF17,FGF16,FRS3,FRS2,FGF20
R-HSA-975155	MyD88 dependent cascade initiated on endosome	92	95.65%	-1.23609	0.202313	0.374372	AGER,APP,ATF1,CD14,CHUK,MAP3K8,CREB1,ATF2,MAPK14,DUSP3,DUSP4,DUSP6,DUSP7,ELK1,FOS,HMGB1,IKBKB,IRAK1,IRAK2,IRF7,JUN,MEF2A,MEF2C,MAP3K1,MYD88,NFKB1,NFKB2,NFKBIA,NFKBIB,PPP2CA,PPP2CB,PPP2R1A,PPP2R1B,PPP2R5D,MAPK1,MAPK3,MAPK7,MAPK8,MAPK11,MAPK9,MAPK10,MAP2K1,MAP2K3,MAP2K6,MAP2K7,RELA,RPS6KA1,RPS6KA2,RPS6KA3,RPS27A,S100A12,S100B,MAP2K4,SKP1,MAP3K7,TLR4,TRAF6,UBA52,UBB,UBE2N,UBE2V1,MAPKAPK3,CUL1,IKBKG,…
R-HSA-73854	RNA Polymerase I Promoter Clearance	111	93.69%	-1.23555	0.202955	0.374594	CCNH,CDK7,CHD3,CHD4,ERCC2,ERCC3,KAT2A,H2AC19,GTF2H1,GTF2H3,GTF2H4,H2AC8,H2AC7,H2AX,H2AZ1,H2BC5,H2BC3,H3-3A,H3-3B,HDAC1,HDAC2,MNAT1,POLR2E,POLR2F,POLR2H,POLR2K,POLR2L,MAPK3,RBBP4,RBBP7,H3C15,TBP,TTF1,UBTF,H4C9,H2AC14,H2AC6,H2AC4,H2AC20,H2BC8,H2BC13,H2BC15,H2BC14,H2BC7,H2BC6,H2BC9,H2BC10,H2BC4,H2BC17,H2BC21,H3C1,H3C4,H3C3,H3C6,H3C11,H3C8,H3C12,H3C10,H3C2,H4C1,H4C4,H4C6,H4C12,H4C3,H4C8,H4C2,H4C5,H4C…
R-HSA-190861	Gap junction assembly	36	94.44%	-1.23385	0.208156	0.379687	GJA1,GJA3,GJA4,GJA5,GJA8,GJB1,GJB2,GJB3,GJB5,TUBA4A,TUBA3C,TUBB2A,GJC1,TUBB3,TUBB4A,TUBB4B,GJB6,TUBAL3,TUBA3E,GJB7,TUBA3D,GJA9,TUBB1,TUBA8,TUBB6,GJA10,TUBA1C,TUBB8,TUBB2B,GJD4,GJC2,GJD2,GJD3,GJB4
R-HSA-5693565	Recruitment and ATM-mediated phosphorylation of repair and signaling proteins at DNA double strand breaks	77	94.81%	-1.23206	0.204104	0.375599	ABL1,APBB1,ATM,BARD1,BRCA1,EYA4,RNF168,EYA1,EYA2,EYA3,H2AX,H2BC5,H2BC3,MRE11,NBN,PPP5C,MAPK8,RPS27A,TP53,TP53BP1,UBA52,UBB,UBE2I,UBE2N,UBE2V2,SUMO1,NSD2,H3-4,H4C9,BAP1,H2BC8,H2BC13,H2BC15,H2BC14,H2BC7,H2BC6,H2BC9,H2BC10,H2BC4,H2BC17,H2BC21,H4C1,H4C4,H4C6,H4C12,H4C3,H4C8,H4C2,H4C5,H4C13,SMARCA5,HERC2,H2BC11,RNF8,BAZ1B,BABAM2,MDC1,KDM4A,RAD50,KAT5,CHEK2,BRCC3,UBXN1,ABRAXAS1,PIAS4,UIMC1,H2BC12,KDM4B…
R-HSA-76009	Platelet Aggregation (Plug Formation)	39	100.00%	-1.22666	0.217142	0.391484	ADRA2A,ADRA2B,ADRA2C,AKT1,COL1A1,COL1A2,CRK,CSK,F2,FGA,FGB,FGG,FN1,GP1BA,GP1BB,GP5,GP9,GRB2,ITGA2B,ITGB3,MPL,PDPK1,PTK2,PTPN1,RAP1A,RAP1B,SHC1,SOS1,SRC,SYK,THPO,TLN1,VWF,BCAR1,RASGRP1,RASGRP2,RAPGEF3,RAPGEF4,APBB1IP
R-HSA-168142	Toll Like Receptor 10 (TLR10) Cascade	86	95.35%	-1.22466	0.218273	0.391816	AGER,APP,ATF1,CHUK,MAP3K8,CREB1,ATF2,MAPK14,DUSP3,DUSP4,DUSP6,DUSP7,ELK1,FOS,HMGB1,IKBKB,IRAK1,IRAK2,JUN,MEF2A,MEF2C,MAP3K1,MYD88,NFKB1,NFKB2,NFKBIA,NFKBIB,PPP2CA,PPP2CB,PPP2R1A,PPP2R1B,PPP2R5D,MAPK1,MAPK3,MAPK7,MAPK8,MAPK11,MAPK9,MAPK10,MAP2K1,MAP2K3,MAP2K6,MAP2K7,RELA,RPS6KA1,RPS6KA2,RPS6KA3,RPS27A,S100A12,S100B,MAP2K4,SKP1,MAP3K7,TLR5,TRAF6,UBA52,UBB,UBE2N,UBE2V1,MAPKAPK3,CUL1,IKBKG,RIPK2,BTRC…
R-HSA-168176	Toll Like Receptor 5 (TLR5) Cascade	86	95.35%	-1.22466	0.218273	0.391816	AGER,APP,ATF1,CHUK,MAP3K8,CREB1,ATF2,MAPK14,DUSP3,DUSP4,DUSP6,DUSP7,ELK1,FOS,HMGB1,IKBKB,IRAK1,IRAK2,JUN,MEF2A,MEF2C,MAP3K1,MYD88,NFKB1,NFKB2,NFKBIA,NFKBIB,PPP2CA,PPP2CB,PPP2R1A,PPP2R1B,PPP2R5D,MAPK1,MAPK3,MAPK7,MAPK8,MAPK11,MAPK9,MAPK10,MAP2K1,MAP2K3,MAP2K6,MAP2K7,RELA,RPS6KA1,RPS6KA2,RPS6KA3,RPS27A,S100A12,S100B,MAP2K4,SKP1,MAP3K7,TLR5,TRAF6,UBA52,UBB,UBE2N,UBE2V1,MAPKAPK3,CUL1,IKBKG,RIPK2,BTRC…
R-HSA-975871	MyD88 cascade initiated on plasma membrane	86	95.35%	-1.22466	0.218273	0.391816	AGER,APP,ATF1,CHUK,MAP3K8,CREB1,ATF2,MAPK14,DUSP3,DUSP4,DUSP6,DUSP7,ELK1,FOS,HMGB1,IKBKB,IRAK1,IRAK2,JUN,MEF2A,MEF2C,MAP3K1,MYD88,NFKB1,NFKB2,NFKBIA,NFKBIB,PPP2CA,PPP2CB,PPP2R1A,PPP2R1B,PPP2R5D,MAPK1,MAPK3,MAPK7,MAPK8,MAPK11,MAPK9,MAPK10,MAP2K1,MAP2K3,MAP2K6,MAP2K7,RELA,RPS6KA1,RPS6KA2,RPS6KA3,RPS27A,S100A12,S100B,MAP2K4,SKP1,MAP3K7,TLR5,TRAF6,UBA52,UBB,UBE2N,UBE2V1,MAPKAPK3,CUL1,IKBKG,RIPK2,BTRC…
R-HSA-5654219	Phospholipase C-mediated cascade: FGFR1	16	100.00%	-1.22409	0.221031	0.395061	FGF1,FGF2,FGF3,FGF4,FGF5,FGF6,FGF8,FGF9,FGF10,FGFR1,PLCG1,FGF23,FGF17,KL,FGF20,FGF22
R-HSA-179419	APC:Cdc20 mediated degradation of cell cycle proteins prior to satisfation of the cell cycle checkpoint	74	98.65%	-1.22366	0.209998	0.382485	BUB1B,CCNA2,CDK1,CDC20,CDC27,MAD2L1,NEK2,PSMA1,PSMA2,PSMA3,PSMA4,PSMA5,PSMA6,PSMA7,PSMB1,PSMB2,PSMB3,PSMB4,PSMB5,PSMB6,PSMB7,PSMB8,PSMB9,PSMB10,PSMC1,PSMC2,PSMC3,PSMC4,PSMC5,PSMC6,PSMD1,PSMD2,PSMD3,PSMD4,PSMD5,PSMD7,PSMD8,PSMD9,PSMD10,PSMD11,PSMD12,PSMD13,PSME1,PSME2,RPS27A,UBA52,UBB,UBE2D1,UBE2E1,SEM1,CDC23,CDC16,CCNA1,BUB3,PSMF1,PSMD6,PSME3,PSMD14,ANAPC10,UBE2C,PSMA8,CDC26,ANAPC5,ANAPC7,ANAPC11…
R-HSA-380972	Energy dependent regulation of mTOR by LKB1-AMPK	29	100.00%	-1.22251	0.211036	0.383254	MTOR,PPM1A,PRKAA1,PRKAA2,PRKAB1,PRKAB2,PRKAG1,RHEB,STK11,TSC1,TSC2,LAMTOR3,RRAGB,LAMTOR5,RRAGA,CAB39L,PRKAG2,CAB39,PRKAG3,SLC38A9,LAMTOR1,STRADB,RPTOR,RRAGD,STRADA,LAMTOR2,LAMTOR4,RRAGC,MLST8
R-HSA-449836	Other interleukin signaling	24	100.00%	-1.22147	0.221437	0.39522	CASP3,CD4,CSF1,CSF1R,CSF3,CSF3R,TXLNA,IL10RB,IL16,JAK1,PRTN3,PTPRZ1,SDC1,SNAP25,STX1A,STX3,STX4,STXBP2,VAMP2,TYK2,IL32,IL34,IFNL1,IFNLR1
R-HSA-168181	Toll Like Receptor 7/8 (TLR7/8) Cascade	93	95.70%	-1.2199	0.216612	0.391096	AGER,APP,ATF1,CD14,CHUK,MAP3K8,CREB1,ATF2,MAPK14,DUSP3,DUSP4,DUSP6,DUSP7,ELK1,FOS,HMGB1,IKBKB,IRAK1,IRAK2,IRF7,JUN,MEF2A,MEF2C,MAP3K1,MYD88,NFKB1,NFKB2,NFKBIA,NFKBIB,PPP2CA,PPP2CB,PPP2R1A,PPP2R1B,PPP2R5D,MAPK1,MAPK3,MAPK7,MAPK8,MAPK11,MAPK9,MAPK10,MAP2K1,MAP2K3,MAP2K6,MAP2K7,RELA,RPS6KA1,RPS6KA2,RPS6KA3,RPS27A,S100A12,S100B,MAP2K4,SKP1,MAP3K7,TLR4,TRAF6,UBA52,UBB,UBE2N,UBE2V1,MAPKAPK3,CUL1,IKBKG,…
R-HSA-74751	Insulin receptor signalling cascade	54	100.00%	-1.21792	0.211971	0.38439	AKT2,FGF1,FGF2,FGF3,FGF4,FGF5,FGF6,FGF7,FGF8,FGF9,FGF10,FGFR1,FGFR3,FGFR2,FGFR4,FLT3,FLT3LG,GAB1,GRB2,GRB10,HRAS,INS,INSR,IRS1,KRAS,NRAS,PDE3B,PDPK1,PIK3C3,PIK3CA,PIK3CB,PIK3R1,PIK3R2,MAPK1,MAPK3,PTPN11,SHC1,SOS1,FGF23,IRS2,FGF18,FGF17,FGF16,KL,GAB2,FGF19,FRS2,THEM4,TLR9,KLB,TRIB3,FGF20,FGF22,PIK3R4
R-HSA-190242	FGFR1 ligand binding and activation	16	100.00%	-1.21661	0.22701	0.40228	FGF1,FGF2,FGF3,FGF4,FGF5,FGF6,FGF8,FGF9,FGF10,FGFR1,ANOS1,FGF23,FGF17,KL,FGF20,FGF22
R-HSA-176407	Conversion from APC/C:Cdc20 to APC/C:Cdh1 in late anaphase	20	100.00%	-1.21305	0.226168	0.401656	CDC20,CDC27,UBE2D1,UBE2E1,CDC14A,CDC23,CDC16,ANAPC10,UBE2C,CDC26,FZR1,ANAPC5,ANAPC7,ANAPC11,ANAPC16,ANAPC15,UBE2S,ANAPC2,ANAPC4,ANAPC1
R-HSA-5368287	Mitochondrial translation	93	100.00%	-1.2096	0.218585	0.391816	MRPS34,MRPL49,MRPL58,MTIF2,OXA1L,MRPL23,MRPL12,MRPS12,TUFM,DAP3,MRPL33,MRPL19,TSFM,MRPS31,MRPL28,MRPS30,MRPL3,MRPL57,MRPL24,MRPL54,MRPL53,MRPS16,MRPS18C,MRPL2,MRPL4,MRPS7,MRPS2,MRPL37,MRPL51,MRPL30,MRPL27,MRPL35,MRPS17,GFM2,MRPL48,MRPS23,MRPS33,MRPL43,GFM1,CHCHD1,MRPL39,MRPS21,MTRF1L,MRPL50,MRPL16,AURKAIP1,PTCD3,MRPL20,MRPS18A,MRPS10,MTIF3,MRPS27,MRPL21,MRPS22,MRPL47,MRPL52,GADD45GIP1,MTFMT,ERAL1…
R-HSA-73864	RNA Polymerase I Transcription	114	92.11%	-1.20772	0.229895	0.405679	CCNH,CDK7,CHD3,CHD4,ERCC2,ERCC3,KAT2A,H2AC19,GTF2H1,GTF2H3,GTF2H4,H2AC8,H2AC7,H2AX,H2AZ1,H2BC5,H2BC3,H3-3A,H3-3B,HDAC1,HDAC2,MNAT1,POLR2E,POLR2F,POLR2H,POLR2K,POLR2L,MAPK3,RBBP4,RBBP7,H3C15,TBP,TTF1,UBTF,H4C9,H2AC14,H2AC6,H2AC4,H2AC20,H2BC8,H2BC13,H2BC15,H2BC14,H2BC7,H2BC6,H2BC9,H2BC10,H2BC4,H2BC17,H2BC21,H3C1,H3C4,H3C3,H3C6,H3C11,H3C8,H3C12,H3C10,H3C2,H4C1,H4C4,H4C6,H4C12,H4C3,H4C8,H4C2,H4C5,H4C…
R-HSA-8964616	G beta:gamma signalling through CDC42	20	100.00%	-1.20757	0.229907	0.405679	CDC42,GNB1,GNB2,GNB3,GNG3,GNG4,GNG5,GNG7,GNG10,GNG11,GNGT1,GNGT2,PAK1,ARHGEF6,GNB5,GNG13,GNG2,GNG12,GNB4,GNG8
R-HSA-199418	Negative regulation of the PI3K/AKT network	113	100.00%	-1.20495	0.223864	0.398979	AKT1,AKT2,AREG,RHOG,BTC,CD19,CD28,CD80,CD86,HBEGF,EGF,EGFR,ERBB2,ERBB3,ERBB4,EREG,ESR1,ESR2,FGF1,FGF2,FGF3,FGF4,FGF5,FGF6,FGF7,FGF8,FGF9,FGF10,FGFR1,FGFR3,FGFR2,FGFR4,FLT3,FLT3LG,FYN,GAB1,GRB2,HGF,NRG1,IL1RAP,INS,INSR,IRAK1,IRS1,KIT,LCK,MET,KITLG,MYD88,PDGFA,PDGFB,PDGFRA,PDGFRB,PIK3CA,PIK3CB,PIK3CD,PIK3R1,PIK3R2,PIP4K2A,PPP2CA,PPP2CB,PPP2R1A,PPP2R1B,PPP2R5A,PPP2R5B,PPP2R5C,PPP2R5D,PPP2R5E,MAPK1,M…
R-HSA-9609690	HCMV Early Events	235	54.89%	-1.20264	0.227731	0.402984	CREB1,DAXX,DYNC1H1,DYNC1I1,DYNC1I2,DYNC1LI2,EGFR,ELK1,EZH2,GPS2,H2AC19,H2AC8,H2AC7,H2BC5,H2BC3,ITGB1,NFKB1,NUP88,NUP98,PML,RANBP2,RBBP4,RBBP7,H3C15,SEC13,TBL1X,TPR,TUBA4A,TUBA3C,TUBB2A,NUP214,AAAS,H4C9,H2AC13,H2AC15,H2AC14,H2AC16,H2AC6,H2AC4,H2AC17,H2AC20,H2BC8,H2BC13,H2BC15,H2BC14,H2BC7,H2BC6,H2BC9,H2BC10,H2BC4,H2BC17,H2BC21,H3C1,H3C4,H3C3,H3C6,H3C11,H3C8,H3C12,H3C10,H3C2,H4C1,H4C4,H4C6,H4C12,H4…
R-HSA-983168	Antigen processing: Ubiquitination & Proteasome degradation	309	98.71%	-1.20195	0.214171	0.387252	TRIM71,UBR1,BLMH,CBLB,CCNF,CDC20,CDC27,CDC34,UBE2K,LMO7,LNPEP,KCTD6,TRIM37,NEDD4,FBXO15,PRKN,ASB10,PSMA1,PSMA2,PSMA3,PSMA4,PSMA5,PSMA6,PSMA7,PSMB1,PSMB2,PSMB3,PSMB4,PSMB5,PSMB6,PSMB7,PSMB8,PSMB9,PSMB10,PSMC1,PSMC2,PSMC3,PSMC4,PSMC5,PSMC6,PSMD1,PSMD2,PSMD3,PSMD4,PSMD5,PSMD7,PSMD8,PSMD9,PSMD10,PSMD11,PSMD12,PSMD13,PSME1,PSME2,RBBP6,RNF4,RNF6,RPS27A,FBXW4,SIAH1,SIAH2,SKP1,SKP2,TRIM21,ELOC,ELOB,THOP1…
R-HSA-452723	Transcriptional regulation of pluripotent stem cells	25	92.00%	-1.20191	0.235111	0.413689	EPAS1,EPHA1,FGF2,NR5A1,NR6A1,SMAD2,SMAD4,PBX1,POU5F1,SALL1,SOX2,STAT3,TDGF1,ZIC3,KLF4,LIN28A,ZSCAN10,DPPA4,SALL4,FOXD3,FOXP1,PRDM14,HIF3A
R-HSA-389357	CD28 dependent PI3K/Akt signaling	22	100.00%	-1.19978	0.236481	0.414341	AKT1,AKT2,CD28,CD80,CD86,MAP3K8,MTOR,FYN,LCK,PDPK1,PIK3CA,PIK3R1,PIK3R2,PIK3R3,MAP3K14,AKT3,MAPKAP1,THEM4,PRR5,RICTOR,TRIB3,MLST8
R-HSA-9013418	RHOBTB2 GTPase cycle	23	95.65%	-1.1946	0.241473	0.420128	ACTN1,CCT6A,DBN1,HNRNPC,HSP90AA1,HSP90AB1,MYO6,TWF1,TRA2B,DDX39B,CUL3,TXNL1,SRRM1,CCT7,CCT2,CDC37,STK38,PHIP,RHOBTB2,MSI2,RBMX,TMOD3
R-HSA-168274	Export of Viral Ribonucleoproteins from Nucleus	39	82.05%	-1.19397	0.237216	0.415045	HSPA1A,HSPA1B,NUP88,NUP98,RAN,RANBP2,SEC13,TPR,XPO1,NUP214,AAAS,RAE1,NUP155,NUP93,NUP58,NUP153,NUP50,NUP42,NUP37,NUP85,SEH1L,NUP54,NUP43,NDC1,NUP133,NUP205,NUP210,NUP160,NUP188,NUP62,NUP107,NUP35
R-HSA-110373	Resolution of AP sites via the multiple-nucleotide patch replacement pathway	26	100.00%	-1.19214	0.238822	0.416682	PARP1,APEX1,BPHL,FEN1,LIG1,PCNA,POLB,POLD1,POLD2,POLE,POLE2,RFC1,RFC2,RFC3,RFC4,RFC5,RPA1,RPA2,RPA3,PARG,PARP2,POLD3,POLE3,ADPRS,POLE4,POLD4
R-HSA-5250924	B-WICH complex positively regulates rRNA expression	91	93.41%	-1.19198	0.242398	0.421149	EP300,KAT2A,H2AC19,GSK3B,H2AC8,H2AC7,H2AX,H2AZ1,H2BC5,H2BC3,H3-3A,H3-3B,MYO1C,POLR2E,POLR2F,POLR2H,POLR2K,POLR2L,H3C15,TBP,DEK,H4C9,H2AC14,H2AC6,H2AC4,H2AC20,H2BC8,H2BC13,H2BC15,H2BC14,H2BC7,H2BC6,H2BC9,H2BC10,H2BC4,H2BC17,H2BC21,H3C1,H3C4,H3C3,H3C6,H3C11,H3C8,H3C12,H3C10,H3C2,H4C1,H4C4,H4C6,H4C12,H4C3,H4C8,H4C2,H4C5,H4C13,SMARCA5,KAT2B,H3C7,H2BC11,TAF1C,TAF1B,TAF1A,BAZ1B,DDX21,POLR1C,MYBBP1A,POL…
R-HSA-202403	TCR signaling	120	95.00%	-1.18769	0.239642	0.417528	CD3D,CD3E,CD3G,CD247,CD4,CDC34,CHUK,CSK,FYB1,HLA-DPA1,HLA-DPB1,HLA-DQA1,HLA-DQA2,HLA-DQB1,HLA-DQB2,HLA-DRA,HLA-DRB1,IKBKB,INPP5D,ITK,LCK,LCP2,NCK1,NFKB1,NFKBIA,PAK1,PAK2,PAK3,PDPK1,PIK3CA,PIK3CB,PIK3R1,PIK3R2,PLCG1,PLCG2,PRKCQ,PSMA1,PSMA2,PSMA3,PSMA4,PSMA5,PSMA6,PSMA7,PSMB1,PSMB2,PSMB3,PSMB4,PSMB5,PSMB6,PSMB7,PSMB8,PSMB9,PSMB10,PSMC1,PSMC2,PSMC3,PSMC4,PSMC5,PSMC6,PSMD1,PSMD2,PSMD3,PSMD4,PSMD5,PSM…
R-HSA-8941858	Regulation of RUNX3 expression and activity	55	98.18%	-1.18755	0.234875	0.413689	RUNX3,CBFB,CDKN2A,EP300,MDM2,PSMA1,PSMA2,PSMA3,PSMA4,PSMA5,PSMA6,PSMA7,PSMB1,PSMB2,PSMB3,PSMB4,PSMB5,PSMB6,PSMB7,PSMB8,PSMB9,PSMB10,PSMC1,PSMC2,PSMC3,PSMC4,PSMC5,PSMC6,PSMD1,PSMD2,PSMD3,PSMD4,PSMD5,PSMD7,PSMD8,PSMD9,PSMD10,PSMD11,PSMD12,PSMD13,PSME1,PSME2,RPS27A,SRC,TGFB1,UBA52,UBB,SEM1,PSMF1,PSMD6,PSME3,PSMD14,SMURF1,SMURF2
R-HSA-1963642	PI3K events in ERBB2 signaling	16	100.00%	-1.1872	0.246598	0.426066	BTC,HBEGF,EGF,EGFR,ERBB2,ERBB3,ERBB4,EREG,GAB1,GRB2,NRG1,PIK3CA,PIK3R1,NRG2,NRG3,NRG4
R-HSA-9694631	Maturation of nucleoprotein	16	93.75%	-1.18621	0.247543	0.427106	PARP4,CSNK1A1,GSK3A,GSK3B,PRMT1,SRPK1,SRPK2,UBE2I,SUMO1,PARP8,PARP9,PARP10,PARP14,PARP16,PARP6
R-HSA-167160	RNA Pol II CTD phosphorylation and interaction with CE during HIV infection	27	96.30%	-1.18027	0.246552	0.426066	CCNH,CDK7,ERCC2,ERCC3,GTF2F1,GTF2F2,GTF2H1,GTF2H3,GTF2H4,MNAT1,POLR2A,POLR2B,POLR2C,POLR2D,POLR2E,POLR2F,POLR2G,POLR2H,POLR2I,POLR2J,POLR2K,POLR2L,SUPT5H,RNMT,RNGTT,GTF2H5
R-HSA-77075	RNA Pol II CTD phosphorylation and interaction with CE	27	96.30%	-1.18027	0.246552	0.426066	CCNH,CDK7,ERCC2,ERCC3,GTF2F1,GTF2F2,GTF2H1,GTF2H3,GTF2H4,MNAT1,POLR2A,POLR2B,POLR2C,POLR2D,POLR2E,POLR2F,POLR2G,POLR2H,POLR2I,POLR2J,POLR2K,POLR2L,SUPT5H,RNMT,RNGTT,GTF2H5
R-HSA-1251985	Nuclear signaling by ERBB4	32	100.00%	-1.17791	0.248674	0.428463	APOE,BTC,CSN2,HBEGF,ERBB4,EREG,ESR1,GFAP,NRG1,STMN1,PGR,PSEN1,PSEN2,S100B,CXCL12,SPARC,SRC,STAT5A,ADAM17,NRG2,NCOR1,YAP1,MXD4,NRG3,ADAP1,NRG4,APH1B,APH1A,WWOX,PSENEN,TAB2,NCSTN
R-HSA-1250196	SHC1 events in ERBB2 signaling	22	100.00%	-1.17784	0.255616	0.435597	BTC,HBEGF,EGF,EGFR,ERBB2,ERBB3,ERBB4,EREG,GRB2,NRG1,HRAS,KRAS,NRAS,PRKCA,PRKCD,PRKCE,PTPN12,SHC1,SOS1,NRG2,NRG3,NRG4
R-HSA-77289	Mitochondrial Fatty Acid Beta-Oxidation	37	100.00%	-1.17665	0.254403	0.434125	ACADL,ACADM,ACADS,ACADVL,DBI,ECI1,DECR1,ECHS1,MMAA,HADHA,HADHB,HADH,ACOT12,MMUT,NDUFAB1,PCCA,PCCB,ACSM3,ACAA2,ACOT2,ACOT7,ACSM6,ACSF2,ACAD10,MECR,ACAD11,ACOT1,ACBD6,THEM4,MCEE,ACBD7,THEM5,ACOT13,ACOT9,PCTP,ACOT11,MCAT
R-HSA-8943724	Regulation of PTEN gene transcription	61	98.36%	-1.17582	0.251337	0.431259	BMI1,CHD3,CHD4,ATF2,ATN1,PHC1,PHC2,EGR1,MECOM,EZH2,MTOR,HDAC1,HDAC2,JUN,PPARG,MAPK1,MAPK3,RBBP4,RBBP7,REST,RHEB,RING1,RNF2,SNAI2,SNAI1,NR2E1,TP53,CBX4,LAMTOR3,EED,HDAC3,MTA1,MTA2,HDAC5,RRAGB,LAMTOR5,RRAGA,PHC3,MAF1,HDAC7,CBX2,MBD3,GATAD2A,SLC38A9,LAMTOR1,SCMH1,KDM1A,RCOR1,CBX6,SUZ12,SALL4,CBX8,GATAD2B,MTA3,RPTOR,RRAGD,LAMTOR2,LAMTOR4,RRAGC,MLST8
R-HSA-2173795	Downregulation of SMAD2/3:SMAD4 transcriptional activity	27	96.30%	-1.17546	0.250731	0.430815	PARP1,HDAC1,SMAD2,SMAD3,SMAD4,SMAD7,PPM1A,RPS27A,SKI,SKIL,TGIF1,UBA52,UBB,UBE2D1,UBE2D3,USP9X,NCOR1,NCOR2,TRIM33,RNF111,SNW1,NEDD4L,ATP1B4,WWTR1,TGIF2,SMURF2
R-HSA-5617472	Activation of anterior HOX genes in hindbrain development during early embryogenesis	121	96.69%	-1.17365	0.252197	0.431545	CREBBP,EGR2,EP300,EZH2,H2AC19,H2AC8,H2AC7,H2AX,H2AZ1,H2BC5,H2BC3,H3-3A,H3-3B,HOXA1,HOXA2,HOXA3,HOXA4,HOXB1,HOXB2,HOXB3,HOXB4,HOXC4,HOXD1,HOXD3,HOXD4,JUN,MEIS1,PAX6,PBX1,PKNOX1,POLR2A,POLR2B,POLR2C,POLR2D,POLR2E,POLR2F,POLR2G,POLR2H,POLR2I,POLR2J,POLR2K,POLR2L,RARA,RARB,RARG,RBBP4,RBBP5,RBBP7,H3C15,RXRA,KDM6A,YY1,PCGF2,KMT2D,NCOA3,H4C9,H2AC14,H2AC6,H2AC4,H2AC20,H2BC8,H2BC13,H2BC15,H2BC14,H2BC7,H2B…
R-HSA-5619507	Activation of HOX genes during differentiation	121	96.69%	-1.17365	0.252197	0.431545	CREBBP,EGR2,EP300,EZH2,H2AC19,H2AC8,H2AC7,H2AX,H2AZ1,H2BC5,H2BC3,H3-3A,H3-3B,HOXA1,HOXA2,HOXA3,HOXA4,HOXB1,HOXB2,HOXB3,HOXB4,HOXC4,HOXD1,HOXD3,HOXD4,JUN,MEIS1,PAX6,PBX1,PKNOX1,POLR2A,POLR2B,POLR2C,POLR2D,POLR2E,POLR2F,POLR2G,POLR2H,POLR2I,POLR2J,POLR2K,POLR2L,RARA,RARB,RARG,RBBP4,RBBP5,RBBP7,H3C15,RXRA,KDM6A,YY1,PCGF2,KMT2D,NCOA3,H4C9,H2AC14,H2AC6,H2AC4,H2AC20,H2BC8,H2BC13,H2BC15,H2BC14,H2BC7,H2B…
R-HSA-72165	mRNA Splicing - Minor Pathway	52	100.00%	-1.17277	0.252677	0.431772	GTF2F1,GTF2F2,NCBP1,SNU13,YBX1,POLR2A,POLR2B,POLR2C,POLR2D,POLR2E,POLR2F,POLR2G,POLR2H,POLR2I,POLR2J,POLR2K,POLR2L,SRSF1,SRSF2,SRSF6,SRSF7,SNRPB,SNRPD1,SNRPD2,SNRPD3,SNRPE,SNRPF,SNRPG,ZRSR2,EFTUD2,SNRNP40,DDX23,PDCD7,SF3B4,PRPF8,TXNL4A,SF3B2,SNRNP35,DDX42,SNRNP25,SF3B5,SF3B6,ZCRB1,RNPC3,NCBP2,SNRNP48,SNRNP200,ZMAT5,SF3B3,SF3B1,PRPF6,LSM2
R-HSA-6811558	PI5P, PP2A and IER3 Regulate PI3K/AKT Signaling	106	100.00%	-1.17235	0.261619	0.443398	AKT1,AREG,RHOG,BTC,CD19,CD28,CD80,CD86,HBEGF,EGF,EGFR,ERBB2,ERBB3,ERBB4,EREG,ESR1,ESR2,FGF1,FGF2,FGF3,FGF4,FGF5,FGF6,FGF7,FGF8,FGF9,FGF10,FGFR1,FGFR3,FGFR2,FGFR4,FLT3,FLT3LG,FYN,GAB1,GRB2,HGF,NRG1,IL1RAP,INS,INSR,IRAK1,IRS1,KIT,LCK,MET,KITLG,MYD88,PDGFA,PDGFB,PDGFRA,PDGFRB,PIK3CA,PIK3CB,PIK3CD,PIK3R1,PIK3R2,PIP4K2A,PPP2CA,PPP2CB,PPP2R1A,PPP2R1B,PPP2R5A,PPP2R5B,PPP2R5C,PPP2R5D,PPP2R5E,MAPK1,MAPK3,…
R-HSA-9717207	Sensory perception of sweet, bitter, and umami (glutamate) taste	41	97.56%	-1.16827	0.261373	0.443398	GNB1,GNB3,GRM1,GRM4,ITPR3,PLCB2,TAS2R38,SCN1B,SCN2A,SCN2B,SCN3A,SCN4B,SCN9A,TAS1R1,TAS1R2,TAS2R3,TAS2R4,TAS2R16,TAS2R1,TAS2R8,TAS2R7,TAS2R13,TAS2R10,TAS2R14,TAS1R3,GNAT3,GNG13,CALHM3,TAS2R5,TRPM4,CALHM1,TRPM5,TAS2R41,TAS2R40,TAS2R39,TAS2R43,TAS2R20,TAS2R30,TAS2R46,TAS2R50
R-HSA-4839743	Signaling by CTNNB1 phospho-site mutants	15	100.00%	-1.16679	0.266175	0.447462	APC,CSNK1A1,CTNNB1,GSK3B,PPP2CA,PPP2CB,PPP2R1A,PPP2R1B,PPP2R5A,PPP2R5B,PPP2R5C,PPP2R5D,PPP2R5E,AMER1,AXIN1
R-HSA-5339716	Signaling by GSK3beta mutants	15	100.00%	-1.16679	0.266175	0.447462	APC,CSNK1A1,CTNNB1,GSK3B,PPP2CA,PPP2CB,PPP2R1A,PPP2R1B,PPP2R5A,PPP2R5B,PPP2R5C,PPP2R5D,PPP2R5E,AMER1,AXIN1
R-HSA-5358747	S33 mutants of beta-catenin aren't phosphorylated	15	100.00%	-1.16679	0.266175	0.447462	APC,CSNK1A1,CTNNB1,GSK3B,PPP2CA,PPP2CB,PPP2R1A,PPP2R1B,PPP2R5A,PPP2R5B,PPP2R5C,PPP2R5D,PPP2R5E,AMER1,AXIN1
R-HSA-5358749	S37 mutants of beta-catenin aren't phosphorylated	15	100.00%	-1.16679	0.266175	0.447462	APC,CSNK1A1,CTNNB1,GSK3B,PPP2CA,PPP2CB,PPP2R1A,PPP2R1B,PPP2R5A,PPP2R5B,PPP2R5C,PPP2R5D,PPP2R5E,AMER1,AXIN1
R-HSA-5358751	S45 mutants of beta-catenin aren't phosphorylated	15	100.00%	-1.16679	0.266175	0.447462	APC,CSNK1A1,CTNNB1,GSK3B,PPP2CA,PPP2CB,PPP2R1A,PPP2R1B,PPP2R5A,PPP2R5B,PPP2R5C,PPP2R5D,PPP2R5E,AMER1,AXIN1
R-HSA-5358752	T41 mutants of beta-catenin aren't phosphorylated	15	100.00%	-1.16679	0.266175	0.447462	APC,CSNK1A1,CTNNB1,GSK3B,PPP2CA,PPP2CB,PPP2R1A,PPP2R1B,PPP2R5A,PPP2R5B,PPP2R5C,PPP2R5D,PPP2R5E,AMER1,AXIN1
R-HSA-176409	APC/C:Cdc20 mediated degradation of mitotic proteins	76	98.68%	-1.16564	0.267694	0.448803	BUB1B,CCNA2,CCNB1,CDK1,CDC20,CDC27,MAD2L1,NEK2,PSMA1,PSMA2,PSMA3,PSMA4,PSMA5,PSMA6,PSMA7,PSMB1,PSMB2,PSMB3,PSMB4,PSMB5,PSMB6,PSMB7,PSMB8,PSMB9,PSMB10,PSMC1,PSMC2,PSMC3,PSMC4,PSMC5,PSMC6,PSMD1,PSMD2,PSMD3,PSMD4,PSMD5,PSMD7,PSMD8,PSMD9,PSMD10,PSMD11,PSMD12,PSMD13,PSME1,PSME2,RPS27A,UBA52,UBB,UBE2D1,UBE2E1,SEM1,CDC23,CDC16,CCNA1,BUB3,PTTG1,PSMF1,PSMD6,PSME3,PSMD14,ANAPC10,UBE2C,PSMA8,CDC26,ANAPC5,AN…
R-HSA-1236978	Cross-presentation of soluble exogenous antigens (endosomes)	49	100.00%	-1.16506	0.260522	0.442746	FCGR1A,MRC1,PSMA1,PSMA2,PSMA3,PSMA4,PSMA5,PSMA6,PSMA7,PSMB1,PSMB2,PSMB3,PSMB4,PSMB5,PSMB6,PSMB7,PSMB8,PSMB9,PSMB10,PSMC1,PSMC2,PSMC3,PSMC4,PSMC5,PSMC6,PSMD1,PSMD2,PSMD3,PSMD4,PSMD5,PSMD7,PSMD8,PSMD9,PSMD10,PSMD11,PSMD12,PSMD13,PSME1,PSME2,SEM1,PSMF1,PSMD6,MRC2,PSME3,PSMD14,PSMA8,CD207,PSME4,PSMB11
R-HSA-196741	Cobalamin (Cbl, vitamin B12) transport and metabolism	21	95.24%	-1.16428	0.266874	0.448032	CTRB1,CBLIF,MMAA,ABCC1,MTR,MTRR,MMUT,PRSS3,ABCD4,TCN1,TCN2,CUBN,CTRC,CTRB2,AMN,CD320,LMBRD1,MMACHC,MMADHC,MMAB
R-HSA-167287	HIV elongation arrest and recovery	36	91.67%	-1.16034	0.272786	0.45246	CCNT1,CCNT2,CDK9,GTF2F1,GTF2F2,POLR2A,POLR2B,POLR2C,POLR2D,POLR2E,POLR2F,POLR2G,POLR2H,POLR2I,POLR2J,POLR2K,POLR2L,SSRP1,SUPT4H1,SUPT5H,TCEA1,ELOC,ELOB,ELOA,NELFA,NELFE,ELL,CCNK,CTDP1,SUPT16H,ELOA2,NELFCD,NELFB
R-HSA-167290	Pausing and recovery of HIV elongation	36	91.67%	-1.16034	0.272786	0.45246	CCNT1,CCNT2,CDK9,GTF2F1,GTF2F2,POLR2A,POLR2B,POLR2C,POLR2D,POLR2E,POLR2F,POLR2G,POLR2H,POLR2I,POLR2J,POLR2K,POLR2L,SSRP1,SUPT4H1,SUPT5H,TCEA1,ELOC,ELOB,ELOA,NELFA,NELFE,ELL,CCNK,CTDP1,SUPT16H,ELOA2,NELFCD,NELFB
R-HSA-8953750	Transcriptional Regulation by E2F6	35	97.14%	-1.15976	0.270391	0.45034	APAF1,BMI1,BRCA1,CHEK1,E2F1,E2F6,PHC1,EZH2,MAX,RAD51,RBBP4,RBBP7,RBBP8,RING1,RNF2,RRM2,TFDP1,TFDP2,PCGF2,CDC7,UXT,EED,YAF2,EHMT2,CBX3,EHMT1,PHC3,EPC1,L3MBTL2,PCGF6,MGA,RYBP,CBX5,SUZ12
R-HSA-180292	GAB1 signalosome	17	100.00%	-1.15908	0.269619	0.450329	AREG,BTC,CSK,HBEGF,EGF,EGFR,EREG,GAB1,GRB2,PIK3CA,PIK3R1,PTPN11,PXN,SRC,TGFA,PAG1,EPGN
R-HSA-977606	Regulation of Complement cascade	47	95.74%	-1.1572	0.270421	0.45034	CFB,SERPING1,C1QA,C1QB,C1QC,C1R,C1S,C2,C3,C3AR1,C4B,C4BPA,C4BPB,C5,C5AR1,C6,C7,C8A,C8B,C8G,C9,CD19,CD59,CD81,CLU,CPB2,CPN1,CPN2,CR1,CR2,CD55,ELANE,F2,CFH,CFHR1,CFHR2,CFI,CD46,CFP,PROS1,VTN,CFHR4,CFHR3,CFHR5,C5AR2
R-HSA-210744	Regulation of gene expression in late stage (branching morphogenesis) pancreatic bud precursor cells	16	100.00%	-1.15685	0.269691	0.450329	CREBBP,EP300,KAT2A,ONECUT1,HES1,RBPJ,NOTCH1,HNF1B,KAT2B,MAML1,MAMLD1,NEUROG3,MAML2,MAML3,SNW1,ONECUT3
R-HSA-2299718	Condensation of Prophase Chromosomes	74	94.59%	-1.15656	0.276035	0.456632	CCNB1,CDK1,H2AC19,H2AC8,H2AC7,H2AX,H2AZ1,H2BC5,H2BC3,H3-3A,H3-3B,PLK1,RB1,H3C15,SET,H3-4,H4C9,H2AC14,H2AC6,H2AC4,H2AC20,H2BC8,H2BC13,H2BC15,H2BC14,H2BC7,H2BC6,H2BC9,H2BC10,H2BC4,H2BC17,H2BC21,H3C1,H3C4,H3C3,H3C6,H3C11,H3C8,H3C12,H3C10,H3C2,H4C1,H4C4,H4C6,H4C12,H4C3,H4C8,H4C2,H4C5,H4C13,H3C7,H2BC11,SMC4,SMC2,MCPH1,H2AB1,H2BC12,NCAPG2,H2AJ,PHF8,H4-16,NCAPD3,H2BC1,KMT5A,H3C14,H2AZ2,NCAPH2,H2BU1,H4C1…
R-HSA-5619084	ABC transporter disorders	78	98.72%	-1.15557	0.272192	0.45246	ABCA1,ABCA3,ABCD1,APOA1,ABCC6,CFTR,ABCC2,KCNJ11,ABCB4,PSMA1,PSMA2,PSMA3,PSMA4,PSMA5,PSMA6,PSMA7,PSMB1,PSMB2,PSMB3,PSMB4,PSMB5,PSMB6,PSMB7,PSMB8,PSMB9,PSMB10,PSMC1,PSMC2,PSMC3,PSMC4,PSMC5,PSMC6,PSMD1,PSMD2,PSMD3,PSMD4,PSMD5,PSMD7,PSMD8,PSMD9,PSMD10,PSMD11,PSMD12,PSMD13,PSME1,PSME2,ABCD4,RNF5,RPS27A,SEL1L,ABCC8,UBA52,UBB,VCP,SEM1,ABCB11,PSMF1,PSMD6,ABCB6,ABCC9,PSME3,PSMD14,ERLIN1,OS9,ERLIN2,PSMA8,D…
R-HSA-913531	Interferon Signaling	200	94.50%	-1.1545	0.257437	0.4381	ADAR,B2M,BST2,CAMK2A,CAMK2B,CAMK2D,CAMK2G,CD44,EGR1,EIF4A1,EIF4A2,EIF4E,EIF4G1,EIF4G2,FCGR1A,FLNA,FLNB,IFI6,GBP1,GBP2,GBP3,HLA-A,HLA-B,HLA-C,HLA-DPA1,HLA-DPB1,HLA-DQA1,HLA-DQA2,HLA-DQB1,HLA-DQB2,HLA-DRA,HLA-DRB1,HLA-E,HLA-F,HLA-G,ICAM1,IRF8,IFI27,IFI35,IFIT2,IFIT1,IFIT3,IFNA2,IFNA4,IFNA5,IFNA6,IFNA8,IFNA13,IFNA14,IFNA16,IFNAR1,IFNAR2,IFNB1,IFNG,IFNGR1,IFNGR2,IRF1,IRF2,IRF3,IRF4,IRF5,IRF6,IRF7,ISG…
R-HSA-373753	Nephrin family interactions	23	100.00%	-1.1517	0.277443	0.458353	ACTN4,ACTN1,ACTN2,ACTN3,FYN,NCK1,NPHS1,PIK3CA,PIK3CB,PIK3R1,PIK3R2,SPTAN1,SPTBN1,NPHS2,NCK2,CASK,IQGAP1,WASL,MAGI2,KIRREL2,KIRREL3,KIRREL1,CD2AP
R-HSA-8939243	RUNX1 interacts with co-factors whose precise effect on RUNX1 targets is not known	38	94.74%	-1.15101	0.286744	0.468739	ACTL6A,BMI1,RUNX1,CBFB,CSNK2A2,CSNK2B,PHC1,PHC2,EP300,RING1,RNF2,SMARCA2,SMARCA4,SMARCB1,SMARCC1,SMARCC2,SMARCD1,SMARCD2,SMARCD3,SMARCE1,ARID1A,CBX4,YAF2,PHC3,ACTL6B,PCGF5,CBX2,PBRM1,SCMH1,RYBP,CBX6,CBX8,ARID1B,AUTS2,HIPK2,ARID2
R-HSA-975138	TRAF6 mediated induction of NFkB and MAP kinases upon TLR7/8 or 9 activation	91	95.60%	-1.14898	0.28259	0.465002	AGER,APP,ATF1,CD14,CHUK,MAP3K8,CREB1,ATF2,MAPK14,DUSP3,DUSP4,DUSP6,DUSP7,ELK1,FOS,HMGB1,IKBKB,IRAK1,IRAK2,JUN,MEF2A,MEF2C,MAP3K1,MYD88,NFKB1,NFKB2,NFKBIA,NFKBIB,PPP2CA,PPP2CB,PPP2R1A,PPP2R1B,PPP2R5D,MAPK1,MAPK3,MAPK7,MAPK8,MAPK11,MAPK9,MAPK10,MAP2K1,MAP2K3,MAP2K6,MAP2K7,RELA,RPS6KA1,RPS6KA2,RPS6KA3,RPS27A,S100A12,S100B,MAP2K4,SKP1,MAP3K7,TLR4,TRAF6,UBA52,UBB,UBE2N,UBE2V1,MAPKAPK3,CUL1,IKBKG,RIPK2…
R-HSA-5654693	FRS-mediated FGFR1 signaling	23	100.00%	-1.14843	0.279311	0.460826	FGF1,FGF2,FGF3,FGF4,FGF5,FGF6,FGF8,FGF9,FGF10,FGFR1,GRB2,HRAS,KRAS,NRAS,PTPN11,SOS1,FGF23,FGF17,KL,FRS3,FRS2,FGF20,FGF22
R-HSA-174178	APC/C:Cdh1 mediated degradation of Cdc20 and other APC/C:Cdh1 targeted proteins in late mitosis/early G1	74	98.65%	-1.14411	0.2864	0.468739	CDC20,CDC27,PLK1,PSMA1,PSMA2,PSMA3,PSMA4,PSMA5,PSMA6,PSMA7,PSMB1,PSMB2,PSMB3,PSMB4,PSMB5,PSMB6,PSMB7,PSMB8,PSMB9,PSMB10,PSMC1,PSMC2,PSMC3,PSMC4,PSMC5,PSMC6,PSMD1,PSMD2,PSMD3,PSMD4,PSMD5,PSMD7,PSMD8,PSMD9,PSMD10,PSMD11,PSMD12,PSMD13,PSME1,PSME2,RB1,RPS27A,SKP2,AURKA,UBA52,UBB,UBE2D1,UBE2E1,SEM1,CDC23,CDC16,AURKB,PTTG1,PSMF1,PSMD6,PSME3,PSMD14,ANAPC10,UBE2C,PSMA8,CDC26,FZR1,ANAPC5,ANAPC7,ANAPC11,AN…
R-HSA-73762	RNA Polymerase I Transcription Initiation	48	93.75%	-1.144	0.281814	0.46434	CCNH,CDK7,CHD3,CHD4,ERCC2,ERCC3,KAT2A,GTF2H1,GTF2H3,GTF2H4,HDAC1,HDAC2,MNAT1,POLR2E,POLR2F,POLR2H,POLR2K,POLR2L,RBBP4,RBBP7,TBP,TTF1,UBTF,KAT2B,TAF1C,TAF1B,TAF1A,MTA1,MTA2,POLR1C,POLR1G,EHMT2,GTF2H5,TAF1D,POLR1D,POLR1B,MBD3,RRN3,GATAD2A,GATAD2B,MTA3,POLR1F,POLR1A,POLR1H,POLR1E
R-HSA-9013423	RAC3 GTPase cycle	94	98.94%	-1.14241	0.287786	0.469207	ABL2,ABR,JAG1,ARHGAP1,ARHGAP5,ARHGAP6,ARHGDIB,BCR,CAV1,CDC42,CYBA,CYBB,DSG2,EPHA2,EMD,RAPGEF1,ARHGAP35,NCKAP1L,ITGB1,LBR,LMAN1,MCAM,MCF2,NCF2,NCF4,NHS,OCRL,OPHN1,PAK1,PAK2,PIK3R1,PIK3R2,RAC3,SLC1A5,TFRC,TIAM1,TMPO,TRIO,VAV2,VRK2,RAB7A,SNAP23,WASF1,STBD1,IL32,VAMP3,GARRE1,ARHGAP32,GIT2,ABI1,ABI2,WASF2,PAK4,PGRMC2,BAIAP2,YKT6,NCKAP1,NOXA1,FERMT2,CDC42EP1,MPP7,ARHGAP42,ARHGAP39,DIAPH3,VANGL1,NOX3,TA…
R-HSA-176814	Activation of APC/C and APC/C:Cdc20 mediated degradation of mitotic proteins	77	98.70%	-1.14051	0.285683	0.468739	BUB1B,CCNA2,CCNB1,CDK1,CDC20,CDC27,MAD2L1,NEK2,PLK1,PSMA1,PSMA2,PSMA3,PSMA4,PSMA5,PSMA6,PSMA7,PSMB1,PSMB2,PSMB3,PSMB4,PSMB5,PSMB6,PSMB7,PSMB8,PSMB9,PSMB10,PSMC1,PSMC2,PSMC3,PSMC4,PSMC5,PSMC6,PSMD1,PSMD2,PSMD3,PSMD4,PSMD5,PSMD7,PSMD8,PSMD9,PSMD10,PSMD11,PSMD12,PSMD13,PSME1,PSME2,RPS27A,UBA52,UBB,UBE2D1,UBE2E1,SEM1,CDC23,CDC16,CCNA1,BUB3,PTTG1,PSMF1,PSMD6,PSME3,PSMD14,ANAPC10,UBE2C,PSMA8,CDC26,ANAP…
R-HSA-73772	RNA Polymerase I Promoter Escape	91	94.51%	-1.14031	0.291447	0.4727	CCNH,CDK7,ERCC2,ERCC3,H2AC19,GTF2H1,GTF2H3,GTF2H4,H2AC8,H2AC7,H2AX,H2AZ1,H2BC5,H2BC3,H3-3A,H3-3B,MNAT1,POLR2E,POLR2F,POLR2H,POLR2K,POLR2L,H3C15,TBP,UBTF,H4C9,H2AC14,H2AC6,H2AC4,H2AC20,H2BC8,H2BC13,H2BC15,H2BC14,H2BC7,H2BC6,H2BC9,H2BC10,H2BC4,H2BC17,H2BC21,H3C1,H3C4,H3C3,H3C6,H3C11,H3C8,H3C12,H3C10,H3C2,H4C1,H4C4,H4C6,H4C12,H4C3,H4C8,H4C2,H4C5,H4C13,H3C7,H2BC11,TAF1C,TAF1B,TAF1A,POLR1C,POLR1G,CBX3…
R-HSA-1234174	Cellular response to hypoxia	75	98.67%	-1.13989	0.289	0.469955	ARNT,CA9,CREBBP,EP300,EPAS1,EPO,HIF1A,PSMA1,PSMA2,PSMA3,PSMA4,PSMA5,PSMA6,PSMA7,PSMB1,PSMB2,PSMB3,PSMB4,PSMB5,PSMB6,PSMB7,PSMB8,PSMB9,PSMB10,PSMC1,PSMC2,PSMC3,PSMC4,PSMC5,PSMC6,PSMD1,PSMD2,PSMD3,PSMD4,PSMD5,PSMD7,PSMD8,PSMD9,PSMD10,PSMD11,PSMD12,PSMD13,PSME1,PSME2,RPS27A,ELOC,ELOB,UBA52,UBB,UBE2D1,UBE2D2,UBE2D3,VEGFA,VHL,SEM1,CUL2,LIMD1,PSMF1,PSMD6,RBX1,PSME3,PSMD14,CITED2,PSMA8,EGLN3,EGLN2,AJUBA…
R-HSA-525793	Myogenesis	30	96.67%	-1.13742	0.288964	0.469955	ABL1,BNIP2,MEF2B,CDC42,CDH2,CDH4,CDH15,MAPK14,CTNNA1,CTNNA2,CTNNB1,MEF2A,MEF2C,MEF2D,MYF5,MYF6,MYOD1,MYOG,NEO1,NTN3,MAPK11,MAP2K6,MAPK12,TCF4,TCF3,TCF12,SPAG9,CDON,BOC
R-HSA-9670095	Inhibition of DNA recombination at telomere	68	94.12%	-1.13446	0.291279	0.4727	ATRX,DAXX,H2AC19,H2AC8,H2AC7,H2AX,H2AZ1,H2BC5,H2BC3,H3-3A,H3-3B,POLR2A,POLR2B,POLR2C,POLR2D,POLR2E,POLR2F,POLR2G,POLR2H,POLR2I,POLR2J,POLR2K,POLR2L,TERF1,TERF2,H3-4,H4C9,H2AC14,H2AC6,H2AC4,H2AC20,H2BC8,H2BC13,H2BC15,H2BC14,H2BC7,H2BC6,H2BC9,H2BC10,H2BC4,H2BC17,H2BC21,H4C1,H4C4,H4C6,H4C12,H4C3,H4C8,H4C2,H4C5,H4C13,H2BC11,H2AB1,H2BC12,TERF2IP,H2AJ,H4-16,POT1,H2BC1,TINF2,H2AZ2,H2BU1,H4C15,ACD
R-HSA-430039	mRNA decay by 5' to 3' exoribonuclease	15	100.00%	-1.13276	0.295864	0.477393	DDX6,DCP2,LSM6,EDC3,LSM7,XRN1,DCP1A,PATL1,EDC4,LSM5,LSM2,LSM4,LSM1,LSM3,DCP1B
R-HSA-9671555	Signaling by PDGFR in disease	20	100.00%	-1.1317	0.297404	0.477998	ETV6,GOLGA4,GRB2,HRAS,KDR,KRAS,NRAS,PDGFRA,PIK3CA,PIK3CB,PIK3R1,PIK3R2,SOS1,STAT1,STAT3,STRN,FIP1L1,BIN2,KANK1,WDR48
R-HSA-2173788	Downregulation of TGF-beta receptor signaling	26	96.15%	-1.13063	0.299791	0.479357	SMAD2,SMAD3,SMAD7,PPP1CA,PPP1CB,PPP1CC,RPS27A,TGFB1,TGFBR1,TGFBR2,UBA52,UBB,XPO1,MTMR4,ZFYVE9,USP15,STUB1,STRAP,UCHL5,NEDD4L,PPP1R15A,PMEPA1,SMURF1,BAMBI,SMURF2
R-HSA-186763	Downstream signal transduction	29	100.00%	-1.12765	0.298863	0.478583	CRK,CRKL,GRB2,GRB7,RAPGEF1,HRAS,KRAS,NCK1,NRAS,PDGFA,PDGFB,PDGFRA,PDGFRB,PIK3CA,PIK3CB,PIK3R1,PIK3R2,PLCG1,PTPN11,RASA1,SOS1,SRC,STAT1,STAT3,STAT5A,STAT5B,STAT6,NCK2,BCAR1
R-HSA-3214858	RMTs methylate histone arginines	79	96.20%	-1.12743	0.298798	0.478583	ACTL6A,CCND1,CDK4,DNMT3A,H2AC19,H2AC8,H2AC7,H2AX,H2AZ1,PRMT1,JAK2,RBBP7,RPS2,H3C15,SMARCA2,SMARCA4,SMARCB1,SMARCC1,SMARCC2,SMARCD1,SMARCD2,SMARCD3,SMARCE1,ARID1A,H4C9,H2AC13,H2AC15,H2AC14,H2AC16,H2AC6,H2AC4,H2AC17,H2AC20,H3C1,H3C4,H3C3,H3C6,H3C11,H3C8,H3C12,H3C10,H3C2,H4C1,H4C4,H4C6,H4C12,H4C3,H4C8,H4C2,H4C5,H4C13,H3C7,H2AC11,PRMT3,PRMT5,CARM1,WDR5,WDR77,H2AB1,ACTL6B,H2AC12,PRMT7,PRMT6,PBRM1,COPR…
R-HSA-9703648	Signaling by FLT3 ITD and TKD mutants	16	100.00%	-1.12531	0.295876	0.477393	BCL2L1,CDKN1A,FLT3,GRB2,HRAS,KRAS,NRAS,PIK3CA,PIM1,PIK3R1,PTPN11,SOS1,STAT5A,STAT5B,GAB2,NOX4
R-HSA-2173793	Transcriptional activity of SMAD2/SMAD3:SMAD4 heterotrimer	46	97.83%	-1.12439	0.300516	0.4799	PARP1,CCNC,CCNT1,CCNT2,CDK8,CDK9,CDKN2B,E2F4,E2F5,HDAC1,JUNB,SMAD2,SMAD3,SMAD4,SMAD7,MEN1,MYC,SERPINE1,PPM1A,MAPK1,MAPK3,RBL1,RPS27A,SKI,SKIL,SP1,TFDP1,TFDP2,TGIF1,UBA52,UBB,UBE2D1,UBE2D3,USP9X,CCNK,NCOR1,NCOR2,TRIM33,RNF111,SNW1,NEDD4L,ATP1B4,WWTR1,TGIF2,SMURF2
R-HSA-2990846	SUMOylation	188	97.87%	-1.12432	0.297237	0.477998	PARP1,BIRC5,AR,BLM,BMI1,FOXL2,BRCA1,NSMCE1,CDKN2A,CETN2,CHD3,CREBBP,CTBP1,DAXX,DDX5,DNMT1,DNMT3A,DNMT3B,PHC1,PHC2,EP300,RNF168,ESR1,EID3,NR5A2,NR5A1,NR3C1,HDAC1,HDAC2,HIC1,HNRNPC,HNRNPK,INCENP,ING2,MBD1,MDM2,MITF,NR3C2,NFKB2,NFKBIA,NPM1,NUP88,NUP98,NR4A2,PCNA,PGR,PML,PPARA,PPARG,RAD21,RAD52,RANBP2,RANGAP1,RARA,RELA,TRIM27,RING1,RNF2,RORA,RPA1,RXRA,SAFB,SATB1,SEC13,SUMO3,SUMO2,SP3,SP100,AURKA,TDG,…
R-HSA-448424	Interleukin-17 signaling	72	97.22%	-1.12356	0.309804	0.492204	ATF1,IL17RE,CHUK,MAP3K8,CREB1,ATF2,MAPK14,DUSP3,DUSP4,DUSP6,DUSP7,ELK1,FOS,IKBKB,IL17A,IRAK1,IRAK2,JUN,MEF2A,MEF2C,NFKB1,PPP2CA,PPP2CB,PPP2R1A,PPP2R1B,PPP2R5D,MAPK1,MAPK3,MAPK7,MAPK8,MAPK11,MAPK9,MAPK10,MAP2K1,MAP2K3,MAP2K6,MAP2K7,RPS6KA1,RPS6KA2,RPS6KA3,RPS27A,MAP2K4,SKP1,MAP3K7,TRAF6,UBA52,UBB,UBE2N,UBE2V1,MAPKAPK3,CUL1,IKBKG,RIPK2,BTRC,RPS6KA5,MAPKAPK2,NOD1,TAB1,TNIP2,IL17F,VRK3,IL17RC,IL17RB,…
R-HSA-5620922	BBSome-mediated cargo-targeting to cilium	23	100.00%	-1.12263	0.304628	0.48522	BBS1,BBS2,BBS4,BBS12,MCHR1,SMO,SSTR3,TCP1,CCT3,MKKS,CCT4,CCT2,CCT8,BBS10,ARL6,RAB3IP,LZTFL1,BBS7,CCT5,TTC8,BBIP1,BBS9,BBS5
R-HSA-2404192	Signaling by Type 1 Insulin-like Growth Factor 1 Receptor (IGF1R)	54	100.00%	-1.1224	0.296456	0.477709	AKT2,FGF1,FGF2,FGF3,FGF4,FGF5,FGF6,FGF7,FGF8,FGF9,FGF10,FGFR1,FGFR3,FGFR2,FGFR4,FLT3,FLT3LG,GAB1,GRB2,HRAS,IGF1,IGF1R,IGF2,IRS1,KRAS,NRAS,PDE3B,PDPK1,PIK3C3,PIK3CA,PIK3CB,PIK3R1,PIK3R2,PTPN11,SHC1,SOS1,FGF23,IRS4,CILP,IRS2,FGF18,FGF17,FGF16,KL,GAB2,FGF19,FRS2,THEM4,TLR9,KLB,TRIB3,FGF20,FGF22,PIK3R4
R-HSA-381119	Unfolded Protein Response (UPR)	94	97.87%	-1.12039	0.310375	0.492483	ACADVL,ADD1,ASNS,ATF3,ATF4,CALR,CEBPB,CEBPG,TPP1,DCTN1,DDIT3,DDX11,EIF2S1,EIF2S3,ERN1,EXTL1,EXTL2,EXTL3,GFPT1,GSK3A,HDGF,HSPA5,DCP2,IGFBP1,CXCL8,LMNA,DNAJB9,NFYA,NFYB,NFYC,PARN,EXOSC9,PPP2R5B,DNAJC3,CCL2,SHC1,SRPRA,SSR1,TLN1,HSP90B1,WFS1,XBP1,ZBTB17,KHSRP,MBTPS1,EIF2S2,ATP6V0D1,EIF2AK3,GOSR2,EDEM1,HERPUD1,TATDN2,CUL7,CTDSP2,PREB,PDIA6,CREB3,HYOU1,YIF1A,PDIA5,KDELR3,EXOSC8,DCSTAMP,CREB3L4,KLHDC3,E…
R-HSA-2122948	Activated NOTCH1 Transmits Signal to the Nucleus	31	96.77%	-1.11936	0.307382	0.488982	ADAM10,JAG1,ARRB1,ARRB2,CNTN1,DTX1,JAG2,NOTCH1,PSEN1,PSEN2,RPS27A,ADAM17,UBA52,UBB,NUMB,DLK1,NEURL1,MIB2,DTX2,APH1B,ITCH,APH1A,NEURL1B,DLL4,PSENEN,DTX4,NCSTN,MIB1,DNER,DLL1
R-HSA-375165	NCAM signaling for neurite out-growth	63	100.00%	-1.11287	0.314132	0.497175	CACNA1C,CACNA1D,CACNA1S,CACNB1,CACNB2,CACNB3,CACNB4,COL6A6,COL2A1,COL3A1,COL4A1,COL4A2,COL4A3,COL4A4,COL4A5,COL5A1,COL5A2,COL6A1,COL6A2,COL6A3,COL9A1,COL9A2,COL9A3,CREB1,NCAN,FGFR1,FYN,GDNF,GFRA1,GFRA2,GRB2,HRAS,KRAS,NCAM1,NRAS,NRTN,MAPK1,MAPK3,PRNP,PSPN,PTK2,PTPRA,SOS1,SPTA1,SPTAN1,SPTB,SPTBN1,SPTBN2,SRC,CNTN2,ST8SIA4,ST8SIA2,CACNA1I,CACNA1H,CACNA1G,ARTN,RPS6KA5,AGRN,COL5A3,SPTBN5,SPTBN4,COL6A5,…
R-HSA-5654712	FRS-mediated FGFR4 signaling	22	100.00%	-1.11102	0.315932	0.49781	FGF1,FGF2,FGF4,FGF6,FGF8,FGF9,FGFR4,GRB2,HRAS,KRAS,NRAS,PTPN11,SOS1,FGF23,FGF18,FGF17,FGF16,FGF19,FRS3,FRS2,KLB,FGF20
R-HSA-210993	Tie2 Signaling	18	100.00%	-1.11101	0.311835	0.494169	ANGPT1,ANGPT2,GRB2,GRB7,GRB14,HRAS,KRAS,NRAS,PIK3CA,PIK3CB,PIK3R1,PIK3R2,PTPN11,SHC1,SOS1,TEK,DOK2,ANGPT4
R-HSA-381426	Regulation of Insulin-like Growth Factor (IGF) transport and uptake by Insulin-like Growth Factor Binding Proteins (IGFBPs)	125	99.20%	-1.11063	0.315664	0.49781	ADAM10,AFP,AHSG,ALB,AMBN,AMELX,APLP2,APOA1,APOA2,APOB,APOE,APP,KLK3,SERPINC1,BMP4,C3,C4B,CALU,CDH2,CHGB,CP,CSF1,VCAN,CST3,CTSG,DMP1,F2,F5,FBN1,FGA,FGG,FN1,FUCA2,GAS6,GPC3,GZMH,SERPIND1,HRC,TNC,IGF1,IGF2,IGFALS,IGFBP1,IGFBP2,IGFBP3,IGFBP4,IGFBP5,IGFBP6,IGFBP7,CCN1,IL6,ITIH2,KLK1,KLK2,KNG1,KTN1,LAMB1,LAMB2,LAMC1,LGALS1,LTBP1,MATN3,MEN1,MFGE8,MELTF,MMP1,MMP2,NUCB1,P4HB,PAPPA,PENK,SERPINA1,PLG,PRKCSH…
R-HSA-166166	MyD88-independent TLR4 cascade	99	95.96%	-1.10791	0.323633	0.504511	AGER,BIRC2,BIRC3,APP,ATF1,CASP8,CD14,CHUK,MAP3K8,CREB1,ATF2,MAPK14,DUSP3,DUSP4,DUSP6,DUSP7,ELK1,FOS,HMGB1,IKBKB,IRAK1,IRAK2,IRF3,IRF7,JUN,MEF2A,MEF2C,NFKB1,NFKB2,NFKBIA,NFKBIB,PPP2CA,PPP2CB,PPP2R1A,PPP2R1B,PPP2R5D,MAPK1,MAPK3,MAPK7,MAPK8,MAPK11,MAPK9,MAPK10,MAP2K1,MAP2K3,MAP2K6,MAP2K7,PTPN11,RELA,RPS6KA1,RPS6KA2,RPS6KA3,RPS27A,S100A12,S100B,MAP2K4,SKP1,MAP3K7,TLR4,TRAF3,TRAF6,UBA52,UBB,UBE2D1,UBE…
R-HSA-937061	TRIF(TICAM1)-mediated TLR4 signaling	99	95.96%	-1.10791	0.323633	0.504511	AGER,BIRC2,BIRC3,APP,ATF1,CASP8,CD14,CHUK,MAP3K8,CREB1,ATF2,MAPK14,DUSP3,DUSP4,DUSP6,DUSP7,ELK1,FOS,HMGB1,IKBKB,IRAK1,IRAK2,IRF3,IRF7,JUN,MEF2A,MEF2C,NFKB1,NFKB2,NFKBIA,NFKBIB,PPP2CA,PPP2CB,PPP2R1A,PPP2R1B,PPP2R5D,MAPK1,MAPK3,MAPK7,MAPK8,MAPK11,MAPK9,MAPK10,MAP2K1,MAP2K3,MAP2K6,MAP2K7,PTPN11,RELA,RPS6KA1,RPS6KA2,RPS6KA3,RPS27A,S100A12,S100B,MAP2K4,SKP1,MAP3K7,TLR4,TRAF3,TRAF6,UBA52,UBB,UBE2D1,UBE…
R-HSA-110314	Recognition of DNA damage by PCNA-containing replication complex	30	96.67%	-1.10698	0.316133	0.49781	DDB1,PCNA,POLD1,POLD2,POLE,POLE2,RFC1,RFC2,RFC3,RFC4,RFC5,RPA1,RPA2,RPA3,RPS27A,UBA52,UBB,UBE2B,USP1,CUL4B,CUL4A,RBX1,POLD3,DTL,POLE3,POLE4,RAD18,WDR48,POLD4
R-HSA-1614635	Sulfur amino acid metabolism	28	92.86%	-1.10684	0.322399	0.503849	AHCY,BHMT,CBS,CDO1,SLC25A10,CTH,GOT1,GOT2,MAT1A,MPST,MTAP,MTR,MTRR,TST,GADL1,APIP,CSAD,MRI1,ADO,ADI1,ETHE1,BHMT2,SQOR,ENOPH1,TSTD1,TXN2
R-HSA-5654704	SHC-mediated cascade:FGFR3	18	100.00%	-1.10668	0.314757	0.497532	FGF1,FGF2,FGF4,FGF5,FGF8,FGF9,FGFR3,GRB2,HRAS,KRAS,NRAS,SHC1,SOS1,FGF23,FGF18,FGF17,FGF16,FGF20
R-HSA-6807004	Negative regulation of MET activity	21	95.24%	-1.1034	0.325857	0.506707	CBL,EPS15,GRB2,HGF,MET,PTPN1,PTPN2,PTPRJ,RPS27A,SH3GL1,SH3GL2,SH3GL3,UBA52,UBB,STAM,USP8,HGS,STAM2,LRIG1,SH3KBP1
R-HSA-9696273	RND1 GTPase cycle	42	100.00%	-1.10313	0.324382	0.505046	ALDH3A2,ARHGAP5,DST,CAV1,CPD,DSP,EPHA2,FLOT2,GRB7,ARHGAP35,PIK3R1,PIK3R2,PLXNA1,PTPN13,TFRC,PKP4,DLG5,TXNL1,RASAL2,TMEM59,KIF14,FRS3,FRS2,STIP1,STMN2,WDR6,VANGL1,RRAS2,ANKRD26,CCDC88A,DEPDC1B,LEMD3,MUC13,VANGL2,PLEKHG5,KIDINS220,FAM135A,FAM83B,UBXN11,RND1,RBMX,EPSTI1
R-HSA-6804114	TP53 Regulates Transcription of Genes Involved in G2 Cell Cycle Arrest	18	100.00%	-1.10212	0.321019	0.502794	BAX,CCNB1,CDK1,CDC25C,GADD45A,E2F4,EP300,SFN,PRMT1,PCNA,RBL1,RBL2,AURKA,TFDP1,TFDP2,TP53,CARM1,ZNF385A
R-HSA-9669938	Signaling by KIT in disease	20	100.00%	-1.10194	0.328557	0.508364	FYN,GRB2,HRAS,JAK2,KIT,KRAS,LCK,LYN,NRAS,PIK3CA,PIK3R1,PIK3R2,SOS1,SRC,STAT1,STAT3,STAT5A,STAT5B,YES1,PIK3R3
R-HSA-9670439	Signaling by phosphorylated juxtamembrane, extracellular and kinase domain KIT mutants	20	100.00%	-1.10194	0.328557	0.508364	FYN,GRB2,HRAS,JAK2,KIT,KRAS,LCK,LYN,NRAS,PIK3CA,PIK3R1,PIK3R2,SOS1,SRC,STAT1,STAT3,STAT5A,STAT5B,YES1,PIK3R3
R-HSA-881907	Gastrin-CREB signalling pathway via PKC and MAPK	18	100.00%	-1.10194	0.321019	0.502794	CCKBR,CREB1,HBEGF,EGFR,GAST,GRB2,HRAS,KRAS,MMP3,NRAS,PRKCA,MAPK1,MAPK3,MAPK7,RPS6KA1,RPS6KA2,RPS6KA3,SOS1
R-HSA-2428928	IRS-related events triggered by IGF1R	52	100.00%	-1.1008	0.326338	0.506823	AKT2,FGF1,FGF2,FGF3,FGF4,FGF5,FGF6,FGF7,FGF8,FGF9,FGF10,FGFR1,FGFR3,FGFR2,FGFR4,FLT3,FLT3LG,GAB1,GRB2,HRAS,IGF1,IGF1R,IGF2,IRS1,KRAS,NRAS,PDE3B,PDPK1,PIK3C3,PIK3CA,PIK3CB,PIK3R1,PIK3R2,PTPN11,SOS1,FGF23,IRS4,IRS2,FGF18,FGF17,FGF16,KL,GAB2,FGF19,FRS2,THEM4,TLR9,KLB,TRIB3,FGF20,FGF22,PIK3R4
R-HSA-73863	RNA Polymerase I Transcription Termination	34	88.24%	-1.09816	0.326899	0.50706	CCNH,CDK7,ERCC2,ERCC3,GTF2H1,GTF2H3,GTF2H4,MNAT1,POLR2E,POLR2F,POLR2H,POLR2K,POLR2L,TBP,TTF1,UBTF,TAF1C,TAF1B,TAF1A,POLR1C,POLR1G,GTF2H5,TAF1D,POLR1D,POLR1B,CAVIN1,POLR1F,POLR1A,POLR1H,POLR1E
R-HSA-416482	G alpha (12/13) signalling events	80	100.00%	-1.09812	0.331165	0.511128	ABR,ADRA1D,ADRA1B,ADRA1A,RHOA,RHOB,RHOC,BTK,ARHGEF33,ECT2,FGD1,GNA12,GNB1,GNB2,GNB3,GNG3,GNG4,GNG5,GNG7,GNG10,GNG11,GNGT1,GNGT2,MCF2,PLXNB1,RASGRF2,ROCK1,ITSN1,SOS1,SOS2,TBXA2R,TIAM1,TRIO,VAV1,VAV2,ARHGEF5,ARHGEF7,KALRN,ARHGEF1,ARHGEF2,ARHGEF6,ROCK2,ARHGEF10,ARHGEF11,ARHGEF17,NET1,VAV3,GNA13,GNB5,AKAP13,ARHGEF4,ARHGEF3,OBSCN,GNG13,ARHGEF35,ARHGEF39,GNG2,ARHGEF38,ARHGEF10L,ARHGEF15,ARHGEF40,GNG12,…
R-HSA-186712	Regulation of beta-cell development	41	100.00%	-1.09738	0.331046	0.511128	AKT1,AKT2,CREBBP,EP300,FGF10,FOXO1,NR5A2,GCK,KAT2A,FOXA2,FOXA3,HNF4A,HNF4G,ONECUT1,HES1,IAPP,RBPJ,INS,INSM1,PDX1,NEUROD1,NKX2-2,NKX6-1,NOTCH1,PAX6,PKLR,SLC2A2,HNF1A,HNF1B,KAT2B,MAML1,AKT3,MAMLD1,NEUROG3,MAML2,MAML3,SNW1,RFX6,PTF1A,MAFA,ONECUT3
R-HSA-9024446	NR1H2 and NR1H3-mediated signaling	47	97.87%	-1.09184	0.337427	0.518222	ABCA1,APOC1,APOC2,APOC4,APOD,APOE,CETP,EP300,FABP6,FASN,GPS2,MOV10,PCK1,PLIN1,PLTP,RXRA,RXRB,SCD,SREBF1,TBL1X,NR1H2,NRIP1,NCOA1,HDAC3,NCOR1,NCOR2,ABCG1,KDM4A,NR1H3,ARL4C,TBL1XR1,EEPD1,KDM1A,KDM3A,TNRC6B,TNRC6C,KDM1B,AGO1,AGO2,TNRC6A,ANGPTL3,AGO4,AGO3,MYLIP,ABCG5,ABCG8
R-HSA-9034015	Signaling by NTRK3 (TRKC)	17	100.00%	-1.09164	0.33553	0.516584	BAX,GRB2,HRAS,IRS1,KRAS,NRAS,NTF3,NTRK3,PIK3CA,PIK3R1,PLCG1,PTPRO,PTPRS,SHC1,SOS1,SRC,NELFB
R-HSA-6804756	Regulation of TP53 Activity through Phosphorylation	92	96.74%	-1.0911	0.341202	0.520166	ATM,ATR,BARD1,BLM,BRCA1,CCNA2,CDK2,CDK5,CHEK1,PLK3,MAPK14,CSNK2A2,CSNK2B,DNA2,HUS1,MDM2,MDM4,MRE11,NBN,PIN1,PRKAA1,PRKAA2,PRKAB1,PRKAB2,PRKAG1,MAPK11,RAD1,RAD9A,RAD17,RBBP8,RFC2,RFC3,RFC4,RFC5,RPA1,RPA2,RPA3,RPS27A,SSRP1,AURKA,STK11,TAF1,TAF2,TAF4,TAF4B,TAF5,TAF6,TAF7,TAF9,TAF10,TAF11,TAF12,TAF13,TBP,TOP3A,TP53,UBA52,UBB,TAF1L,WRN,TAF15,HIPK1,DYRK2,MAPKAPK5,CDK5R1,CCNA1,EXO1,AURKB,NUAK1,RAD50,KAT…
R-HSA-68616	Assembly of the ORC complex at the origin of replication	69	94.20%	-1.09087	0.339201	0.519663	H2AC19,H2AC8,H2AC7,H2AX,H2AZ1,H2BC5,H2BC3,H3-3A,H3-3B,KPNA1,KPNB1,ORC1,ORC2,ORC4,ORC5,H3C15,H4C9,H2AC14,H2AC6,H2AC4,H2AC20,H2BC8,H2BC13,H2BC15,H2BC14,H2BC7,H2BC6,H2BC9,H2BC10,H2BC4,H2BC17,H2BC21,H3C1,H3C4,H3C3,H3C6,H3C11,H3C8,H3C12,H3C10,H3C2,H4C1,H4C4,H4C6,H4C12,H4C3,H4C8,H4C2,H4C5,H4C13,H3C7,H2BC11,H2AB1,H2BC12,H2AJ,H4-16,ORC6,ORC3,KPNA6,H2BC1,H3C14,H2AZ2,H2BU1,H4C15,H3C13
R-HSA-392170	ADP signalling through P2Y purinoceptor 12	22	100.00%	-1.09072	0.335275	0.516584	GNAI1,GNAI2,GNAI3,GNB1,GNB2,GNB3,GNG3,GNG4,GNG5,GNG7,GNG10,GNG11,GNGT1,GNGT2,GNB5,GNAT3,GNG13,GNG2,GNG12,GNB4,GNG8,P2RY12
R-HSA-450604	KSRP (KHSRP) binds and destabilizes mRNA	17	100.00%	-1.09046	0.336766	0.517846	AKT1,MAPK14,DCP2,PARN,EXOSC9,MAPK11,YWHAZ,KHSRP,EXOSC8,EXOSC3,EXOSC1,EXOSC6,EXOSC4,DIS3,EXOSC7,EXOSC2,EXOSC5
R-HSA-168928	DDX58/IFIH1-mediated induction of interferon-alpha/beta	82	91.46%	-1.09015	0.338472	0.519184	AGER,APP,CASP8,CASP10,CHUK,CREBBP,CYLD,EP300,UBE2K,HMGB1,HSP90AA1,HSP90AB1,IFNA2,IFNA4,IFNA5,IFNA6,IFNA8,IFNA13,IFNA14,IFNA16,IFNB1,IKBKB,IRF3,IRF7,MAP3K1,NFKB1,NFKB2,NFKBIA,NFKBIB,PCBP2,PIN1,RELA,RPS27A,S100A12,S100B,TNFAIP3,TRAF2,TRAF3,TRAF6,UBA52,UBB,UBA7,UBE2D1,UBE2D2,UBE2D3,TRIM25,IKBKG,RIPK1,FADD,TAX1BP1,ATG12,UBE2L6,ATG5,ISG15,IKBKE,TOMM70,TANK,DHX58,NLRX1,SIKE1,ITCH,HERC5,NLRC5,RNF135,RNF…
R-HSA-3108232	SUMO E3 ligases SUMOylate target proteins	182	97.80%	-1.08892	0.340686	0.520017	PARP1,BIRC5,AR,BLM,BMI1,FOXL2,BRCA1,NSMCE1,CDKN2A,CETN2,CHD3,CREBBP,CTBP1,DAXX,DDX5,DNMT1,DNMT3A,DNMT3B,PHC1,PHC2,EP300,RNF168,ESR1,EID3,NR5A2,NR5A1,NR3C1,HDAC1,HDAC2,HIC1,HNRNPC,HNRNPK,INCENP,ING2,MBD1,MDM2,MITF,NR3C2,NFKB2,NFKBIA,NPM1,NUP88,NUP98,NR4A2,PCNA,PGR,PML,PPARA,PPARG,RAD21,RAD52,RANBP2,RANGAP1,RARA,RELA,TRIM27,RING1,RNF2,RORA,RPA1,RXRA,SAFB,SATB1,SEC13,SUMO3,SUMO2,SP3,SP100,AURKA,TDG,…
R-HSA-982772	Growth hormone receptor signaling	24	95.83%	-1.08428	0.34032	0.520017	CISH,GH1,GH2,GHR,IRS1,JAK2,LYN,MAPK1,MAPK3,PRL,PRLR,PTPN1,PTPN6,STAT1,STAT3,STAT5A,STAT5B,ADAM17,SOCS1,IRS2,SOCS2,SOCS3,SH2B1
R-HSA-3560783	Defective B4GALT7 causes EDS, progeroid type	20	100.00%	-1.08412	0.345794	0.525878	BGN,VCAN,NCAN,CSPG4,DCN,GPC4,GPC5,GPC3,GPC1,HSPG2,SDC1,SDC2,SDC4,SDC3,GPC6,CSPG5,B4GALT7,AGRN,GPC2,BCAN
R-HSA-844456	The NLRP3 inflammasome	16	100.00%	-1.08196	0.34	0.520017	APP,CASP1,HMOX1,HSP90AB1,MEFV,NFKB1,NFKB2,P2RX7,RELA,TXN,PSTPIP1,TXNIP,SUGT1,NLRP3,PANX1,PYCARD
R-HSA-168164	Toll Like Receptor 3 (TLR3) Cascade	94	96.81%	-1.07977	0.356423	0.536791	AGER,BIRC2,BIRC3,APP,ATF1,CASP8,CHUK,MAP3K8,CREB1,ATF2,MAPK14,DUSP3,DUSP4,DUSP6,DUSP7,ELK1,FOS,HMGB1,IKBKB,IRAK1,IRAK2,IRF3,IRF7,JUN,MEF2A,MEF2C,NFKB1,NFKB2,NFKBIA,NFKBIB,PPP2CA,PPP2CB,PPP2R1A,PPP2R1B,PPP2R5D,MAPK1,MAPK3,MAPK7,MAPK8,MAPK11,MAPK9,MAPK10,MAP2K1,MAP2K3,MAP2K6,MAP2K7,RELA,RPS6KA1,RPS6KA2,RPS6KA3,RPS27A,S100A12,S100B,MAP2K4,SKP1,MAP3K7,TLR3,TRAF3,TRAF6,UBA52,UBB,UBE2D1,UBE2D2,UBE2D3,U…
R-HSA-4420332	Defective B3GALT6 causes EDSP2 and SEMDJL1	20	100.00%	-1.0794	0.34974	0.530358	BGN,VCAN,NCAN,CSPG4,DCN,GPC4,GPC5,GPC3,GPC1,HSPG2,SDC1,SDC2,SDC4,SDC3,GPC6,CSPG5,AGRN,GPC2,B3GALT6,BCAN
R-HSA-2028269	Signaling by Hippo	20	100.00%	-1.07386	0.355971	0.536761	CASP3,DVL2,STK3,STK4,TJP1,YWHAB,YWHAE,LATS1,TJP2,YAP1,AMOTL2,MOB1A,WWC1,AMOT,AMOTL1,WWTR1,LATS2,MOB1B,SAV1,NPHP4
R-HSA-9018677	Biosynthesis of DHA-derived SPMs	17	100.00%	-1.07298	0.352832	0.533559	ALOX12,ALOX5,ALOX15,CYP1A1,CYP1A2,CYP2C8,CYP2C9,CYP2D6,CYP2E1,CYP3A4,EPHX2,GPX4,GSTM4,HPGD,LTA4H,LTC4S,PTGS2
R-HSA-177243	Interactions of Rev with host cellular proteins	37	94.59%	-1.07172	0.357158	0.5368	RCC1,KPNB1,NPM1,NUP88,NUP98,RAN,RANBP1,RANBP2,RANGAP1,SEC13,TPR,XPO1,NUP214,AAAS,RAE1,NUP155,NUP93,NUP58,NUP153,NUP50,NUP42,NUP37,NUP85,SEH1L,NUP54,NUP43,NDC1,NUP133,NUP205,NUP210,NUP160,NUP188,NUP62,NUP107,NUP35
R-HSA-171306	Packaging Of Telomere Ends	52	92.31%	-1.0707	0.355172	0.536207	H2AC19,H2AC8,H2AC7,H2AX,H2AZ1,H2BC5,H2BC3,TERF1,TERF2,H3-4,H4C9,H2AC14,H2AC6,H2AC4,H2AC20,H2BC8,H2BC13,H2BC15,H2BC14,H2BC7,H2BC6,H2BC9,H2BC10,H2BC4,H2BC17,H2BC21,H4C1,H4C4,H4C6,H4C12,H4C3,H4C8,H4C2,H4C5,H4C13,H2BC11,H2AB1,H2BC12,TERF2IP,H2AJ,H4-16,POT1,H2BC1,TINF2,H2AZ2,H2BU1,H4C15,ACD
R-HSA-400685	Sema4D in semaphorin signaling	25	96.00%	-1.06993	0.357291	0.5368	RHOA,RHOB,RHOC,ERBB2,ARHGAP35,LIMK1,MET,MYH9,MYH10,MYH11,MYL6,PLXNB1,MYL12B,RAC1,ROCK1,RRAS,ROCK2,ARHGEF11,MYL9,SEMA4D,MYL12A,MYH14,ARHGEF12,RND1
R-HSA-193639	p75NTR signals via NF-kB	16	93.75%	-1.06971	0.352989	0.533559	IKBKB,IRAK1,MYD88,NFKB1,NFKBIA,NGF,NGFR,PRKCI,RELA,RPS27A,TRAF6,UBA52,UBB,RIPK2,SQSTM1
R-HSA-2187338	Visual phototransduction	105	97.14%	-1.06911	0.368317	0.546014	ABCA4,APOA1,APOA2,APOA4,APOB,APOC2,APOC3,APOE,OPN1SW,CALM1,CALM2,CALM3,GRK7,AKR1C4,CLPS,CNGB1,CNGA1,AKR1C1,OPN1MW3,GPC4,GPC5,FNTA,FNTB,OPN1MW,GPC3,GNAT1,GNB1,GNGT1,GPC1,GRK4,GUCA1A,GUCA1B,GUCY2F,GUCY2D,HSD17B1,HSPG2,LDLR,LPL,LRP1,LRP2,MYO7A,NMT1,PDE6A,PDE6G,PDE6B,PNLIP,PPEF1,PRKCA,PRKCQ,RBP1,RBP2,RBP3,RBP4,RCVRN,RDH5,RHO,GRK1,RLBP1,RPE65,SAG,SDC1,SDC2,SDC4,TTR,OPN1MW2,LRP8,RDH16,HSD17B6,AKR1C3,RG…
R-HSA-1433557	Signaling by SCF-KIT	43	100.00%	-1.06437	0.366119	0.546014	CBL,CHEK1,CMA1,FER,FES,FYN,GRB2,GRB7,GRB10,HRAS,JAK2,KIT,KRAS,LCK,LYN,KITLG,MMP9,NRAS,PIK3CA,PIK3R1,PIK3R2,PRKCA,PTPN6,PTPN11,RAC1,SOS1,SRC,STAT1,STAT3,STAT5A,STAT5B,TEC,VAV1,YES1,PIK3R3,SOCS1,SOCS6,GRAP2,GAB2,SH2B3,PTPRU,SH2B2,GRAP
R-HSA-163560	Triglyceride catabolism	24	100.00%	-1.06337	0.362277	0.542325	CAV1,FABP4,FABP1,FABP2,FABP3,FABP5,FABP6,FABP7,GPD2,LIPE,PLIN1,PPP1CA,PPP1CB,PPP1CC,PRKACA,PRKACB,PRKACG,PNPLA4,PLIN3,MGLL,ABHD5,PNPLA5,FABP9,FABP12
R-HSA-193648	NRAGE signals death through JNK	59	100.00%	-1.06129	0.364859	0.545535	ABR,BAD,ARHGEF33,ECT2,FGD1,MCF2,NGF,NGFR,MAPK8,RAC1,RASGRF2,ITSN1,SOS1,SOS2,TIAM1,TRIO,VAV1,VAV2,ARHGEF5,ARHGEF7,KALRN,ARHGEF1,ARHGEF2,ARHGEF6,MAGED1,ARHGEF10,ARHGEF11,ARHGEF17,BCL2L11,NET1,VAV3,GNA13,AKAP13,ARHGEF4,ARHGEF3,OBSCN,ARHGEF35,ARHGEF39,ARHGEF38,ARHGEF10L,ARHGEF15,ARHGEF40,FGD4,ARHGEF9,MCF2L,ARHGEF12,ARHGEF18,FGD3,PLEKHG5,PREX1,FGD2,NGEF,ARHGEF26,TIAM2,AATF,ARHGEF16,ARHGEF37,ARHGEF19,P…
R-HSA-6811438	Intra-Golgi traffic	44	100.00%	-1.06102	0.368691	0.546014	ALPP,ARF1,CUX1,MAN1A1,MAN2A2,MAN2A1,NSF,STX5,STX16,NAPG,NAPA,CYTH3,CYTH2,CYTH1,TRIP11,SNAP29,COG1,GOSR1,GOSR2,RAB36,RGP1,GOLGA5,STX6,COG5,YKT6,MAN1A2,VPS45,VTI1A,RAB33B,COG3,BET1L,COG8,RAB41,RAB39A,COG2,MAN1C1,COG6,RIC1,COG4,COG7,CYTH4,RAB30,GOLIM4,NAPB
R-HSA-196299	Beta-catenin phosphorylation cascade	17	100.00%	-1.05997	0.367044	0.546014	APC,CSNK1A1,CTNNB1,GSK3B,PPP2CA,PPP2CB,PPP2R1A,PPP2R1B,PPP2R5A,PPP2R5B,PPP2R5C,PPP2R5D,PPP2R5E,AMER1,AXIN1,FRAT1,FRAT2
R-HSA-2172127	DAP12 interactions	45	91.11%	-1.05977	0.374357	0.551777	B2M,BTK,FYN,GRB2,HLA-B,HLA-C,HLA-E,HRAS,KIR2DS1,KLRC2,KLRD1,KRAS,LCK,LCP2,NRAS,PIK3CA,PIK3CB,PIK3R1,PIK3R2,PLCG1,PLCG2,RAC1,SHC1,SOS1,SYK,TYROBP,VAV2,GRAP2,NCR2,SIGLEC14,SIRPB1,VAV3,CD300E,TREM2,TREM1,SIGLEC15,KLRK1,CLEC5A,KIR2DS2,CD300LB,LAT
R-HSA-2424491	DAP12 signaling	30	96.67%	-1.05648	0.371946	0.549526	B2M,BTK,FYN,GRB2,HLA-E,HRAS,KLRC2,KLRD1,KRAS,LCK,LCP2,NRAS,PIK3CA,PIK3CB,PIK3R1,PIK3R2,PLCG1,PLCG2,RAC1,SHC1,SOS1,SYK,TYROBP,VAV2,GRAP2,VAV3,TREM2,KLRK1,LAT
R-HSA-2428924	IGF1R signaling cascade	53	100.00%	-1.05371	0.375135	0.55227	AKT2,FGF1,FGF2,FGF3,FGF4,FGF5,FGF6,FGF7,FGF8,FGF9,FGF10,FGFR1,FGFR3,FGFR2,FGFR4,FLT3,FLT3LG,GAB1,GRB2,HRAS,IGF1,IGF1R,IGF2,IRS1,KRAS,NRAS,PDE3B,PDPK1,PIK3C3,PIK3CA,PIK3CB,PIK3R1,PIK3R2,PTPN11,SHC1,SOS1,FGF23,IRS4,IRS2,FGF18,FGF17,FGF16,KL,GAB2,FGF19,FRS2,THEM4,TLR9,KLB,TRIB3,FGF20,FGF22,PIK3R4
R-HSA-6807505	RNA polymerase II transcribes snRNA genes	74	100.00%	-1.05173	0.380343	0.559275	CCNT1,CCNT2,CDK7,CDK9,GTF2A1,GTF2A2,GTF2B,GTF2E1,GTF2E2,GTF2F1,GTF2F2,NCBP1,POLR2A,POLR2B,POLR2C,POLR2D,POLR2E,POLR2F,POLR2G,POLR2H,POLR2I,POLR2J,POLR2K,POLR2L,POU2F1,POU2F2,SNAPC1,SNAPC2,SNAPC3,SNAPC4,SP1,SUPT4H1,SUPT5H,TAF5,TAF6,TAF9,TAF11,TAF13,TBP,ZNF143,ELL,CCNK,SNAPC5,NABP2,ICE2,RPAP2,ELL3,INTS5,INTS14,PCF11,SRRT,ZC3H8,PHAX,INTS11,INTS10,RPRD1A,INTS8,NCBP2,ELL2,INTS13,INTS9,RPRD2,ICE1,INTS1…
R-HSA-1502540	Signaling by Activin	15	100.00%	-1.05025	0.37285	0.550208	ACVR1B,ACVR2A,ACVR2B,INHBA,INHBB,SMAD2,SMAD3,SMAD4,MAPK1,MAPK3,FOXH1,FSTL3,FST,DRAP1,ACVR1C
R-HSA-388841	Costimulation by the CD28 family	69	95.65%	-1.0418	0.396812	0.576002	AKT1,AKT2,CD3D,CD3E,CD3G,CD247,CD4,CD28,CD80,CD86,CDC42,MAP3K8,CSK,CTLA4,MTOR,FYN,GRB2,HLA-DPA1,HLA-DPB1,HLA-DQA1,HLA-DQA2,HLA-DQB1,HLA-DQB2,HLA-DRA,HLA-DRB1,LCK,LYN,PAK1,PAK2,PAK3,PDCD1,PDPK1,PIK3CA,PIK3R1,PIK3R2,PPP2CA,PPP2CB,PPP2R1A,PPP2R1B,PPP2R5A,PPP2R5B,PPP2R5C,PPP2R5D,PPP2R5E,PTPN6,PTPN11,RAC1,SRC,VAV1,YES1,PIK3R3,TNFRSF14,MAP3K14,GRAP2,AKT3,MAPKAP1,PDCD1LG2,THEM4,BTLA,PRR5,ICOSLG,RICTOR,T…
R-HSA-6781823	Formation of TC-NER Pre-Incision Complex	54	92.59%	-1.04168	0.392339	0.570842	CCNH,CDK7,ERCC8,DDB1,EP300,ERCC2,ERCC3,GPS1,GTF2H1,GTF2H3,GTF2H4,HMGN1,MNAT1,POLR2A,POLR2B,POLR2C,POLR2D,POLR2E,POLR2F,POLR2G,POLR2H,POLR2I,POLR2J,POLR2K,POLR2L,RPS27A,TCEA1,UBA52,UBB,XPA,USP7,CUL4B,CUL4A,COPS3,COPS2,AQR,RBX1,PPIE,COPS8,COPS6,COPS5,GTF2H5,COPS7A,COPS4,XAB2,ISY1,UVSSA,ZNF830,PRPF19,COPS7B
R-HSA-73728	RNA Polymerase I Promoter Opening	63	93.65%	-1.04103	0.391759	0.570666	H2AC19,H2AC8,H2AC7,H2AX,H2AZ1,H2BC5,H2BC3,H3-3A,H3-3B,MAPK3,H3C15,UBTF,H4C9,H2AC14,H2AC6,H2AC4,H2AC20,H2BC8,H2BC13,H2BC15,H2BC14,H2BC7,H2BC6,H2BC9,H2BC10,H2BC4,H2BC17,H2BC21,H3C1,H3C4,H3C3,H3C6,H3C11,H3C8,H3C12,H3C10,H3C2,H4C1,H4C4,H4C6,H4C12,H4C3,H4C8,H4C2,H4C5,H4C13,MBD2,H3C7,H2BC11,H2AB1,H2BC12,H2AJ,H4-16,H2BC1,H3C14,H2AZ2,H2BU1,H4C15,H3C13
R-HSA-9717189	Sensory perception of taste	47	97.87%	-1.03977	0.393234	0.571476	OTOP1,GNB1,GNB3,GRM1,GRM4,ITPR3,KCNJ2,PLCB2,TAS2R38,SCN1B,SCN2A,SCN2B,SCN3A,SCN4B,SCN9A,SCNN1A,SCNN1B,SCNN1D,SCNN1G,TAS1R1,TAS1R2,TAS2R3,TAS2R4,TAS2R16,TAS2R1,TAS2R8,TAS2R7,TAS2R13,TAS2R10,TAS2R14,TAS1R3,GNAT3,GNG13,CALHM3,TAS2R5,TRPM4,CALHM1,TRPM5,TAS2R41,TAS2R40,TAS2R39,TAS2R43,TAS2R20,TAS2R30,TAS2R46,TAS2R50
R-HSA-5689901	Metalloprotease DUBs	37	94.59%	-1.03975	0.39078	0.570576	BARD1,BRCA1,EP300,H2AC19,H2AC8,H2AC7,RPS27A,UBA52,UBB,STAM,H2AC13,H2AC15,H2AC14,H2AC16,H2AC6,H2AC4,H2AC17,H2AC20,KAT2B,H2AC11,BABAM2,PSMD14,STAMBP,BRCC3,NLRP3,MYSM1,ABRAXAS1,UIMC1,H2AC12,H2AC21,ABRAXAS2,STAMBPL1,H2AC1,H2AW,BABAM1
R-HSA-427389	ERCC6 (CSB) and EHMT2 (G9a) positively regulate rRNA expression	77	92.21%	-1.03649	0.398426	0.576327	CHD3,CHD4,H2AC19,H2AC8,H2AC7,H2AX,H2AZ1,H2BC5,H2BC3,H3-3A,H3-3B,HDAC1,HDAC2,RBBP4,RBBP7,H3C15,TTF1,H4C9,H2AC14,H2AC6,H2AC4,H2AC20,H2BC8,H2BC13,H2BC15,H2BC14,H2BC7,H2BC6,H2BC9,H2BC10,H2BC4,H2BC17,H2BC21,H3C1,H3C4,H3C3,H3C6,H3C11,H3C8,H3C12,H3C10,H3C2,H4C1,H4C4,H4C6,H4C12,H4C3,H4C8,H4C2,H4C5,H4C13,H3C7,H2BC11,MTA1,MTA2,EHMT2,CBX3,H2AB1,H2BC12,MBD3,GATAD2A,H2AJ,H4-16,GATAD2B,MTA3,H2BC1,H3C14,H2AZ2,H…
R-HSA-416572	Sema4D induced cell migration and growth-cone collapse	21	95.24%	-1.03577	0.401869	0.577948	RHOA,RHOB,RHOC,ERBB2,LIMK1,MYH9,MYH10,MYH11,MYL6,PLXNB1,MYL12B,ROCK1,ROCK2,ARHGEF11,MYL9,SEMA4D,MYL12A,MYH14,ARHGEF12,RND1
R-HSA-8957322	Metabolism of steroids	153	100.00%	-1.03526	0.404557	0.580471	ACACA,ACACB,ACAT2,ALB,AKR1B1,BAAT,TSPO,SERPINA6,CGA,AKR1C4,CREBBP,CYP7A1,CYP8B1,CYP11A1,CYP11B1,CYP11B2,CYP17A1,CYP19A1,CYP21A2,CYP24A1,CYP27A1,CYP27B1,CYP51A1,AKR1C1,AKR1C2,DHCR7,DHCR24,FABP6,FASN,FDFT1,FDPS,FDX1,FDXR,GC,HMGCR,HMGCS1,HSD3B1,HSD3B2,HSD11B1,HSD11B2,HSD17B1,HSD17B3,HSD17B2,HSD17B4,STARD4,IDI1,INSIG1,KPNB1,LBR,LHB,LRP2,LSS,SLC51A,MTF1,MVD,MVK,NFYA,NFYB,NFYC,OSBP,POMC,PPARA,MED1,LGMN…
R-HSA-427359	SIRT1 negatively regulates rRNA expression	68	94.12%	-1.03481	0.401428	0.577948	H2AC19,H2AC8,H2AC7,H2AX,H2AZ1,H2BC5,H2BC3,H3-3A,H3-3B,H3C15,SUV39H1,TBP,H4C9,H2AC14,H2AC6,H2AC4,H2AC20,H2BC8,H2BC13,H2BC15,H2BC14,H2BC7,H2BC6,H2BC9,H2BC10,H2BC4,H2BC17,H2BC21,H3C1,H3C4,H3C3,H3C6,H3C11,H3C8,H3C12,H3C10,H3C2,H4C1,H4C4,H4C6,H4C12,H4C3,H4C8,H4C2,H4C5,H4C13,H3C7,H2BC11,TAF1C,TAF1B,TAF1A,TAF1D,H2AB1,H2BC12,H2AJ,H4-16,RRP8,SIRT1,H2BC1,H3C14,H2AZ2,H2BU1,H4C15,H3C13
R-HSA-113418	Formation of the Early Elongation Complex	33	96.97%	-1.03201	0.397836	0.576144	CCNH,CDK7,ERCC2,ERCC3,GTF2F1,GTF2F2,GTF2H1,GTF2H3,GTF2H4,MNAT1,NCBP1,POLR2A,POLR2B,POLR2C,POLR2D,POLR2E,POLR2F,POLR2G,POLR2H,POLR2I,POLR2J,POLR2K,POLR2L,SUPT4H1,SUPT5H,NELFA,NELFE,CTDP1,GTF2H5,NELFCD,NCBP2,NELFB
R-HSA-167158	Formation of the HIV-1 Early Elongation Complex	33	96.97%	-1.03201	0.397836	0.576144	CCNH,CDK7,ERCC2,ERCC3,GTF2F1,GTF2F2,GTF2H1,GTF2H3,GTF2H4,MNAT1,NCBP1,POLR2A,POLR2B,POLR2C,POLR2D,POLR2E,POLR2F,POLR2G,POLR2H,POLR2I,POLR2J,POLR2K,POLR2L,SUPT4H1,SUPT5H,NELFA,NELFE,CTDP1,GTF2H5,NELFCD,NCBP2,NELFB
R-HSA-1500931	Cell-Cell communication	129	96.90%	-1.03125	0.409832	0.58305	ACTN4,ACTN1,ACTN2,ACTN3,ANG,DST,CD47,CD151,CDH1,CDH2,CDH3,CDH4,CDH5,CDH6,CDH7,CDH8,CDH9,CDH10,CDH11,CDH12,CDH13,CDH15,CDH17,CDH18,COL17A1,CLDN4,CLDN3,CLDN7,CTNNA1,CTNNB1,CTNND1,PTK2B,FLNA,FLNC,FYB1,FYN,GRB2,ILK,ITGA6,ITGB1,ITGB4,JUP,KRT5,KRT14,LAMA3,LAMB3,LAMC2,AFDN,NCK1,NPHS1,CLDN11,PIK3CA,PIK3CB,PIK3R1,PIK3R2,PLEC,PRKCI,PTK2,PTPN6,PTPN11,PVR,NECTIN1,NECTIN2,PXN,CLDN23,RSU1,SFTPD,SPTAN1,SPTBN1,S…
R-HSA-166658	Complement cascade	58	96.55%	-1.03124	0.400301	0.577028	CFB,SERPING1,C1QA,C1QB,C1QC,C1R,C1S,C2,C3,C3AR1,C4B,C4BPA,C4BPB,C5,C5AR1,C6,C7,C8A,C8B,C8G,C9,CD19,CD59,CD81,CLU,CPB2,CPN1,CPN2,CR1,CR2,CRP,CD55,CFD,ELANE,F2,FCN1,FCN2,GZMM,CFH,CFHR1,CFHR2,CFI,MBL2,CD46,CFP,PROS1,MASP1,VTN,FCN3,COLEC10,MASP2,CFHR4,CFHR3,COLEC11,CFHR5,C5AR2
R-HSA-5632684	Hedgehog 'on' state	85	98.82%	-1.03109	0.410453	0.58305	GRK2,ARRB1,ARRB2,CSNK1A1,EVC2,EVC,GAS1,GAS8,GLI1,GLI2,GLI3,IHH,PSMA1,PSMA2,PSMA3,PSMA4,PSMA5,PSMA6,PSMA7,PSMB1,PSMB2,PSMB3,PSMB4,PSMB5,PSMB6,PSMB7,PSMB8,PSMB9,PSMB10,PSMC1,PSMC2,PSMC3,PSMC4,PSMC5,PSMC6,PSMD1,PSMD2,PSMD3,PSMD4,PSMD5,PSMD7,PSMD8,PSMD9,PSMD10,PSMD11,PSMD12,PSMD13,PSME1,PSME2,PTCH1,RPS27A,SHH,SMO,UBA52,UBB,SEM1,SPOP,CUL3,NUMB,PSMF1,PSMD6,RBX1,PSME3,PSMD14,KIF3A,SPOPL,PSMA8,CDC73,KIF7…
R-HSA-933542	TRAF6 mediated NF-kB activation	25	96.00%	-1.03028	0.400083	0.577028	AGER,APP,CHUK,HMGB1,IKBKB,MAP3K1,NFKB1,NFKB2,NFKBIA,NFKBIB,RELA,S100A12,S100B,TRAF2,TRAF6,TRIM25,IKBKG,RNF135,DDX58,TRIM4,MAVS,NKIRAS2,NKIRAS1,IFIH1
R-HSA-9603798	Class I peroxisomal membrane protein import	20	100.00%	-1.03012	0.408515	0.582238	ABCD1,ALDH3A2,ABCD2,PEX12,PEX13,PEX14,PEX19,ABCD3,PXMP2,PEX2,PEX3,PEX11B,PEX16,SLC25A17,PXMP4,FIS1,ATAD1,GDAP1,PEX26,ACBD5
R-HSA-1971475	A tetrasaccharide linker sequence is required for GAG synthesis	26	100.00%	-1.02956	0.410573	0.58305	BGN,VCAN,NCAN,CSPG4,DCN,GPC4,GPC5,GPC3,GPC1,HSPG2,B3GAT2,SDC1,SDC2,SDC4,SDC3,GPC6,CSPG5,B4GALT7,AGRN,GPC2,B3GAT3,B3GAT1,B3GALT6,BCAN,XYLT1,XYLT2
R-HSA-977444	GABA B receptor activation	43	100.00%	-1.02818	0.407723	0.582238	ADCY1,ADCY2,ADCY3,ADCY5,ADCY6,ADCY7,ADCY8,ADCY9,ADCY4,GABBR1,GNAI1,GNAI2,GNAI3,GNAL,GNB1,GNB2,GNB3,GNG3,GNG4,GNG5,GNG7,GNG10,GNG11,GNGT1,GNGT2,KCNJ2,KCNJ3,KCNJ4,KCNJ5,KCNJ6,KCNJ9,KCNJ10,KCNJ12,KCNJ15,KCNJ16,GABBR2,GNB5,GNAT3,GNG13,GNG2,GNG12,GNB4,GNG8
R-HSA-991365	Activation of GABAB receptors	43	100.00%	-1.02818	0.407723	0.582238	ADCY1,ADCY2,ADCY3,ADCY5,ADCY6,ADCY7,ADCY8,ADCY9,ADCY4,GABBR1,GNAI1,GNAI2,GNAI3,GNAL,GNB1,GNB2,GNB3,GNG3,GNG4,GNG5,GNG7,GNG10,GNG11,GNGT1,GNGT2,KCNJ2,KCNJ3,KCNJ4,KCNJ5,KCNJ6,KCNJ9,KCNJ10,KCNJ12,KCNJ15,KCNJ16,GABBR2,GNB5,GNAT3,GNG13,GNG2,GNG12,GNB4,GNG8
R-HSA-211981	Xenobiotics	25	96.00%	-1.02796	0.402991	0.578893	AHR,ARNT,CYP1A1,CYP1A2,CYP2A6,CYP2A7,CYP3A7,CYP2A13,CYP2B6,CYP2C19,CYP2C8,CYP2C9,CYP2C18,CYP2D6,CYP2E1,CYP2F1,CYP2J2,CYP3A4,CYP3A5,ARNT2,CYP2W1,AHRR,CYP2S1,CYP3A43
R-HSA-936964	Activation of IRF3/IRF7 mediated by TBK1/IKK epsilon	18	88.89%	-1.02535	0.406392	0.581762	CD14,IRF3,IRF7,PTPN11,RPS27A,TLR4,TRAF3,UBA52,UBB,IKBKE,TANK,TICAM1,SARM1,LY96,TICAM2,TBK1
R-HSA-918233	TRAF3-dependent IRF activation pathway	15	100.00%	-1.02349	0.406224	0.581762	CREBBP,EP300,IFNB1,IRF3,IRF7,TRAF3,TRIM25,IKBKE,SIKE1,RNF135,DDX58,TRIM4,MAVS,TBK1,IFIH1
R-HSA-6804760	Regulation of TP53 Activity through Methylation	19	94.74%	-1.02161	0.41578	0.5891	ATM,EP300,SETD9,JMY,MDM2,MDM4,RPS27A,TP53,UBA52,UBB,PRMT5,EHMT2,CHEK2,EHMT1,SMYD2,L3MBTL1,TTC5,KMT5A
R-HSA-2142845	Hyaluronan metabolism	17	100.00%	-1.01939	0.4138	0.586964	CD44,GUSB,HAS1,HAS2,HAS3,HEXA,HEXB,HMMR,HYAL1,SLC9A1,HYAL3,HYAL2,ABCC5,LYVE1,CHP1,STAB2,CEMIP
R-HSA-114604	GPVI-mediated activation cascade	35	100.00%	-1.01624	0.421019	0.595451	RHOA,RHOB,RHOG,CDC42,COL1A1,COL1A2,FCER1G,FYN,LCK,LCP2,LYN,PDPK1,PIK3CA,PIK3CB,PIK3CG,PIK3R1,PIK3R2,PLCG2,PRKCZ,PTPN6,PTPN11,RAC1,RAC2,SYK,VAV1,VAV2,PIK3R3,VAV3,PDPN,MPIG6B,PIK3R6,GP6,CLEC1B,PIK3R5,LAT
R-HSA-3000480	Scavenging by Class A Receptors	19	94.74%	-1.0158	0.42392	0.596557	APOA1,APOB,APOE,CALR,COL1A1,COL1A2,COL3A1,COL4A1,COL4A2,FTH1,MSR1,MASP1,HSP90B1,MARCO,COLEC11,COLEC12,SCGB3A2,SCARA5
R-HSA-202424	Downstream TCR signaling	98	94.90%	-1.01548	0.433216	0.601777	CD3D,CD3E,CD3G,CD247,CD4,CDC34,CHUK,HLA-DPA1,HLA-DPB1,HLA-DQA1,HLA-DQA2,HLA-DQB1,HLA-DQB2,HLA-DRA,HLA-DRB1,IKBKB,INPP5D,LCK,NFKB1,NFKBIA,PDPK1,PIK3CA,PIK3CB,PIK3R1,PIK3R2,PRKCQ,PSMA1,PSMA2,PSMA3,PSMA4,PSMA5,PSMA6,PSMA7,PSMB1,PSMB2,PSMB3,PSMB4,PSMB5,PSMB6,PSMB7,PSMB8,PSMB9,PSMB10,PSMC1,PSMC2,PSMC3,PSMC4,PSMC5,PSMC6,PSMD1,PSMD2,PSMD3,PSMD4,PSMD5,PSMD7,PSMD8,PSMD9,PSMD10,PSMD11,PSMD12,PSMD13,PSME1,P…
R-HSA-8978868	Fatty acid metabolism	177	98.87%	-1.01383	0.438137	0.604261	ACAA1,ACACA,ACACB,ACADL,ACADM,ACADS,ACADVL,ACLY,ACOX1,ABCD1,ALDH3A2,ALOX12,ALOX5,ALOX5AP,ALOX12B,ALOX15,ALOX15B,ACSF3,SLC25A20,CBR1,CPT1A,CPT1B,CPT2,CRAT,CYP1A1,CYP1A2,CYP1B1,CYP2C19,CYP2C8,CYP2C9,CYP2J2,CYP4B1,CYP8B1,DBI,ECI1,DECR1,DPEP1,ECHS1,EHHADH,EPHX2,FAAH,ACSL1,ACSL3,ACSL4,FASN,GGT1,GGT5,GPX1,GPX2,GPX4,MMAA,HADHA,HADHB,HADH,HPGD,HSD17B3,HSD17B4,ACOT12,FADS1,LTA4H,CYP4F3,LTC4S,ABCC1,MMUT,ND…
R-HSA-1839126	FGFR2 mutant receptor activation	33	100.00%	-1.01383	0.422336	0.595451	FGF1,FGF2,FGF3,FGF4,FGF5,FGF6,FGF7,FGF8,FGF9,FGF10,FGFR2,GTF2F1,GTF2F2,NCBP1,POLR2A,POLR2B,POLR2C,POLR2D,POLR2E,POLR2F,POLR2G,POLR2H,POLR2I,POLR2J,POLR2K,POLR2L,FGF23,FGF18,FGF17,FGF16,NCBP2,FGF20,FGF22
R-HSA-2559585	Oncogene Induced Senescence	35	91.43%	-1.0129	0.422236	0.595451	CDK4,CDK6,CDKN2A,CDKN2B,CDKN2C,CDKN2D,E2F1,E2F2,E2F3,ERF,ETS1,ETS2,ID1,MDM2,MDM4,MOV10,MAPK1,MAPK3,RB1,RPS27A,SP1,TFDP1,TFDP2,TP53,UBA52,UBB,TNRC6B,TNRC6C,AGO1,TNRC6A,AGO4,AGO3
R-HSA-73887	Death Receptor Signalling	143	97.90%	-1.01178	0.432546	0.601777	ABR,BIRC2,BIRC3,XIAP,FAS,FASLG,RHOA,ARHGDIA,BAD,CASP2,CASP3,CASP8,CASP10,ARHGEF33,CHUK,CYLD,ECT2,FGD1,HDAC1,HDAC2,IKBKB,IRAK1,MAG,MCF2,MYD88,NFKB1,NFKBIA,NGF,NGFR,OMG,PRKCI,MAPK8,PSEN1,PSEN2,RAC1,RASGRF2,RELA,RPS27A,ITSN1,SMPD2,SOS1,SOS2,ADAM17,MAP3K7,TIAM1,TNF,TNFAIP3,TNFRSF1A,TRAF1,TRAF2,TRAF6,TRIO,UBA52,UBB,USP4,VAV1,VAV2,YWHAE,ARHGEF5,NSMAF,IKBKG,MADD,TRADD,RIPK1,TNFSF10,RIPK2,FADD,TNFRSF10D,…
R-HSA-75067	Processing of Capped Intronless Pre-mRNA	28	100.00%	-1.0108	0.426529	0.597525	CSTF1,CSTF2,CSTF3,LSM11,NCBP1,SNRPB,SNRPD3,SNRPE,SNRPF,SNRPG,SLBP,PABPN1,SYMPK,CPSF4,PAPOLA,CLP1,NUDT21,CPSF7,FIP1L1,PCF11,CPSF3,LSM10,CPSF2,WDR33,NCBP2,CSTF2T,ZNF473,CPSF1
R-HSA-110328	Recognition and association of DNA glycosylase with site containing an affected pyrimidine	61	93.44%	-1.00936	0.426149	0.597525	H2AC19,H2AC8,H2AC7,H2AX,H2AZ1,H2BC5,H2BC3,NTHL1,OGG1,TDG,TERF1,TERF2,UNG,H3-4,H4C9,H2AC14,H2AC6,H2AC4,H2AC20,H2BC8,H2BC13,H2BC15,H2BC14,H2BC7,H2BC6,H2BC9,H2BC10,H2BC4,H2BC17,H2BC21,H4C1,H4C4,H4C6,H4C12,H4C3,H4C8,H4C2,H4C5,H4C13,MBD4,H2BC11,NEIL1,H2AB1,H2BC12,TERF2IP,NEIL3,H2AJ,H4-16,SMUG1,NEIL2,POT1,H2BC1,TINF2,H2AZ2,H2BU1,H4C15,ACD
R-HSA-110329	Cleavage of the damaged pyrimidine	61	93.44%	-1.00936	0.426149	0.597525	H2AC19,H2AC8,H2AC7,H2AX,H2AZ1,H2BC5,H2BC3,NTHL1,OGG1,TDG,TERF1,TERF2,UNG,H3-4,H4C9,H2AC14,H2AC6,H2AC4,H2AC20,H2BC8,H2BC13,H2BC15,H2BC14,H2BC7,H2BC6,H2BC9,H2BC10,H2BC4,H2BC17,H2BC21,H4C1,H4C4,H4C6,H4C12,H4C3,H4C8,H4C2,H4C5,H4C13,MBD4,H2BC11,NEIL1,H2AB1,H2BC12,TERF2IP,NEIL3,H2AJ,H4-16,SMUG1,NEIL2,POT1,H2BC1,TINF2,H2AZ2,H2BU1,H4C15,ACD
R-HSA-73928	Depyrimidination	61	93.44%	-1.00936	0.426149	0.597525	H2AC19,H2AC8,H2AC7,H2AX,H2AZ1,H2BC5,H2BC3,NTHL1,OGG1,TDG,TERF1,TERF2,UNG,H3-4,H4C9,H2AC14,H2AC6,H2AC4,H2AC20,H2BC8,H2BC13,H2BC15,H2BC14,H2BC7,H2BC6,H2BC9,H2BC10,H2BC4,H2BC17,H2BC21,H4C1,H4C4,H4C6,H4C12,H4C3,H4C8,H4C2,H4C5,H4C13,MBD4,H2BC11,NEIL1,H2AB1,H2BC12,TERF2IP,NEIL3,H2AJ,H4-16,SMUG1,NEIL2,POT1,H2BC1,TINF2,H2AZ2,H2BU1,H4C15,ACD
R-HSA-400042	Adrenaline,noradrenaline inhibits insulin secretion	28	100.00%	-1.00812	0.430103	0.600848	ADCY5,ADCY6,ADRA2A,ADRA2C,CACNA1C,CACNA1D,CACNB2,CACNB3,GNAI1,GNAI2,GNB1,GNB2,GNB3,GNG3,GNG4,GNG5,GNG7,GNG10,GNG11,GNGT1,GNGT2,CACNA2D2,GNB5,GNG13,GNG2,GNG12,GNB4,GNG8
R-HSA-201681	TCF dependent signaling in response to WNT	233	97.00%	-1.00775	0.449072	0.614572	AKT1,AKT2,APC,XIAP,BCL9,CAV1,RUNX3,CREBBP,CSNK1A1,CSNK1E,CSNK1G2,CSNK2A2,CSNK2B,CTBP1,CTNNB1,DVL1,DVL2,DVL3,EP300,FZD2,H2AC19,GSK3B,H2AC8,H2AC7,H2AX,H2AZ1,H2BC5,H2BC3,H3-3A,H3-3B,HDAC1,LRP6,LRP5,MEN1,MYC,PPP2CA,PPP2CB,PPP2R1A,PPP2R1B,PPP2R5A,PPP2R5B,PPP2R5C,PPP2R5D,PPP2R5E,PSMA1,PSMA2,PSMA3,PSMA4,PSMA5,PSMA6,PSMA7,PSMB1,PSMB2,PSMB3,PSMB4,PSMB5,PSMB6,PSMB7,PSMB8,PSMB9,PSMB10,PSMC1,PSMC2,PSMC3,PSMC…
R-HSA-68962	Activation of the pre-replicative complex	32	100.00%	-1.0063	0.431148	0.601287	CDC6,CDK2,MCM2,MCM3,MCM4,MCM5,MCM6,MCM7,ORC1,ORC2,ORC4,ORC5,POLA1,POLE,POLE2,PRIM1,PRIM2,RPA1,RPA2,RPA3,CDC7,CDC45,DBF4,CDT1,GMNN,POLE3,MCM10,ORC6,ORC3,POLA2,POLE4,RPA4
R-HSA-5357905	Regulation of TNFR1 signaling	37	91.89%	-1.00546	0.437128	0.604261	BIRC2,BIRC3,XIAP,CASP8,CHUK,CYLD,IKBKB,RPS27A,TNF,TNFAIP3,TNFRSF1A,TRAF1,TRAF2,UBA52,UBB,USP4,IKBKG,MADD,TRADD,RIPK1,FADD,CFLAR,TAX1BP1,USP2,RACK1,RBCK1,SHARPIN,SPPL2A,RNF31,SPPL2B,OTUD7B,OTULIN,CLIP3,USP21
R-HSA-8956321	Nucleotide salvage	23	100.00%	-1.00406	0.436398	0.604261	ADA,ADK,AMPD1,AMPD2,AMPD3,APRT,CDA,DCK,DGUOK,TYMP,GMPR,HPRT1,PNP,TK1,TK2,UCK2,UPP1,PUDP,UCK1,GMPR2,UPP2,UCKL1,ADAL
R-HSA-179409	APC-Cdc20 mediated degradation of Nek2A	26	96.15%	-1.00227	0.436402	0.604261	BUB1B,CDC20,CDC27,MAD2L1,NEK2,RPS27A,UBA52,UBB,UBE2D1,UBE2E1,CDC23,CDC16,BUB3,ANAPC10,UBE2C,CDC26,ANAPC5,ANAPC7,ANAPC11,ANAPC16,ANAPC15,UBE2S,ANAPC2,ANAPC4,ANAPC1
R-HSA-8964315	G beta:gamma signalling through BTK	18	100.00%	-0.999136	0.441244	0.607871	BTK,GNB1,GNB2,GNB3,GNG3,GNG4,GNG5,GNG7,GNG10,GNG11,GNGT1,GNGT2,GNB5,GNG13,GNG2,GNG12,GNB4,GNG8
R-HSA-77595	Processing of Intronless Pre-mRNAs	19	100.00%	-0.998391	0.437861	0.604261	CSTF1,CSTF2,CSTF3,NCBP1,PABPN1,SYMPK,CPSF4,PAPOLA,CLP1,NUDT21,CPSF7,FIP1L1,PCF11,CPSF3,CPSF2,WDR33,NCBP2,CSTF2T,CPSF1
R-HSA-166663	Initial triggering of complement	23	91.30%	-0.994535	0.446218	0.614043	CFB,C1QA,C1QB,C1QC,C1R,C1S,C2,C3,C4B,CRP,CFD,FCN1,FCN2,GZMM,MBL2,CFP,MASP1,FCN3,COLEC10,MASP2,COLEC11
R-HSA-167238	Pausing and recovery of Tat-mediated HIV elongation	35	88.57%	-0.994502	0.448027	0.614572	CCNT1,CDK9,GTF2F1,GTF2F2,POLR2A,POLR2B,POLR2C,POLR2D,POLR2E,POLR2F,POLR2G,POLR2H,POLR2I,POLR2J,POLR2K,POLR2L,SSRP1,SUPT4H1,SUPT5H,TCEA1,ELOC,ELOB,ELOA,NELFA,NELFE,ELL,CTDP1,SUPT16H,ELOA2,NELFCD,NELFB
R-HSA-167243	Tat-mediated HIV elongation arrest and recovery	35	88.57%	-0.994502	0.448027	0.614572	CCNT1,CDK9,GTF2F1,GTF2F2,POLR2A,POLR2B,POLR2C,POLR2D,POLR2E,POLR2F,POLR2G,POLR2H,POLR2I,POLR2J,POLR2K,POLR2L,SSRP1,SUPT4H1,SUPT5H,TCEA1,ELOC,ELOB,ELOA,NELFA,NELFE,ELL,CTDP1,SUPT16H,ELOA2,NELFCD,NELFB
R-HSA-167242	Abortive elongation of HIV-1 transcript in the absence of Tat	23	100.00%	-0.994375	0.448433	0.614572	GTF2F1,GTF2F2,NCBP1,POLR2A,POLR2B,POLR2C,POLR2D,POLR2E,POLR2F,POLR2G,POLR2H,POLR2I,POLR2J,POLR2K,POLR2L,SUPT4H1,SUPT5H,NELFA,NELFE,CTDP1,NELFCD,NCBP2,NELFB
R-HSA-2219528	PI3K/AKT Signaling in Cancer	104	100.00%	-0.991458	0.46545	0.632735	AKT1,AKT2,AREG,RHOG,BAD,BTC,CASP9,CD19,CD28,CD80,CD86,CDKN1A,CDKN1B,CHUK,CREB1,HBEGF,EGF,EGFR,ERBB2,ERBB3,ERBB4,EREG,ESR1,ESR2,FGF1,FGF2,FGF3,FGF4,FGF5,FGF6,FGF7,FGF8,FGF9,FGF10,FGFR1,FGFR3,FGFR2,FGFR4,FOXO1,FOXO3,FLT3,FLT3LG,MTOR,FYN,GAB1,GRB2,GSK3A,GSK3B,HGF,NRG1,NR4A1,IRS1,KIT,LCK,MDM2,MET,KITLG,FOXO4,PDGFA,PDGFB,PDGFRA,PDGFRB,PDPK1,PIK3CA,PIK3CB,PIK3CD,PIK3R1,PIK3R2,PTEN,PTPN11,RAC1,RAC2,RPS6…
R-HSA-159236	Transport of Mature mRNA derived from an Intron-Containing Transcript	75	96.00%	-0.98057	0.475077	0.640248	GLE1,U2AF1L4,MAGOH,NCBP1,NUP88,NUP98,RANBP2,SEC13,SRSF1,SRSF2,SRSF3,SRSF4,SRSF5,SRSF6,SRSF7,TPR,U2AF1,DDX39B,NUP214,AAAS,RAE1,THOC5,SRSF9,SRSF11,NUP155,NUP93,EIF4A3,DHX38,NUP58,ZC3H11A,RBM8A,NUP153,THOC1,ALYREF,DDX39A,SRRM1,NXF1,SLU7,NUP50,RNPS1,NUP42,U2AF2,NUP37,THOC6,NUP85,THOC7,SEH1L,LUZP4,CDC40,FYTTD1,POLDIP3,THOC3,SARNP,NUP54,NUP43,MAGOHB,CASC3,NCBP2,NDC1,NUP133,NUP205,NUP210,NXF2,NUP160,NUP…
R-HSA-674695	RNA Polymerase II Pre-transcription Events	84	95.24%	-0.980304	0.471481	0.637305	CCNH,CCNT1,CCNT2,CDK7,CDK9,ERCC2,ERCC3,GTF2A1,GTF2A2,GTF2B,GTF2E1,GTF2E2,GTF2F1,GTF2F2,GTF2H1,GTF2H3,GTF2H4,MLLT1,MLLT3,MNAT1,NCBP1,POLR2A,POLR2B,POLR2C,POLR2D,POLR2E,POLR2F,POLR2G,POLR2H,POLR2I,POLR2J,POLR2K,POLR2L,SSRP1,SUPT4H1,SUPT5H,SUPT6H,TAF1,TAF2,TAF4,TAF4B,TAF5,TAF6,TAF7,TAF9,TAF10,TAF11,TAF12,TAF13,TBP,TCEA1,ELOC,ELOB,ELOA,TAF1L,NELFA,NELFE,TAF15,ELL,CCNK,CTDP1,CTR9,SUPT16H,GTF2H5,CDC73,…
R-HSA-9660826	Purinergic signaling in leishmaniasis infection	26	100.00%	-0.978733	0.475554	0.640248	APP,C3,C3AR1,CASP1,ENTPD1,ENTPD5,CTSG,HMOX1,HSP90AB1,IL1A,IL1B,IL18,MEFV,NFKB1,NFKB2,NT5E,P2RX4,P2RX7,RELA,TXN,PSTPIP1,TXNIP,SUGT1,GSDMD,NLRP3,PYCARD
R-HSA-9664424	Cell recruitment (pro-inflammatory response)	26	100.00%	-0.978733	0.475554	0.640248	APP,C3,C3AR1,CASP1,ENTPD1,ENTPD5,CTSG,HMOX1,HSP90AB1,IL1A,IL1B,IL18,MEFV,NFKB1,NFKB2,NT5E,P2RX4,P2RX7,RELA,TXN,PSTPIP1,TXNIP,SUGT1,GSDMD,NLRP3,PYCARD
R-HSA-937072	TRAF6-mediated induction of TAK1 complex within TLR4 complex	17	88.24%	-0.977168	0.465397	0.632735	CD14,IRAK2,RPS27A,MAP3K7,TLR4,TRAF6,UBA52,UBB,TAB1,TICAM1,SARM1,TAB2,LY96,TICAM2,TAB3
R-HSA-6796648	TP53 Regulates Transcription of DNA Repair Genes	65	93.85%	-0.976739	0.47663	0.641002	ATM,ATR,BRCA1,CCNH,CCNT1,CCNT2,CDK7,CDK9,CHEK1,ATF2,DDB2,ERCC2,ERCC3,FANCC,FANCD2,FOS,GTF2F1,GTF2F2,GTF2H1,GTF2H3,GTF2H4,JUN,MLH1,MNAT1,MSH2,PMS2,POLR2A,POLR2B,POLR2C,POLR2D,POLR2E,POLR2F,POLR2G,POLR2H,POLR2I,POLR2J,POLR2K,POLR2L,RAD51D,SSRP1,SUPT4H1,SUPT5H,TCEA1,ELOC,ELOB,ELOA,TP53,NELFA,NELFE,ELL,CDK13,CCNK,CTDP1,MDC1,SUPT16H,GTF2H5,ELOA2,NELFCD,CDK12,FANCI,NELFB
R-HSA-9013148	CDC42 GTPase cycle	155	98.06%	-0.974965	0.491839	0.656595	ABR,ARHGAP1,ARHGAP4,ARHGAP5,ARHGDIA,ARHGDIB,ARHGDIG,BCR,FMNL1,CAV1,CDC42,CHN1,ECT2,STOM,FGD1,ARHGAP35,JUP,KTN1,LBR,MCF2,MAP3K11,ARHGAP27,MYO9B,OPHN1,PAK1,PAK2,PAK3,PIK3R1,PIK3R2,PLD1,RASGRF2,ITSN1,TFRC,TIAM1,TMPO,TRIO,VAV2,WAS,WIPF1,RAB7A,ARHGEF5,CDC42BPA,DOCK11,SNAP23,IQGAP1,ARHGEF7,WASL,VAMP3,ARHGAP29,ARHGEF6,CDC42BPB,ARHGEF10,SH3PXD2A,ARHGAP32,STARD8,GIT2,ARHGEF11,SRGAP3,ARHGAP44,FARP1,PAK4,DL…
R-HSA-8963898	Plasma lipoprotein assembly	19	100.00%	-0.973468	0.471511	0.637305	A2M,ABCA1,APOA1,APOA2,APOA4,APOB,APOC1,APOC2,APOC3,APOC4,APOE,BMP1,MTTP,P4HB,PRKACA,PRKACB,PRKACG,SAR1B,ZDHHC8
R-HSA-167152	Formation of HIV elongation complex in the absence of HIV Tat	48	91.67%	-0.97121	0.482891	0.648022	CCNH,CCNT1,CCNT2,CDK7,CDK9,ERCC2,ERCC3,GTF2F1,GTF2F2,GTF2H1,GTF2H3,GTF2H4,MNAT1,NCBP1,POLR2A,POLR2B,POLR2C,POLR2D,POLR2E,POLR2F,POLR2G,POLR2H,POLR2I,POLR2J,POLR2K,POLR2L,SSRP1,SUPT4H1,SUPT5H,TCEA1,ELOC,ELOB,ELOA,NELFA,NELFE,ELL,CCNK,CTDP1,SUPT16H,GTF2H5,ELOA2,NELFCD,NCBP2,NELFB
R-HSA-166058	MyD88:MAL(TIRAP) cascade initiated on plasma membrane	102	96.08%	-0.968139	0.500991	0.66372	AGER,APP,ATF1,BTK,CD14,CD36,CHUK,MAP3K8,CREB1,ATF2,MAPK14,DUSP3,DUSP4,DUSP6,DUSP7,ELK1,FGA,FGB,FGG,FOS,HMGB1,IKBKB,IRAK1,IRAK2,JUN,MEF2A,MEF2C,MAP3K1,MYD88,NFKB1,NFKB2,NFKBIA,NFKBIB,PPP2CA,PPP2CB,PPP2R1A,PPP2R1B,PPP2R5D,MAPK1,MAPK3,MAPK7,MAPK8,MAPK11,MAPK9,MAPK10,MAP2K1,MAP2K3,MAP2K6,MAP2K7,RELA,RPS6KA1,RPS6KA2,RPS6KA3,RPS27A,S100A1,S100A8,S100A9,S100A12,S100B,MAP2K4,SKP1,MAP3K7,TLR1,TLR2,TLR4,TR…
R-HSA-168188	Toll Like Receptor TLR6:TLR2 Cascade	102	96.08%	-0.968139	0.500991	0.66372	AGER,APP,ATF1,BTK,CD14,CD36,CHUK,MAP3K8,CREB1,ATF2,MAPK14,DUSP3,DUSP4,DUSP6,DUSP7,ELK1,FGA,FGB,FGG,FOS,HMGB1,IKBKB,IRAK1,IRAK2,JUN,MEF2A,MEF2C,MAP3K1,MYD88,NFKB1,NFKB2,NFKBIA,NFKBIB,PPP2CA,PPP2CB,PPP2R1A,PPP2R1B,PPP2R5D,MAPK1,MAPK3,MAPK7,MAPK8,MAPK11,MAPK9,MAPK10,MAP2K1,MAP2K3,MAP2K6,MAP2K7,RELA,RPS6KA1,RPS6KA2,RPS6KA3,RPS27A,S100A1,S100A8,S100A9,S100A12,S100B,MAP2K4,SKP1,MAP3K7,TLR1,TLR2,TLR4,TR…
R-HSA-168898	Toll-like Receptor Cascades	159	96.23%	-0.967903	0.496793	0.660267	AGER,BIRC2,BIRC3,APOB,APP,ATF1,BPI,BTK,CASP8,CD14,CD36,CHUK,MAP3K8,CREB1,ATF2,MAPK14,CTSB,CTSK,CTSL,CTSV,CTSS,GSDME,DNM1,DNM2,DUSP3,DUSP4,DUSP6,DUSP7,ELK1,FGA,FGB,FGG,FOS,HMGB1,IKBKB,IRAK1,IRAK2,IRF3,IRF7,ITGAM,ITGB2,JUN,LBP,CD180,MEF2A,MEF2C,MAP3K1,MYD88,NFKB1,NFKB2,NFKBIA,NFKBIB,PIK3C3,PLCG2,PPP2CA,PPP2CB,PPP2R1A,PPP2R1B,PPP2R5D,MAPK1,MAPK3,MAPK7,MAPK8,MAPK11,MAPK9,MAPK10,MAP2K1,MAP2K3,MAP2K6,M…
R-HSA-168276	NS1 Mediated Effects on Host Pathways	41	95.12%	-0.96293	0.491918	0.656595	KPNA1,KPNB1,KPNA2,KPNA3,KPNA4,KPNA5,NUP88,NUP98,EIF2AK2,RANBP2,SEC13,TPR,NUP214,AAAS,PABPN1,RAE1,KPNA7,NUP155,ISG15,NUP93,NUP58,NUP153,NUP50,CPSF4,NUP42,NUP37,NUP85,SEH1L,NUP54,NUP43,NDC1,NUP133,NUP205,NUP210,NUP160,NUP188,NUP62,NUP107,NUP35
R-HSA-9018678	Biosynthesis of specialized proresolving mediators (SPMs)	19	100.00%	-0.959016	0.491329	0.656595	ALOX12,ALOX5,ALOX5AP,ALOX15,CYP1A1,CYP1A2,CYP2C8,CYP2C9,CYP2D6,CYP2E1,CYP3A4,EPHX2,GPX4,GSTM4,HPGD,LTA4H,LTC4S,PTGS2,PTGR1
R-HSA-205043	NRIF signals cell death from the nucleus	16	93.75%	-0.957788	0.493243	0.657432	NGF,NGFR,MAPK8,PSEN1,PSEN2,RPS27A,TRAF6,UBA52,UBB,SQSTM1,APH1B,APH1A,PSENEN,NCSTN,ITGB3BP
R-HSA-8939236	RUNX1 regulates transcription of genes involved in differentiation of HSCs	130	96.15%	-0.955523	0.5062	0.668485	ABL1,RUNX1,CBFB,CCNH,CDK7,GATA1,GATA2,GATA3,H2AC19,H2AC8,H2AC7,H2AX,H2AZ1,H2BC5,H2BC3,H3-3A,H3-3B,LMO1,LMO2,KMT2A,MNAT1,MYB,PSMA1,PSMA2,PSMA3,PSMA4,PSMA5,PSMA6,PSMA7,PSMB1,PSMB2,PSMB3,PSMB4,PSMB5,PSMB6,PSMB7,PSMB8,PSMB9,PSMB10,PSMC1,PSMC2,PSMC3,PSMC4,PSMC5,PSMC6,PSMD1,PSMD2,PSMD3,PSMD4,PSMD5,PSMD7,PSMD8,PSMD9,PSMD10,PSMD11,PSMD12,PSMD13,PSME1,PSME2,RPS27A,H3C15,SPI1,TAL1,TCF3,TCF12,TP73,UBA52,UBB…
R-HSA-9662361	Sensory processing of sound by outer hair cells of the cochlea	54	96.30%	-0.95538	0.500857	0.66372	ATP2B2,EPB41L1,EPS8,GSN,PJVK,KCNMA1,KCNMB1,KCNN2,MPP1,MSN,MYH9,MYO1C,MYO7A,PLS1,TWF1,RDX,SPTAN1,SPTBN1,EZR,CASK,KCNQ4,MYO3B,RIPOR2,USH1C,CIB2,TRIOBP,TWF2,ESPNL,OTOG,SLC26A5,ESPN,MYO15A,TMC1,TMC2,GRXCR2,CLIC5,MYO3A,CHRNA9,EPB41L3,TPRN,CHRNA10,FSCN2,WHRN,LHFPL5,USH1G,GRXCR1,TMIE,STRC,XIRP2,CDH23,EPS8L2,PCDH15
R-HSA-4608870	Asymmetric localization of PCP proteins	64	98.44%	-0.952559	0.506149	0.668485	DVL2,FZD2,PSMA1,PSMA2,PSMA3,PSMA4,PSMA5,PSMA6,PSMA7,PSMB1,PSMB2,PSMB3,PSMB4,PSMB5,PSMB6,PSMB7,PSMB8,PSMB9,PSMB10,PSMC1,PSMC2,PSMC3,PSMC4,PSMC5,PSMC6,PSMD1,PSMD2,PSMD3,PSMD4,PSMD5,PSMD7,PSMD8,PSMD9,PSMD10,PSMD11,PSMD12,PSMD13,PSME1,PSME2,RPS27A,UBA52,UBB,WNT5A,FZD5,FZD3,SEM1,FZD1,FZD4,FZD7,FZD8,PSMF1,PSMD6,PSME3,PSMD14,PSMA8,PRICKLE1,PARD6A,PSME4,SCRIB,SMURF1,PSMB11,VANGL2,SMURF2
R-HSA-9013422	RHOBTB1 GTPase cycle	23	100.00%	-0.946712	0.507367	0.669315	DBN1,GPS1,HNRNPC,MYO6,RBBP6,ROCK1,TRA2B,VIM,CUL3,PDE5A,COPS2,TXNL1,ROCK2,RHOBTB1,SRRM1,CCT7,CCT2,STK38,CPSF7,COPS4,SPEN,RNF20,RBMX
R-HSA-157579	Telomere Maintenance	113	96.46%	-0.94234	0.531339	0.689244	ATRX,BLM,CCNA2,CDK2,DAXX,DKC1,DNA2,FEN1,H2AC19,H2AC8,H2AC7,H2AX,H2AZ1,H2BC5,H2BC3,H3-3A,H3-3B,LIG1,PCNA,POLA1,POLD1,POLD2,POLR2A,POLR2B,POLR2C,POLR2D,POLR2E,POLR2F,POLR2G,POLR2H,POLR2I,POLR2J,POLR2K,POLR2L,PPP6C,PRIM1,PRIM2,RFC1,RFC2,RFC3,RFC4,RFC5,RPA1,RPA2,RPA3,TERF1,TERF2,TERT,WRN,H3-4,H4C9,H2AC14,H2AC6,H2AC4,H2AC20,H2BC8,H2BC13,H2BC15,H2BC14,H2BC7,H2BC6,H2BC9,H2BC10,H2BC4,H2BC17,H2BC21,H4C1,H…
R-HSA-5576893	Phase 2 - plateau phase	15	100.00%	-0.942304	0.513718	0.67626	CACNA1C,CACNB1,CACNB2,KCNE1,KCNQ1,CACNA2D2,KCNE2,KCNE3,AKAP9,KCNE5,KCNE4,CACNG8,CACNG7,CACNG6,CACNG4
R-HSA-8853659	RET signaling	40	100.00%	-0.941678	0.523605	0.684758	DOK1,GAB1,GDNF,GFRA1,GFRA2,GFRA3,GRB2,GRB7,GRB10,NRTN,PIK3CA,PIK3CB,PIK3CD,PIK3R1,PIK3R2,PLCG1,PRKACA,PRKACB,PRKACG,PRKCA,MAPK7,PSPN,PTPN11,RAP1GAP,RET,SHC1,SOS1,SRC,PIK3R3,IRS2,DOK2,ARTN,PDLIM7,GAB2,FRS2,SHC3,DOK4,DOK5,DOK6,GFRA4
R-HSA-350054	Notch-HLH transcription pathway	28	100.00%	-0.938078	0.520917	0.683911	CREBBP,KAT2A,HDAC1,HDAC2,RBPJ,NOTCH1,NOTCH2,NOTCH3,NOTCH4,TBL1X,HDAC3,KAT2B,NCOR1,NCOR2,HDAC9,HDAC4,MAML1,HDAC6,HDAC5,MAMLD1,TBL1XR1,HDAC11,HDAC10,HDAC7,MAML2,MAML3,SNW1,HDAC8
R-HSA-73929	Base-Excision Repair, AP Site Formation	63	93.65%	-0.937718	0.529249	0.68725	H2AC19,H2AC8,H2AC7,H2AX,H2AZ1,H2BC5,H2BC3,MPG,MUTYH,NTHL1,OGG1,TDG,TERF1,TERF2,UNG,H3-4,H4C9,H2AC14,H2AC6,H2AC4,H2AC20,H2BC8,H2BC13,H2BC15,H2BC14,H2BC7,H2BC6,H2BC9,H2BC10,H2BC4,H2BC17,H2BC21,H4C1,H4C4,H4C6,H4C12,H4C3,H4C8,H4C2,H4C5,H4C13,MBD4,H2BC11,NEIL1,H2AB1,H2BC12,TERF2IP,NEIL3,H2AJ,H4-16,SMUG1,NEIL2,POT1,H2BC1,TINF2,H2AZ2,H2BU1,H4C15,ACD
R-HSA-9683701	Translation of Structural Proteins	35	80.00%	-0.93575	0.522808	0.684604	PARP4,CANX,GALNT1,GSK3A,GSK3B,MGAT1,PRKCSH,RPS27A,ST6GAL1,ST3GAL1,ST3GAL2,ST3GAL4,ST3GAL3,UBA52,UBB,UBE2I,SUMO1,MOGS,ST6GALNAC2,PARP8,PARP9,PARP10,PARP14,PARP16,GANAB,PARP6,ST6GALNAC3,ST6GALNAC4
R-HSA-174437	Removal of the Flap Intermediate from the C-strand	17	100.00%	-0.934705	0.524202	0.684758	DNA2,FEN1,PCNA,POLD1,POLD2,RPA1,RPA2,RPA3,TERF1,TERF2,WRN,POLD3,TERF2IP,POLD4,POT1,TINF2,ACD
R-HSA-5654706	FRS-mediated FGFR3 signaling	20	100.00%	-0.934482	0.522326	0.684604	FGF1,FGF2,FGF4,FGF5,FGF8,FGF9,FGFR3,GRB2,HRAS,KRAS,NRAS,PTPN11,SOS1,FGF23,FGF18,FGF17,FGF16,FRS3,FRS2,FGF20
R-HSA-5668541	TNFR2 non-canonical NF-kB pathway	102	98.04%	-0.93283	0.545036	0.702339	BIRC2,BIRC3,FASLG,TNFRSF17,CD27,TNFRSF8,TNFSF8,CD40,CD40LG,CD70,CHUK,EDA,TNFRSF9,LTA,LTB,LTBR,NFKB2,TNFRSF11B,PSMA1,PSMA2,PSMA3,PSMA4,PSMA5,PSMA6,PSMA7,PSMB1,PSMB2,PSMB3,PSMB4,PSMB5,PSMB6,PSMB7,PSMB8,PSMB9,PSMB10,PSMC1,PSMC2,PSMC3,PSMC4,PSMC5,PSMC6,PSMD1,PSMD2,PSMD3,PSMD4,PSMD5,PSMD7,PSMD8,PSMD9,PSMD10,PSMD11,PSMD12,PSMD13,PSME1,PSME2,RELB,RPS27A,SKP1,TNF,TNFRSF1A,TNFRSF1B,TRAF2,TRAF3,TNFSF4,TNFR…
R-HSA-165054	Rev-mediated nuclear export of HIV RNA	35	94.29%	-0.93207	0.528241	0.686659	RCC1,NUP88,NUP98,RAN,RANBP1,RANBP2,RANGAP1,SEC13,TPR,XPO1,NUP214,AAAS,RAE1,NUP155,NUP93,NUP58,NUP153,NUP50,NUP42,NUP37,NUP85,SEH1L,NUP54,NUP43,NDC1,NUP133,NUP205,NUP210,NUP160,NUP188,NUP62,NUP107,NUP35
R-HSA-71336	Pentose phosphate pathway	15	100.00%	-0.93116	0.53276	0.690368	G6PD,PGD,PRPS1,PRPS2,RPE,TALDO1,TKT,RPEL1,DERA,PGM2,RPIA,SHPK,PRPS1L1,PGLS,RBKS
R-HSA-9614657	FOXO-mediated transcription of cell death genes	16	100.00%	-0.929249	0.528041	0.686659	FASLG,BCL6,CREBBP,DDIT3,EP300,FOXO1,FOXO3,FOXO4,NFYA,NFYB,NFYC,STK11,BCL2L11,CITED2,BBC3,PINK1
R-HSA-72086	mRNA Capping	29	96.55%	-0.927378	0.539626	0.697811	CCNH,CDK7,ERCC2,ERCC3,GTF2F1,GTF2F2,GTF2H1,GTF2H3,GTF2H4,MNAT1,NCBP1,POLR2A,POLR2B,POLR2C,POLR2D,POLR2E,POLR2F,POLR2G,POLR2H,POLR2I,POLR2J,POLR2K,POLR2L,SUPT5H,RNMT,RNGTT,GTF2H5,NCBP2
R-HSA-5654699	SHC-mediated cascade:FGFR2	23	100.00%	-0.925322	0.536833	0.694923	FGF1,FGF2,FGF3,FGF4,FGF5,FGF6,FGF7,FGF8,FGF9,FGF10,FGFR2,GRB2,HRAS,KRAS,NRAS,SHC1,SOS1,FGF23,FGF18,FGF17,FGF16,FGF20,FGF22
R-HSA-9687139	Aberrant regulation of mitotic cell cycle due to RB1 defects	36	100.00%	-0.922112	0.541463	0.699461	CCND1,CCND2,CCND3,CCNE1,CDC27,CDK2,CDK4,CDK6,CDKN1A,CDKN1B,CDKN1C,E2F1,E2F2,E2F3,RB1,SKP2,TFDP1,TFDP2,UBE2D1,UBE2E1,CDC23,CDC16,CCNE2,ANAPC10,UBE2C,CDC26,FZR1,ANAPC5,ANAPC7,ANAPC11,ANAPC16,ANAPC15,UBE2S,ANAPC2,ANAPC4,ANAPC1
R-HSA-198933	Immunoregulatory interactions between a Lymphoid and a non-Lymphoid cell	133	90.98%	-0.914599	0.572962	0.728799	CD200R1,B2M,C3,CD1A,CD1B,CD1C,CD1D,CD3D,CD3E,CD3G,CD247,CD8A,CD8B,CD19,CD22,CD33,SIGLEC6,CD34,CD40,CD40LG,CD81,CDH1,COL1A1,COL1A2,COL2A1,COL3A1,COL17A1,CXADR,FCGR1A,FCGR2B,FCGR3A,HLA-A,HLA-B,HLA-C,HLA-E,HLA-F,HLA-G,ICAM1,ICAM2,ICAM3,ICAM4,ITGA4,ITGAL,ITGB1,ITGB2,ITGB7,KIR2DS1,KIR3DL1,KLRB1,KLRD1,LAIR1,LAIR2,SH2D1A,RAET1E,CD99,MICB,CD200,PVR,NECTIN2,SELL,SFTPD,SIGLEC1,MICA,ICAM5,TYROBP,VCAM1,MADCA…
R-HSA-1296041	Activation of G protein gated Potassium channels	29	100.00%	-0.912565	0.555602	0.71108	GABBR1,GNB1,GNB2,GNB3,GNG3,GNG4,GNG5,GNG7,GNG10,GNG11,GNGT1,GNGT2,KCNJ2,KCNJ3,KCNJ4,KCNJ5,KCNJ6,KCNJ9,KCNJ10,KCNJ12,KCNJ15,KCNJ16,GABBR2,GNB5,GNG13,GNG2,GNG12,GNB4,GNG8
R-HSA-1296059	G protein gated Potassium channels	29	100.00%	-0.912565	0.555602	0.71108	GABBR1,GNB1,GNB2,GNB3,GNG3,GNG4,GNG5,GNG7,GNG10,GNG11,GNGT1,GNGT2,KCNJ2,KCNJ3,KCNJ4,KCNJ5,KCNJ6,KCNJ9,KCNJ10,KCNJ12,KCNJ15,KCNJ16,GABBR2,GNB5,GNG13,GNG2,GNG12,GNB4,GNG8
R-HSA-997272	Inhibition of voltage gated Ca2+ channels via Gbeta/gamma subunits	29	100.00%	-0.912565	0.555602	0.71108	GABBR1,GNB1,GNB2,GNB3,GNG3,GNG4,GNG5,GNG7,GNG10,GNG11,GNGT1,GNGT2,KCNJ2,KCNJ3,KCNJ4,KCNJ5,KCNJ6,KCNJ9,KCNJ10,KCNJ12,KCNJ15,KCNJ16,GABBR2,GNB5,GNG13,GNG2,GNG12,GNB4,GNG8
R-HSA-5621575	CD209 (DC-SIGN) signaling	21	100.00%	-0.910329	0.55544	0.71108	CREBBP,EP300,FYN,HRAS,ICAM2,ICAM3,KRAS,LYN,NFKB1,NRAS,PAK1,PAK2,PAK3,PRKACA,PRKACB,PRKACG,RAF1,RELA,RELB,RPS6KA5,CD209
R-HSA-2672351	Stimuli-sensing channels	109	98.17%	-0.908346	0.580236	0.734418	ASIC2,ASIC1,ASPH,MLKL,CALM1,CALM2,CALM3,CASQ1,CASQ2,CLCA1,CLCN1,CLCN2,CLCN3,CLCN4,CLCN5,CLCN6,CLCN7,CLCNKA,CLCNKB,CLIC2,TSC22D3,STOM,SLC9B2,FKBP1B,TRPM1,BEST4,RAF1,RPS27A,RYR1,RYR2,RYR3,SCNN1A,SCNN1B,SCNN1D,SCNN1G,SGK1,SRI,TRPC1,TRPC3,TRPC4,TRPC5,TRPC6,TRPM2,ANO5,UBA52,UBB,BEST1,TRPV1,BSND,RIPK1,TRPA1,ASIC3,CLCA2,TRPM6,SGK2,TRDN,ANO9,SLC17A3,RIPK3,WWP1,BEST3,TRPM8,TRPM3,TTYH3,ANO7,TRPV2,ASIC5,SLC…
R-HSA-110330	Recognition and association of DNA glycosylase with site containing an affected purine	56	92.86%	-0.898695	0.579443	0.734418	H2AC19,H2AC8,H2AC7,H2AX,H2AZ1,H2BC5,H2BC3,MPG,MUTYH,OGG1,TERF1,TERF2,H3-4,H4C9,H2AC14,H2AC6,H2AC4,H2AC20,H2BC8,H2BC13,H2BC15,H2BC14,H2BC7,H2BC6,H2BC9,H2BC10,H2BC4,H2BC17,H2BC21,H4C1,H4C4,H4C6,H4C12,H4C3,H4C8,H4C2,H4C5,H4C13,H2BC11,H2AB1,H2BC12,TERF2IP,NEIL3,H2AJ,H4-16,POT1,H2BC1,TINF2,H2AZ2,H2BU1,H4C15,ACD
R-HSA-110331	Cleavage of the damaged purine	56	92.86%	-0.898695	0.579443	0.734418	H2AC19,H2AC8,H2AC7,H2AX,H2AZ1,H2BC5,H2BC3,MPG,MUTYH,OGG1,TERF1,TERF2,H3-4,H4C9,H2AC14,H2AC6,H2AC4,H2AC20,H2BC8,H2BC13,H2BC15,H2BC14,H2BC7,H2BC6,H2BC9,H2BC10,H2BC4,H2BC17,H2BC21,H4C1,H4C4,H4C6,H4C12,H4C3,H4C8,H4C2,H4C5,H4C13,H2BC11,H2AB1,H2BC12,TERF2IP,NEIL3,H2AJ,H4-16,POT1,H2BC1,TINF2,H2AZ2,H2BU1,H4C15,ACD
R-HSA-73927	Depurination	56	92.86%	-0.898695	0.579443	0.734418	H2AC19,H2AC8,H2AC7,H2AX,H2AZ1,H2BC5,H2BC3,MPG,MUTYH,OGG1,TERF1,TERF2,H3-4,H4C9,H2AC14,H2AC6,H2AC4,H2AC20,H2BC8,H2BC13,H2BC15,H2BC14,H2BC7,H2BC6,H2BC9,H2BC10,H2BC4,H2BC17,H2BC21,H4C1,H4C4,H4C6,H4C12,H4C3,H4C8,H4C2,H4C5,H4C13,H2BC11,H2AB1,H2BC12,TERF2IP,NEIL3,H2AJ,H4-16,POT1,H2BC1,TINF2,H2AZ2,H2BU1,H4C15,ACD
R-HSA-8854214	TBC/RABGAPs	46	95.65%	-0.898487	0.582335	0.735457	ARF6,RAB8A,TBC1D25,RAB4A,RAB5A,RAB5B,RAB6A,RAB5C,TSC1,TSC2,RAB7A,ULK1,RAB11A,RABEP1,RAB11B,RAB33A,OPTN,RAB7B,RAB35,GABARAP,GABARAPL2,TBC1D10C,TBC1D17,MAP1LC3B,RAB33B,TBC1D10A,TBC1D7,RAB6B,RAB8B,SYTL1,TBC1D3C,TBC1D13,TBC1D2,GGA2,GGA3,RABGAP1,TBC1D24,TBC1D14,TBC1D10B,GGA1,TBC1D16,RABGEF1,TBC1D20,TBC1D15
R-HSA-196757	Metabolism of folate and pterines	17	94.12%	-0.897369	0.570309	0.727656	DHFR,FOLR2,FPGS,DHFR2,MTHFD1,MTHFR,SHMT1,SHMT2,SLC19A1,MTHFS,MTHFD2,ALDH1L1,SLC46A1,MTHFD2L,SLC25A32,ALDH1L2
R-HSA-9022699	MECP2 regulates neuronal receptors and channels	17	100.00%	-0.895782	0.580844	0.734418	CREB1,FKBP5,GRIA2,GRIN2A,GRIN2B,HDAC1,HDAC2,MECP2,MET,OPRK1,OPRM1,PTPN1,PTPN4,SLC2A3,TRPC3,GPRIN1,SIN3A
R-HSA-168179	Toll Like Receptor TLR1:TLR2 Cascade	105	96.19%	-0.894505	0.59725	0.74897	AGER,APP,ATF1,BTK,CD14,CD36,CHUK,MAP3K8,CREB1,ATF2,MAPK14,DUSP3,DUSP4,DUSP6,DUSP7,ELK1,FGA,FGB,FGG,FOS,HMGB1,IKBKB,IRAK1,IRAK2,JUN,MEF2A,MEF2C,MAP3K1,MYD88,NFKB1,NFKB2,NFKBIA,NFKBIB,PPP2CA,PPP2CB,PPP2R1A,PPP2R1B,PPP2R5D,MAPK1,MAPK3,MAPK7,MAPK8,MAPK11,MAPK9,MAPK10,MAP2K1,MAP2K3,MAP2K6,MAP2K7,RELA,RPS6KA1,RPS6KA2,RPS6KA3,RPS27A,S100A1,S100A8,S100A9,S100A12,S100B,MAP2K4,SFTPD,SKP1,MAP3K7,TLR1,TLR2,T…
R-HSA-181438	Toll Like Receptor 2 (TLR2) Cascade	105	96.19%	-0.894505	0.59725	0.74897	AGER,APP,ATF1,BTK,CD14,CD36,CHUK,MAP3K8,CREB1,ATF2,MAPK14,DUSP3,DUSP4,DUSP6,DUSP7,ELK1,FGA,FGB,FGG,FOS,HMGB1,IKBKB,IRAK1,IRAK2,JUN,MEF2A,MEF2C,MAP3K1,MYD88,NFKB1,NFKB2,NFKBIA,NFKBIB,PPP2CA,PPP2CB,PPP2R1A,PPP2R1B,PPP2R5D,MAPK1,MAPK3,MAPK7,MAPK8,MAPK11,MAPK9,MAPK10,MAP2K1,MAP2K3,MAP2K6,MAP2K7,RELA,RPS6KA1,RPS6KA2,RPS6KA3,RPS27A,S100A1,S100A8,S100A9,S100A12,S100B,MAP2K4,SFTPD,SKP1,MAP3K7,TLR1,TLR2,T…
R-HSA-9675126	Diseases of mitotic cell cycle	38	100.00%	-0.894114	0.587356	0.740294	ATRX,CCND1,CCND2,CCND3,CCNE1,CDC27,CDK2,CDK4,CDK6,CDKN1A,CDKN1B,CDKN1C,DAXX,E2F1,E2F2,E2F3,RB1,SKP2,TFDP1,TFDP2,UBE2D1,UBE2E1,CDC23,CDC16,CCNE2,ANAPC10,UBE2C,CDC26,FZR1,ANAPC5,ANAPC7,ANAPC11,ANAPC16,ANAPC15,UBE2S,ANAPC2,ANAPC4,ANAPC1
R-HSA-352230	Amino acid transport across the plasma membrane	33	100.00%	-0.890482	0.586222	0.739614	SLC1A4,SLC1A5,SLC3A1,SLC3A2,SLC6A6,SLC6A12,SLC7A1,SLC7A2,SLC7A5,SLC43A1,SLC7A7,SLC7A6,SLC36A1,SLC38A3,SLC7A9,SLC6A14,SLC6A19,SLC38A1,SLC16A10,SLC7A3,SLC6A18,SLC38A2,SLC36A4,SLC6A20,SLC36A2,SLC38A4,SLC6A15,SLC7A8,SLC7A10,SLC7A11,SLC25A29,SLC43A2,SLC38A5
R-HSA-166016	Toll Like Receptor 4 (TLR4) Cascade	136	96.32%	-0.88788	0.608069	0.760239	AGER,BIRC2,BIRC3,APP,ATF1,BPI,BTK,CASP8,CD14,CD36,CHUK,MAP3K8,CREB1,ATF2,MAPK14,DNM1,DNM2,DUSP3,DUSP4,DUSP6,DUSP7,ELK1,FGA,FGB,FGG,FOS,HMGB1,IKBKB,IRAK1,IRAK2,IRF3,IRF7,ITGAM,ITGB2,JUN,LBP,CD180,MEF2A,MEF2C,MAP3K1,MYD88,NFKB1,NFKB2,NFKBIA,NFKBIB,PLCG2,PPP2CA,PPP2CB,PPP2R1A,PPP2R1B,PPP2R5D,MAPK1,MAPK3,MAPK7,MAPK8,MAPK11,MAPK9,MAPK10,MAP2K1,MAP2K3,MAP2K6,MAP2K7,PTPN4,PTPN11,RELA,RPS6KA1,RPS6KA2,RPS…
R-HSA-9013507	NOTCH3 Activation and Transmission of Signal to the Nucleus	25	96.00%	-0.886284	0.591608	0.744899	ADAM10,JAG1,EGF,EGFR,JAG2,NOTCH3,YBX1,PSEN1,PSEN2,RPS27A,UBA52,UBB,NEURL1,TACC3,WWP2,MIB2,APH1B,APH1A,NEURL1B,DLL4,PSENEN,NCSTN,MIB1,DLL1
R-HSA-196854	Metabolism of vitamins and cofactors	190	98.42%	-0.883955	0.629141	0.768058	ACACA,ACACB,ACP5,PARP4,AKT1,AOX1,APOA1,APOA2,APOA4,APOB,APOC2,APOC3,APOE,BST1,BTD,CALM1,CALM2,CALM3,CD38,AKR1C4,CLPS,CTRB1,CYB5A,CYP8B1,AKR1C1,DHFR,CYB5R3,FASN,GPC4,GPC5,FOLR2,FPGS,NADK2,GCH1,GCHFR,CBLIF,GPC3,GPC1,MMAA,HLCS,HSP90AA1,HSPG2,IDH1,LDLR,LPL,LRP1,LRP2,DHFR2,MOCS1,MOCS2,ABCC1,MTHFD1,MTHFR,MTR,MTRR,MMUT,NNMT,NOS3,NT5E,PC,PCCA,PCCB,ENPP1,ENPP2,ENPP3,PNLIP,PRKG2,PRSS3,PTGIS,PTGS2,PTS,ABCD4…
R-HSA-141424	Amplification of signal from the kinetochores	96	97.92%	-0.882005	0.614859	0.763765	BIRC5,BUB1,BUB1B,CDC20,CENPA,CENPC,CENPE,CENPF,DYNC1H1,DYNC1I1,DYNC1I2,DYNC1LI2,CENPI,INCENP,KIF2A,MAD2L1,NUP98,PAFAH1B1,PLK1,PPP1CC,PPP2CA,PPP2CB,PPP2R1A,PPP2R1B,PPP2R5A,PPP2R5B,PPP2R5C,PPP2R5D,PPP2R5E,RANBP2,RANGAP1,RPS27,CLIP1,SEC13,XPO1,CENPP,MAD1L1,DYNLL1,ZW10,BUB3,AURKB,DYNLL2,KNTC1,CKAP5,NDC80,NUDC,KIF2C,ZWINT,PMF1,MIS12,CENPM,NUP37,CENPO,CENPU,NUP85,DSN1,CENPT,B9D2,NDEL1,SEH1L,KIF18A,SPC2…
R-HSA-141444	Amplification of signal from unattached kinetochores via a MAD2 inhibitory signal	96	97.92%	-0.882005	0.614859	0.763765	BIRC5,BUB1,BUB1B,CDC20,CENPA,CENPC,CENPE,CENPF,DYNC1H1,DYNC1I1,DYNC1I2,DYNC1LI2,CENPI,INCENP,KIF2A,MAD2L1,NUP98,PAFAH1B1,PLK1,PPP1CC,PPP2CA,PPP2CB,PPP2R1A,PPP2R1B,PPP2R5A,PPP2R5B,PPP2R5C,PPP2R5D,PPP2R5E,RANBP2,RANGAP1,RPS27,CLIP1,SEC13,XPO1,CENPP,MAD1L1,DYNLL1,ZW10,BUB3,AURKB,DYNLL2,KNTC1,CKAP5,NDC80,NUDC,KIF2C,ZWINT,PMF1,MIS12,CENPM,NUP37,CENPO,CENPU,NUP85,DSN1,CENPT,B9D2,NDEL1,SEH1L,KIF18A,SPC2…
R-HSA-428157	Sphingolipid metabolism	90	96.67%	-0.880907	0.610236	0.760908	ALDH3B1,ALDH3A2,ARSA,ARSB,STS,ARSD,ARSL,ARSF,ASAH1,CSNK1G2,SPTSSB,KDSR,GALC,B4GALNT1,GBA,GLA,GLB1,GM2A,HEXA,HEXB,SGMS2,NEU1,NEU2,OSBP,CTSA,PRKD1,SMPD1,SMPD2,UGCG,UGT8,CERS3,SPTSSA,DEGS1,PLPP1,PLPP2,PLPP3,B3GALNT1,SPHK1,SGPL1,VAPB,VAPA,SPTLC2,CERT1,SPTLC1,NEU3,ENPP7,SAMD8,ARSI,ACER2,FA2H,GLB1L,CERS4,ARSJ,CPTP,SGPP1,ESYT3,GLTP,ARSH,PPM1L,SPTLC3,ACER3,ARSK,SMPD3,SMPD4,ARSG,SUMF1,ESYT1,PRKD3,SPHK2,CE…
R-HSA-211859	Biological oxidations	222	91.89%	-0.877453	0.644719	0.778774	NAT1,NAT2,AADAC,AOC1,ACY1,ADH1A,ADH1B,ADH4,ADH5,ADH6,ADH7,PAOX,AHCY,AHR,ALDH1A1,ALDH2,ALDH3A1,ALDH1B1,AOC2,ARNT,CYP4F12,BPHL,CBR3,CES1,COMT,CYP1A1,CYP1A2,CYP1B1,CYP2A6,CYP2A7,CYP3A7,CYP2A13,CYP2B6,CYP2C19,CYP2C8,CYP2C9,CYP2C18,CYP2D6,CYP2E1,CYP2F1,CYP2J2,CYP3A4,CYP3A5,CYP4B1,CYP7A1,CYP8B1,CYP11A1,CYP11B1,CYP11B2,CYP19A1,CYP21A2,CYP24A1,CYP26A1,CYP27A1,CYP27B1,CYP51A1,CYB5R3,DPEP1,SLC26A2,EPHX1,ES…
R-HSA-69618	Mitotic Spindle Checkpoint	113	98.23%	-0.876196	0.6231	0.766027	BIRC5,BUB1,BUB1B,CDC20,CDC27,CENPA,CENPC,CENPE,CENPF,DYNC1H1,DYNC1I1,DYNC1I2,DYNC1LI2,CENPI,INCENP,KIF2A,MAD2L1,NUP98,PAFAH1B1,PLK1,PPP1CC,PPP2CA,PPP2CB,PPP2R1A,PPP2R1B,PPP2R5A,PPP2R5B,PPP2R5C,PPP2R5D,PPP2R5E,RANBP2,RANGAP1,RPS27,CLIP1,SEC13,UBE2D1,UBE2E1,XPO1,CENPP,MAD1L1,DYNLL1,CDC23,CDC16,ZW10,BUB3,AURKB,DYNLL2,KNTC1,CKAP5,ANAPC10,NDC80,NUDC,KIF2C,UBE2C,ZWINT,PMF1,MIS12,CENPM,NUP37,CENPO,CENPU…
R-HSA-2559580	Oxidative Stress Induced Senescence	127	93.70%	-0.872507	0.627609	0.76694	BMI1,CDK4,CDK6,CDKN2A,CDKN2B,CDKN2C,CDKN2D,MAPK14,E2F1,E2F2,E2F3,PHC1,PHC2,EZH2,FOS,H2AC19,H2AC8,H2AC7,H2AX,H2AZ1,H2BC5,H2BC3,H3-3A,H3-3B,IFNB1,JUN,MDM2,MDM4,MAP3K5,MOV10,MAPK1,MAPK3,MAPK8,MAPK11,MAPK9,MAPK10,MAP2K3,MAP2K6,MAP2K7,RBBP4,RBBP7,RING1,RNF2,RPS27A,H3C15,MAP2K4,TFDP1,TFDP2,TP53,TXN,UBA52,UBB,MAPKAPK3,H4C9,H2AC14,H2AC6,H2AC4,H2AC20,H2BC8,H2BC13,H2BC15,H2BC14,H2BC7,H2BC6,H2BC9,H2BC10,H2B…
R-HSA-8851708	Signaling by FGFR2 IIIa TM	19	100.00%	-0.872377	0.607143	0.759845	FGF1,FGF2,FGFR2,GTF2F1,GTF2F2,NCBP1,POLR2A,POLR2B,POLR2C,POLR2D,POLR2E,POLR2F,POLR2G,POLR2H,POLR2I,POLR2J,POLR2K,POLR2L,NCBP2
R-HSA-9616222	Transcriptional regulation of granulopoiesis	90	95.56%	-0.870808	0.623246	0.766027	KLF5,RUNX1,CBFB,CDK2,CDK4,CDKN1A,CEBPA,CEBPB,CEBPE,CREB1,CSF3R,E2F1,EP300,FLI1,GATA2,GFI1,H2AC19,H2AC8,H2AC7,H2AX,H2AZ1,H2BC5,H2BC3,H3-3A,H3-3B,IL6R,KMT2A,MYB,MYC,PML,RARA,H3C15,RXRA,SPI1,STAT3,TAL1,TFDP1,TFDP2,DEK,H4C9,H2AC14,H2AC6,H2AC4,H2AC20,H2BC8,H2BC13,H2BC15,H2BC14,H2BC7,H2BC6,H2BC9,H2BC10,H2BC4,H2BC17,H2BC21,H3C1,H3C4,H3C3,H3C6,H3C11,H3C8,H3C12,H3C10,H3C2,H4C1,H4C4,H4C6,H4C12,H4C3,H4C8,H4…
R-HSA-159418	Recycling of bile acids and salts	18	100.00%	-0.87029	0.613233	0.763626	ALB,BAAT,FABP6,SLC51A,RXRA,SLC10A1,SLC10A2,SLCO1A2,ABCB11,NCOA1,ABCC3,NR1H4,NCOA2,SLCO1B1,SLC27A5,STARD5,SLC51B,SLCO1B3
R-HSA-3214841	PKMTs methylate histone lysines	71	97.18%	-0.870005	0.622801	0.766027	MECOM,EZH2,KMT2A,NFKB1,NFKB2,RBBP4,RBBP5,RBBP7,RELA,H3C15,SUV39H1,NSD2,KMT2D,H4C9,H3C1,H3C4,H3C3,H3C6,H3C11,H3C8,H3C12,H3C10,H3C2,H4C1,H4C4,H4C6,H4C12,H4C3,H4C8,H4C2,H4C5,H4C13,EED,H3C7,ASH2L,SETD1A,KMT2B,SETDB1,EHMT2,WDR5,SUV39H2,EHMT1,SETD6,SETD7,SETDB2,KMT5B,SETD3,DOT1L,DPY30,KMT5C,NSD3,ATF7IP,SETD1B,ASH1L,KMT2E,H4-16,AEBP2,SUZ12,SMYD2,PRDM9,KMT2C,KMT5A,H3C14,SETD2,H4C15,H3C13,PRDM16,NSD1,SMYD3
R-HSA-211897	Cytochrome P450 - arranged by substrate type	66	96.97%	-0.868768	0.623242	0.766027	AHR,ARNT,CYP4F12,CYP1A1,CYP1A2,CYP1B1,CYP2A6,CYP2A7,CYP3A7,CYP2A13,CYP2B6,CYP2C19,CYP2C8,CYP2C9,CYP2C18,CYP2D6,CYP2E1,CYP2F1,CYP2J2,CYP3A4,CYP3A5,CYP4B1,CYP7A1,CYP8B1,CYP11A1,CYP11B1,CYP11B2,CYP19A1,CYP21A2,CYP24A1,CYP26A1,CYP27A1,CYP27B1,CYP51A1,FDX1,FDXR,CYP4F3,POMC,POR,PTGIS,RXRA,TBXAS1,CYP4F2,NCOA1,CYP7B1,ARNT2,NR1H4,NCOA2,CYP46A1,CYP4F8,CYP26C1,FDX2,CYP2U1,CYP39A1,CYP2R1,CYP2W1,CYP4A22,CYP4V…
R-HSA-5654221	Phospholipase C-mediated cascade; FGFR2	18	100.00%	-0.867576	0.615738	0.763765	FGF1,FGF2,FGF3,FGF4,FGF5,FGF6,FGF7,FGF8,FGF9,FGF10,FGFR2,PLCG1,FGF23,FGF18,FGF17,FGF16,FGF20,FGF22
R-HSA-912446	Meiotic recombination	86	95.35%	-0.86682	0.631051	0.768881	ATM,BLM,BRCA1,BRCA2,CDK2,CDK4,H2AC19,H2AC8,H2AC7,H2AX,H2AZ1,H2BC5,H2BC3,H3-3A,H3-3B,MLH1,MRE11,MSH4,MSH5,NBN,RAD51,RAD51C,RBBP8,RPA1,RPA2,RPA3,H3C15,TOP3A,H3-4,H4C9,H2AC14,H2AC6,H2AC4,H2AC20,H2BC8,H2BC13,H2BC15,H2BC14,H2BC7,H2BC6,H2BC9,H2BC10,H2BC4,H2BC17,H2BC21,H3C1,H3C4,H3C3,H3C6,H3C11,H3C8,H3C12,H3C10,H3C2,H4C1,H4C4,H4C6,H4C12,H4C3,H4C8,H4C2,H4C5,H4C13,H3C7,H2BC11,RAD50,DMC1,H2AB1,MND1,H2BC12,…
R-HSA-8853884	Transcriptional Regulation by VENTX	41	95.12%	-0.866342	0.6208	0.766027	CCND1,CDC27,CDKN2A,CEBPB,CSF1R,CTNNB1,IL6,MOV10,NFKB1,RELA,TCF7L2,TP53,UBE2D1,UBE2E1,CDC23,CDC16,ANAPC10,EHMT2,UBE2C,EHMT1,CDC26,LEF1,FZR1,ANAPC5,ANAPC7,ANAPC11,ANAPC16,TNRC6B,TNRC6C,ANAPC15,AGO1,VENTX,TNRC6A,UBE2S,AGO4,AGO3,ANAPC2,ANAPC4,ANAPC1
R-HSA-75893	TNF signaling	46	93.48%	-0.865529	0.62556	0.766027	BIRC2,BIRC3,XIAP,CASP8,CHUK,CYLD,IKBKB,RPS27A,SMPD2,ADAM17,MAP3K7,TNF,TNFAIP3,TNFRSF1A,TRAF1,TRAF2,UBA52,UBB,USP4,NSMAF,IKBKG,MADD,TRADD,RIPK1,FADD,CFLAR,TAX1BP1,USP2,BAG4,RACK1,TAB1,RBCK1,SHARPIN,SPPL2A,RNF31,SMPD3,TAB2,SPPL2B,OTUD7B,OTULIN,CLIP3,USP21,TAB3
R-HSA-73894	DNA Repair	335	96.42%	-0.865326	0.668123	0.791805	ABL1,ACTL6A,PARP1,APBB1,APEX1,ATM,ATR,BARD1,BLM,BPHL,BRCA1,BRCA2,EME2,CCNA2,CCNH,CDK2,CDK7,CETN2,CHEK1,ERCC8,DDB1,DDB2,DNA2,EP300,ERCC1,ERCC2,EYA4,ERCC3,ERCC4,ERCC5,RNF168,EYA1,EYA2,EYA3,FANCA,FANCC,FANCD2,FANCE,FANCB,FANCF,FANCG,FEN1,XRCC6,GPS1,H2AC19,MSH6,GTF2H1,GTF2H3,GTF2H4,H2AC8,H2AC7,H2AX,H2AZ1,H2BC5,H2BC3,HMGN1,HUS1,FAAP20,KPNA2,LIG1,LIG3,LIG4,MGMT,MLH1,MNAT1,MPG,MRE11,MSH2,MSH3,MUTYH,CENP…
R-HSA-201451	Signaling by BMP	28	100.00%	-0.864492	0.622451	0.766027	ACVR2A,ACVR2B,ACVRL1,AMH,AMHR2,BMP2,BMPR1A,BMPR1B,BMPR2,GDF2,SMAD1,SMAD4,SMAD5,SMAD6,SMAD7,SMAD9,SKI,UBE2D1,UBE2D3,NOG,CER1,ZFYVE16,FSTL1,SMURF1,CHRDL1,BMP10,GREM2,SMURF2
R-HSA-422085	Synthesis, secretion, and deacylation of Ghrelin	19	100.00%	-0.862967	0.618704	0.765838	ACHE,BCHE,CRHR2,GCG,GH1,IGF1,INS,LEP,PCSK1,UCN,PLA2G7,KLF4,SPCS2,GHRL,SEC11A,SEC11C,SPCS3,SPCS1,MBOAT4
R-HSA-1368082	RORA activates gene expression	18	100.00%	-0.862708	0.623878	0.766027	CPT1A,CREBBP,EP300,PPARA,MED1,RORA,RXRA,SMARCD3,SREBF1,TBL1X,NCOA1,CARM1,NCOA2,TBL1XR1,CHD9,HELZ2,NCOA6,TGS1
R-HSA-383280	Nuclear Receptor transcription pathway	52	100.00%	-0.861284	0.637473	0.773577	NR0B1,AR,NR2F6,ESR1,ESR2,ESRRA,ESRRB,ESRRG,NR5A2,NR5A1,NR6A1,NR3C1,NR4A1,HNF4A,HNF4G,NR3C2,NR4A2,PGR,PPARA,PPARD,PPARG,MED1,RARA,RARB,RARG,RORA,RORC,RXRA,RXRB,RXRG,NR2F1,THRA,THRB,NR2E1,NR2C1,NR2C2,NR1H2,VDR,NR4A3,NR0B2,NR1I2,NR1D1,NCOR1,NCOR2,NR1I3,NR1H4,NR1D2,NR2E3,NR1H3,NR2C2AP,NRBP1,NRBF2
R-HSA-2979096	NOTCH2 Activation and Transmission of Signal to the Nucleus	22	95.45%	-0.861031	0.630259	0.768669	ADAM10,JAG1,CNTN1,JAG2,MDK,NOTCH2,PSEN1,PSEN2,RPS27A,UBA52,UBB,NEURL1,MIB2,APH1B,APH1A,NEURL1B,DLL4,PSENEN,NCSTN,MIB1,DLL1
R-HSA-69183	Processive synthesis on the lagging strand	15	100.00%	-0.8593	0.627559	0.76694	DNA2,FEN1,LIG1,PCNA,POLA1,POLD1,POLD2,PRIM1,PRIM2,RPA1,RPA2,RPA3,POLD3,POLA2,POLD4
R-HSA-5654700	FRS-mediated FGFR2 signaling	25	100.00%	-0.858533	0.63431	0.77134	FGF1,FGF2,FGF3,FGF4,FGF5,FGF6,FGF7,FGF8,FGF9,FGF10,FGFR2,GRB2,HRAS,KRAS,NRAS,PTPN11,SOS1,FGF23,FGF18,FGF17,FGF16,FRS3,FRS2,FGF20,FGF22
R-HSA-5619115	Disorders of transmembrane transporters	176	98.86%	-0.855412	0.663286	0.790349	ABCA1,ABCA3,ABCD1,APOA1,ABCC6,AVP,AVPR1A,AVPR1B,AVPR2,BSG,CFTR,ABCC2,CP,SLC26A3,SLC26A2,GCK,GCKR,HK1,KCNJ11,SLC11A2,NUP88,NUP98,SLC22A18,SLC26A4,ABCB4,PSMA1,PSMA2,PSMA3,PSMA4,PSMA5,PSMA6,PSMA7,PSMB1,PSMB2,PSMB3,PSMB4,PSMB5,PSMB6,PSMB7,PSMB8,PSMB9,PSMB10,PSMC1,PSMC2,PSMC3,PSMC4,PSMC5,PSMC6,PSMD1,PSMD2,PSMD3,PSMD4,PSMD5,PSMD7,PSMD8,PSMD9,PSMD10,PSMD11,PSMD12,PSMD13,PSME1,PSME2,ABCD4,RANBP2,RHAG,RNF…
R-HSA-72306	tRNA processing	107	99.07%	-0.855399	0.654375	0.785755	CSTF2,DDX1,TRDMT1,EPRS1,HSD17B10,ADAT2,METTL1,NUP88,NUP98,RAN,RANBP2,SEC13,TPR,NUP214,AAAS,LAGE3,RAE1,NUP155,NUP93,PRORP,NUP58,LCMT2,NUP153,POP7,RPP30,RPP38,NUP50,POP4,WDR4,RPP40,CPSF4,POP1,CLP1,NUP42,RPP14,XPOT,ZBTB8OS,NUP37,TSEN34,C2orf49,QTRT2,RPP21,NUP85,TP53RK,PUS1,ADAT3,TSEN2,URM1,QTRT1,SEH1L,TRMT61A,PUS3,TSEN15,TPRKB,TRNT1,POP5,RTCB,TRMT112,TRMT6,RTRAF,GTPBP3,CTU2,NUP54,NUP43,FAM98B,TRMT13…
R-HSA-1660661	Sphingolipid de novo biosynthesis	44	97.73%	-0.85445	0.641775	0.776623	ALDH3B1,ALDH3A2,CSNK1G2,SPTSSB,KDSR,SGMS2,OSBP,PRKD1,CERS3,SPTSSA,DEGS1,PLPP1,PLPP2,PLPP3,SPHK1,SGPL1,VAPB,VAPA,SPTLC2,CERT1,SPTLC1,SAMD8,ACER2,FA2H,CERS4,SGPP1,PPM1L,SPTLC3,ACER3,PRKD3,SPHK2,CERS6,DEGS2,CERS5,PRKD2,SPNS2,ACER1,ORMDL1,ORMDL3,ORMDL2,SGMS1,CERS2,SGPP2
R-HSA-174414	Processive synthesis on the C-strand of the telomere	19	100.00%	-0.854227	0.632535	0.769935	BLM,DNA2,FEN1,LIG1,PCNA,POLD1,POLD2,RPA1,RPA2,RPA3,TERF1,TERF2,WRN,POLD3,TERF2IP,POLD4,POT1,TINF2,ACD
R-HSA-1989781	PPARA activates gene expression	117	98.29%	-0.853454	0.659796	0.790349	ABCA1,ACADM,ACOX1,PLIN2,AGT,AHR,ALAS1,APOA1,APOA2,ARNT,ARNTL,CCNC,CD36,CDK8,CPT1A,CPT2,CREBBP,CYP1A1,CYP7A1,EP300,ESRRA,FABP1,ACSL1,FDFT1,FHL2,PPARGC1B,GPS2,HMGCR,HMGCS1,HMGCS2,FADS1,ME1,MTF1,NFYA,NFYB,NFYC,NPAS2,NRF1,ABCB4,PPARA,PPARG,MED1,RORA,RXRA,RXRB,SMARCD3,SP1,SREBF1,SREBF2,SULT2A1,MED22,TBL1X,TXNRD1,MED11,NR1H2,NCOA3,NCOA1,PEX11A,HDAC3,MED14,MED21,MED23,MED17,MED26,MED27,MED7,MED20,NR1D1,…
R-HSA-212165	Epigenetic regulation of gene expression	151	93.38%	-0.852861	0.66358	0.790349	CCNH,CDK7,CHD3,CHD4,DNMT1,DNMT3A,DNMT3B,EP300,ERCC2,ERCC3,EZH2,KAT2A,H2AC19,GSK3B,GTF2H1,GTF2H3,GTF2H4,H2AC8,H2AC7,H2AX,H2AZ1,H2BC5,H2BC3,H3-3A,H3-3B,HDAC1,HDAC2,JARID2,TET3,MNAT1,MYO1C,PHF1,POLR2E,POLR2F,POLR2H,POLR2K,POLR2L,RBBP4,RBBP7,H3C15,SUV39H1,TBP,TDG,TTF1,UBTF,DEK,H4C9,H2AC14,H2AC6,H2AC4,H2AC20,H2BC8,H2BC13,H2BC15,H2BC14,H2BC7,H2BC6,H2BC9,H2BC10,H2BC4,H2BC17,H2BC21,H3C1,H3C4,H3C3,H3C6,H3…
R-HSA-446652	Interleukin-1 family signaling	141	97.87%	-0.851928	0.662834	0.790349	AGER,ALOX5,APP,CASP1,CHUK,MAP3K8,CTSG,HMGB1,IKBKB,IL1A,IL1B,IL1R1,IL1RAP,IL1RN,IL4,IL13,IL18,IRAK1,IRAK2,SMAD3,MAP3K3,MYD88,NFKB1,NFKB2,NFKBIA,NFKBIB,MAPK8,MAP2K1,MAP2K6,PSMA1,PSMA2,PSMA3,PSMA4,PSMA5,PSMA6,PSMA7,PSMB1,PSMB2,PSMB3,PSMB4,PSMB5,PSMB6,PSMB7,PSMB8,PSMB9,PSMB10,PSMC1,PSMC2,PSMC3,PSMC4,PSMC5,PSMC6,PSMD1,PSMD2,PSMD3,PSMD4,PSMD5,PSMD7,PSMD8,PSMD9,PSMD10,PSMD11,PSMD12,PSMD13,PSME1,PSME2,PT…
R-HSA-379724	tRNA Aminoacylation	42	97.62%	-0.846307	0.652873	0.785429	AARS1,CARS1,DARS1,EPRS1,FARSA,GARS1,HARS1,IARS1,KARS1,MARS1,NARS1,PPA1,QARS1,RARS1,SARS1,TARS1,VARS1,WARS1,AIMP2,YARS1,AIMP1,EEF1E1,WARS2,FARS2,CARS2,NARS2,TARS2,YARS2,LARS1,SARS2,DARS2,IARS2,LARS2,HARS2,RARS2,VARS2,AARS2,PARS2,EARS2,PPA2,MARS2
R-HSA-418990	Adherens junctions interactions	33	93.94%	-0.845759	0.649767	0.783246	ANG,CDH1,CDH2,CDH3,CDH4,CDH5,CDH6,CDH7,CDH8,CDH9,CDH10,CDH11,CDH12,CDH13,CDH15,CDH17,CDH18,CTNNA1,CTNNB1,CTNND1,JUP,AFDN,PVR,NECTIN1,NECTIN2,NECTIN4,CADM1,CADM2,CADM3,NECTIN3,CDH24
R-HSA-5686938	Regulation of TLR by endogenous ligand	21	100.00%	-0.844758	0.653472	0.785429	APOB,CD14,CD36,GSDME,FGA,FGB,FGG,HMGB1,LBP,S100A1,S100A8,S100A9,SFTPD,TLR1,TLR2,TLR4,SFTPA2,TLR6,GSDMD,LY96,SFTPA1
R-HSA-8878159	Transcriptional regulation by RUNX3	97	97.94%	-0.841784	0.674603	0.796211	JAG1,ZFHX3,CCND1,RUNX1,RUNX3,CBFB,CDKN1A,CDKN2A,CREBBP,CCN2,CTNNB1,EP300,FOXO3,KAT2A,HES1,RBPJ,ITGA4,ITGAL,KRAS,SMAD3,SMAD4,MDM2,MYC,NOTCH1,PSMA1,PSMA2,PSMA3,PSMA4,PSMA5,PSMA6,PSMA7,PSMB1,PSMB2,PSMB3,PSMB4,PSMB5,PSMB6,PSMB7,PSMB8,PSMB9,PSMB10,PSMC1,PSMC2,PSMC3,PSMC4,PSMC5,PSMC6,PSMD1,PSMD2,PSMD3,PSMD4,PSMD5,PSMD7,PSMD8,PSMD9,PSMD10,PSMD11,PSMD12,PSMD13,PSME1,PSME2,BRD2,RORC,RPS27A,SPP1,SRC,TCF7,T…
R-HSA-9707616	Heme signaling	47	100.00%	-0.840293	0.663918	0.790349	APOA1,APOB,ARNTL,BACH1,CREB1,ATF2,CREBBP,EP300,HBA1,HBA2,HBB,HMOX1,CRTC2,MEF2C,MEF2D,NFE2L2,NPAS2,PPARA,MED1,RORA,RXRA,SMARCD3,TBL1X,TLR4,XPO1,MAFK,NRIP1,NCOA1,HDAC3,NR1D1,CLOCK,NCOR1,CARM1,NCOA2,RAI1,PPARGC1A,TBL1XR1,CHD9,SLC46A1,CLEC1B,HELZ2,NCOA6,CRTC1,SIRT1,LY96,TGS1,CRTC3
R-HSA-1963640	GRB2 events in ERBB2 signaling	16	100.00%	-0.838389	0.661031	0.790349	BTC,HBEGF,EGF,EGFR,ERBB2,ERBB4,EREG,GRB2,NRG1,HRAS,KRAS,NRAS,SOS1,NRG2,NRG3,NRG4
R-HSA-9696270	RND2 GTPase cycle	43	100.00%	-0.836514	0.667591	0.791805	ALDH3A2,ARHGAP1,ARHGAP5,DST,CAV1,DSG1,EPHA2,GOLGA3,ARHGAP35,KTN1,PIK3R1,PIK3R2,PTPN13,TFRC,TNFAIP1,RND2,PKP4,DLG5,TXNL1,KIF14,NUDC,FRS3,FRS2,CKAP4,WDR6,NISCH,VANGL1,LRRC1,ANKRD26,DEPDC1B,FNBP1,UHRF1BP1L,PLXND1,SCRIB,LEMD3,MUC13,VANGL2,KCTD13,KIDINS220,FAM83B,UBXN11,PRAG1,RBMX
R-HSA-5578749	Transcriptional regulation by small RNAs	106	95.28%	-0.82943	0.688714	0.809793	H2AC19,H2AC8,H2AC7,H2AX,H2AZ1,H2BC5,H2BC3,H3-3A,H3-3B,NUP88,NUP98,POLR2A,POLR2B,POLR2C,POLR2D,POLR2E,POLR2F,POLR2G,POLR2H,POLR2I,POLR2J,POLR2K,POLR2L,RAN,RANBP2,H3C15,SEC13,TPR,NUP214,AAAS,H4C9,H2AC14,H2AC6,H2AC4,H2AC20,H2BC8,H2BC13,H2BC15,H2BC14,H2BC7,H2BC6,H2BC9,H2BC10,H2BC4,H2BC17,H2BC21,H3C1,H3C4,H3C3,H3C6,H3C11,H3C8,H3C12,H3C10,H3C2,H4C1,H4C4,H4C6,H4C12,H4C3,H4C8,H4C2,H4C5,H4C13,RAE1,H3C7,H2…
R-HSA-5621480	Dectin-2 family	28	96.43%	-0.824928	0.673981	0.796211	MUC21,FCER1G,FYN,LYN,MUC20,MUC1,MUC3A,MUC4,MUC5AC,MUC6,MUC7,PLCG2,CLEC4C,SYK,MUC5B,MUC17,MUC12,CLEC10A,CLEC4D,MUC15,CLEC4A,MUCL1,MUC19,MUC13,CLEC4E,CLEC6A,MUC16
R-HSA-75876	Synthesis of very long-chain fatty acyl-CoAs	24	100.00%	-0.817185	0.683631	0.805338	ACSF3,ACSL1,ACSL3,ACSL4,HSD17B3,HACD2,ELOVL4,HACD4,HACD1,TECR,SLC27A3,ELOVL6,ELOVL7,ACSBG2,ELOVL3,HSD17B12,HACD3,ACSL5,ELOVL2,ACSBG1,ACSL6,TECRL,ELOVL5,ELOVL1
R-HSA-4641262	Disassembly of the destruction complex and recruitment of AXIN to the membrane	31	100.00%	-0.816947	0.692618	0.813613	APC,CAV1,CSNK1A1,CSNK1G2,CTNNB1,DVL1,DVL2,DVL3,FZD2,GSK3B,LRP6,LRP5,PPP2CA,PPP2CB,PPP2R1A,PPP2R1B,PPP2R5A,PPP2R5B,PPP2R5C,PPP2R5D,PPP2R5E,WNT1,WNT8A,WNT8B,FZD5,AMER1,AXIN1,FZD1,FRAT1,FRAT2,WNT3A
R-HSA-451927	Interleukin-2 family signaling	44	97.73%	-0.815133	0.694474	0.814732	CSF2,CSF2RA,CSF2RB,PTK2B,GRB2,IL2,IL2RA,IL2RB,IL2RG,IL3,IL3RA,IL5,IL5RA,IL9,IL9R,IL15,IL15RA,INPP5D,INPPL1,JAK1,JAK2,JAK3,LCK,PIK3CA,PIK3CB,PIK3CD,PIK3R1,PIK3R2,PTPN6,SHC1,SOS1,SOS2,STAT1,STAT3,STAT4,STAT5A,STAT5B,SYK,PIK3R3,GAB2,IL21R,HAVCR2,IL21
R-HSA-212300	PRC2 methylates histones and DNA	73	94.52%	-0.812471	0.69924	0.817532	DNMT1,DNMT3A,DNMT3B,EZH2,H2AC19,H2AC8,H2AC7,H2AX,H2AZ1,H2BC5,H2BC3,H3-3A,H3-3B,JARID2,PHF1,RBBP4,RBBP7,H3C15,H4C9,H2AC14,H2AC6,H2AC4,H2AC20,H2BC8,H2BC13,H2BC15,H2BC14,H2BC7,H2BC6,H2BC9,H2BC10,H2BC4,H2BC17,H2BC21,H3C1,H3C4,H3C3,H3C6,H3C11,H3C8,H3C12,H3C10,H3C2,H4C1,H4C4,H4C6,H4C12,H4C3,H4C8,H4C2,H4C5,H4C13,EED,H3C7,H2BC11,H2AB1,H2BC12,MTF2,H2AJ,H4-16,AEBP2,SUZ12,PHF19,H2BC1,H3C14,H2AZ2,H2BU1,H4C15…
R-HSA-2173782	Binding and Uptake of Ligands by Scavenger Receptors	42	92.86%	-0.810897	0.696725	0.816126	ALB,AMBP,APOA1,APOB,APOE,CALR,CD36,SCARB1,COL1A1,COL1A2,COL3A1,COL4A1,COL4A2,FTH1,HBA1,HBA2,HBB,HP,HPX,HSP90AA1,JCHAIN,LRP1,MSR1,MASP1,SPARC,HSP90B1,APOL1,SCARF1,MARCO,CD163,HYOU1,HSPH1,COLEC11,COLEC12,SCGB3A2,SSC5D,STAB2,STAB1,SCARA5
R-HSA-1483206	Glycerophospholipid biosynthesis	129	98.45%	-0.808397	0.714006	0.827794	ACHE,ALPI,BCHE,CDS1,CHAT,CHKA,CHKB,CSNK2A2,CSNK2B,GPD1,GPD2,HADHA,HADHB,LIPH,PLD6,PCYT1A,PLA2G1B,PLA2G2A,PLA2G4A,PLA2G5,PLD1,PLD2,PCYT2,PLAAT4,GPAT4,TAFAZZIN,ABHD3,SLC44A5,PLA2G6,PLA2G10,GNPAT,PLA2G4C,DGAT1,CDS2,CPNE3,CPNE1,CPNE6,PCYT1B,PGS1,PITPNM1,LPIN2,PTDSS1,LPGAT1,LPCAT3,CEPT1,PEMT,CDIPT,AGPAT1,AGPAT2,STARD10,PLAAT3,MGLL,MBOAT7,PLBD1,LPCAT1,MIGA1,PNPLA3,SLC44A4,DDHD1,PTDSS2,PLA2G12A,OSBPL5,O…
R-HSA-1368108	BMAL1:CLOCK,NPAS2 activates circadian gene expression	27	100.00%	-0.808377	0.69488	0.814732	ARNTL,AVP,CREBBP,DBP,F7,NPAS2,SERPINE1,PPARA,MED1,RXRA,SMARCD3,TBL1X,BHLHE40,NCOA1,CLOCK,NAMPT,CARM1,NCOA2,BHLHE41,TBL1XR1,CHD9,HELZ2,NCOA6,ARNTL2,NOCT,KLF15,TGS1
R-HSA-72202	Transport of Mature Transcript to Cytoplasm	84	96.43%	-0.808252	0.708905	0.823415	EIF4E,GLE1,U2AF1L4,MAGOH,NCBP1,NUP88,NUP98,RANBP2,SEC13,SRSF1,SRSF2,SRSF3,SRSF4,SRSF5,SRSF6,SRSF7,TPR,U2AF1,SLBP,DDX39B,NUP214,AAAS,SYMPK,RAE1,THOC5,SRSF9,SRSF11,NUP155,NUP93,EIF4A3,DHX38,NUP58,ZC3H11A,RBM8A,NUP153,THOC1,ALYREF,DDX39A,SRRM1,NXF1,SLU7,NUP50,CPSF4,RNPS1,NUP42,U2AF2,NUP37,THOC6,NUP85,THOC7,FIP1L1,SEH1L,LUZP4,CDC40,FYTTD1,POLDIP3,THOC3,SARNP,CPSF3,NUP54,CPSF2,NUP43,MAGOHB,WDR33,CASC3…
R-HSA-937041	IKK complex recruitment mediated by RIP1	25	88.00%	-0.807531	0.698627	0.817532	BIRC2,BIRC3,CD14,CHUK,IKBKB,RPS27A,TLR4,TRAF6,UBA52,UBB,UBE2D1,UBE2D2,UBE2D3,UBE2N,UBE2V1,IKBKG,RIPK1,RIPK3,TICAM1,SARM1,LY96,TICAM2
R-HSA-5620916	VxPx cargo-targeting to cilium	21	100.00%	-0.806959	0.703005	0.819624	ARF4,CNGB1,CNGA2,CNGA4,RAB8A,PKD1,PKD2,RHO,GBF1,RAB11A,RAB11FIP3,EXOC5,EXOC3,ASAP1,EXOC8,RAB3IP,EXOC6,EXOC1,EXOC2,EXOC7,EXOC4
R-HSA-2559583	Cellular Senescence	199	95.98%	-0.804821	0.744748	0.851507	ATM,BMI1,CCNA2,CCNE1,CDC27,CDK2,CDK4,CDK6,CDKN1A,CDKN1B,CDKN2A,CDKN2B,CDKN2C,CDKN2D,CEBPB,MAPK14,E2F1,E2F2,E2F3,PHC1,PHC2,ERF,ETS1,ETS2,EZH2,FOS,H2AC19,H1-0,H1-2,H1-3,H1-4,H1-5,H2AC8,H2AC7,H2AX,H2AZ1,H2BC5,H2BC3,H3-3A,H3-3B,H1-1,HMGA1,ID1,IFNB1,IGFBP7,IL1A,IL6,CXCL8,JUN,LMNB1,MDM2,MDM4,MAP3K5,MOV10,MRE11,NBN,NFKB1,MAPK1,MAPK3,MAPK7,MAPK8,MAPK11,MAPK9,MAPK10,MAP2K3,MAP2K6,MAP2K7,RB1,RBBP4,RBBP7,RE…
R-HSA-9710421	Defective pyroptosis	73	94.52%	-0.803437	0.713572	0.827794	GSDME,DNMT1,DNMT3A,DNMT3B,EZH2,H2AC19,H2AC8,H2AC7,H2AX,H2AZ1,H2BC5,H2BC3,H3-3A,H3-3B,POLA1,PRIM1,PRIM2,RBBP4,RBBP7,H3C15,H4C9,H2AC14,H2AC6,H2AC4,H2AC20,H2BC8,H2BC13,H2BC15,H2BC14,H2BC7,H2BC6,H2BC9,H2BC10,H2BC4,H2BC17,H2BC21,H3C1,H3C4,H3C3,H3C6,H3C11,H3C8,H3C12,H3C10,H3C2,H4C1,H4C4,H4C6,H4C12,H4C3,H4C8,H4C2,H4C5,H4C13,EED,H3C7,H2BC11,H2AB1,H2BC12,H2AJ,H4-16,SUZ12,POLA2,H2BC1,H3C14,H2AZ2,H2BU1,H4C1…
R-HSA-4791275	Signaling by WNT in cancer	34	100.00%	-0.798746	0.717502	0.831073	APC,CSNK1A1,CTBP1,CTBP2,CTNNB1,GSK3B,LRP6,LRP5,PPP2CA,PPP2CB,PPP2R1A,PPP2R1B,PPP2R5A,PPP2R5B,PPP2R5C,PPP2R5D,PPP2R5E,TCF7L2,FZD5,AMER1,AXIN1,FZD4,FZD6,FZD8,TNKS,KREMEN2,TNKS2,KREMEN1,RNF43,DKK1,WNT3A,DKK4,DKK2,PORCN
R-HSA-390471	Association of TriC/CCT with target proteins during biosynthesis	39	100.00%	-0.792715	0.719481	0.831816	CCNE1,CCT6A,GBA,KIFC3,FBXW4,SKIV2L,STAT3,TCP1,TP53,CCT3,USP11,HDAC3,SPHK1,CCNE2,DCAF7,FBXW10,NOP56,ARFGEF2,CCT7,CCT4,CCT2,CCT6B,CCT8,FKBP9,LONP2,FBXW9,FBXW5,WRAP53,FBXW7,XRN2,CCT5,FBXW2,FBXL3,FBXL5,FBXO6,FBXO4,GAPDHS,AP3M1,KIF13A
R-HSA-168333	NEP/NS2 Interacts with the Cellular Export Machinery	37	81.08%	-0.789628	0.731014	0.840213	NUP88,NUP98,RAN,RANBP2,SEC13,TPR,XPO1,NUP214,AAAS,RAE1,NUP155,NUP93,NUP58,NUP153,NUP50,NUP42,NUP37,NUP85,SEH1L,NUP54,NUP43,NDC1,NUP133,NUP205,NUP210,NUP160,NUP188,NUP62,NUP107,NUP35
R-HSA-167169	HIV Transcription Elongation	47	89.36%	-0.788896	0.731472	0.840213	CCNH,CCNT1,CDK7,CDK9,ERCC2,ERCC3,GTF2F1,GTF2F2,GTF2H1,GTF2H3,GTF2H4,MNAT1,NCBP1,POLR2A,POLR2B,POLR2C,POLR2D,POLR2E,POLR2F,POLR2G,POLR2H,POLR2I,POLR2J,POLR2K,POLR2L,SSRP1,SUPT4H1,SUPT5H,TCEA1,ELOC,ELOB,ELOA,NELFA,NELFE,ELL,CTDP1,SUPT16H,GTF2H5,ELOA2,NELFCD,NCBP2,NELFB
R-HSA-167200	Formation of HIV-1 elongation complex containing HIV-1 Tat	47	89.36%	-0.788896	0.731472	0.840213	CCNH,CCNT1,CDK7,CDK9,ERCC2,ERCC3,GTF2F1,GTF2F2,GTF2H1,GTF2H3,GTF2H4,MNAT1,NCBP1,POLR2A,POLR2B,POLR2C,POLR2D,POLR2E,POLR2F,POLR2G,POLR2H,POLR2I,POLR2J,POLR2K,POLR2L,SSRP1,SUPT4H1,SUPT5H,TCEA1,ELOC,ELOB,ELOA,NELFA,NELFE,ELL,CTDP1,SUPT16H,GTF2H5,ELOA2,NELFCD,NCBP2,NELFB
R-HSA-167246	Tat-mediated elongation of the HIV-1 transcript	47	89.36%	-0.788896	0.731472	0.840213	CCNH,CCNT1,CDK7,CDK9,ERCC2,ERCC3,GTF2F1,GTF2F2,GTF2H1,GTF2H3,GTF2H4,MNAT1,NCBP1,POLR2A,POLR2B,POLR2C,POLR2D,POLR2E,POLR2F,POLR2G,POLR2H,POLR2I,POLR2J,POLR2K,POLR2L,SSRP1,SUPT4H1,SUPT5H,TCEA1,ELOC,ELOB,ELOA,NELFA,NELFE,ELL,CTDP1,SUPT16H,GTF2H5,ELOA2,NELFCD,NCBP2,NELFB
R-HSA-1912422	Pre-NOTCH Expression and Processing	109	96.33%	-0.7887	0.745411	0.851507	ATP2A1,ATP2A2,ATP2A3,CCND1,RUNX1,CREBBP,E2F1,E2F3,ELF3,EP300,KAT2A,B4GALT1,H2AC19,H2AC8,H2AC7,H2AX,H2AZ1,H2BC5,H2BC3,H3-3A,H3-3B,RBPJ,JUN,LFNG,MFNG,MOV10,NOTCH1,NOTCH2,NOTCH3,NOTCH4,FURIN,PRKCI,RAB6A,RFNG,H3C15,SEL1L,ST3GAL4,ST3GAL3,TFDP1,TFDP2,TP53,H4C9,H2AC14,H2AC6,H2AC4,H2AC20,H2BC8,H2BC13,H2BC15,H2BC14,H2BC7,H2BC6,H2BC9,H2BC10,H2BC4,H2BC17,H2BC21,H3C1,H3C4,H3C3,H3C6,H3C11,H3C8,H3C12,H3C10,H3C…
R-HSA-388844	Receptor-type tyrosine-protein phosphatases	20	100.00%	-0.786795	0.728764	0.840213	IL1RAP,NTRK3,PTPRD,PTPRF,PTPRS,SLITRK4,PPFIBP2,PPFIBP1,PPFIA4,PPFIA2,PPFIA1,PPFIA3,IL1RAPL1,SLITRK1,SLITRK6,SLITRK2,SLITRK3,SLITRK5,IL1RAPL2,LRRC4B
R-HSA-400206	Regulation of lipid metabolism by PPARalpha	119	98.32%	-0.786277	0.751757	0.85428	ABCA1,ACADM,ACOX1,PLIN2,AGT,AHR,ALAS1,APOA1,APOA2,ARNT,ARNTL,CCNC,CD36,CDK8,CPT1A,CPT2,CREBBP,CYP1A1,CYP7A1,EP300,ESRRA,FABP1,ACSL1,FDFT1,FHL2,PPARGC1B,GPS2,HMGCR,HMGCS1,HMGCS2,FADS1,ME1,MTF1,NFYA,NFYB,NFYC,NPAS2,NRF1,ABCB4,PPARA,PPARG,MED1,RORA,RXRA,RXRB,SMARCD3,SP1,SREBF1,SREBF2,SULT2A1,MED22,TBL1X,TXNRD1,MED11,NR1H2,NCOA3,NCOA1,PEX11A,HDAC3,MED14,MED21,MED23,MED17,MED26,MED27,MED7,MED20,NR1D1,…
R-HSA-1660662	Glycosphingolipid metabolism	46	95.65%	-0.782455	0.741018	0.84961	ARSA,ARSB,STS,ARSD,ARSL,ARSF,ASAH1,GALC,B4GALNT1,GBA,GLA,GLB1,GM2A,HEXA,HEXB,NEU1,NEU2,CTSA,SMPD1,SMPD2,UGCG,UGT8,B3GALNT1,NEU3,ENPP7,ARSI,GLB1L,ARSJ,CPTP,ESYT3,GLTP,ARSH,ARSK,SMPD3,SMPD4,ARSG,SUMF1,ESYT1,ESYT2,GBA2,GBA3,SUMF2,NEU4,CERK
R-HSA-427413	NoRC negatively regulates rRNA expression	109	92.66%	-0.77888	0.753329	0.855056	CCNH,CDK7,DNMT1,DNMT3B,ERCC2,ERCC3,H2AC19,GTF2H1,GTF2H3,GTF2H4,H2AC8,H2AC7,H2AX,H2AZ1,H2BC5,H2BC3,H3-3A,H3-3B,HDAC1,HDAC2,MNAT1,POLR2E,POLR2F,POLR2H,POLR2K,POLR2L,H3C15,TBP,TTF1,UBTF,H4C9,H2AC14,H2AC6,H2AC4,H2AC20,H2BC8,H2BC13,H2BC15,H2BC14,H2BC7,H2BC6,H2BC9,H2BC10,H2BC4,H2BC17,H2BC21,H3C1,H3C4,H3C3,H3C6,H3C11,H3C8,H3C12,H3C10,H3C2,H4C1,H4C4,H4C6,H4C12,H4C3,H4C8,H4C2,H4C5,H4C13,SMARCA5,SAP30,MBD2…
R-HSA-186797	Signaling by PDGF	58	100.00%	-0.775845	0.749307	0.853606	COL6A6,COL2A1,COL3A1,COL4A1,COL4A2,COL4A3,COL4A4,COL4A5,COL5A1,COL5A2,COL6A1,COL6A2,COL6A3,COL9A1,COL9A2,COL9A3,CRK,CRKL,GRB2,GRB7,RAPGEF1,HRAS,KRAS,NCK1,NRAS,FURIN,PDGFA,PDGFB,PDGFRA,PDGFRB,PIK3CA,PIK3CB,PIK3R1,PIK3R2,PLAT,PLCG1,PLG,PTPN11,PTPN12,RASA1,SOS1,SPP1,SRC,STAT1,STAT3,STAT5A,STAT5B,STAT6,THBS1,THBS2,THBS3,THBS4,NCK2,BCAR1,PDGFD,COL5A3,PDGFC,COL6A5
R-HSA-354194	GRB2:SOS provides linkage to MAPK signaling for Integrins	15	100.00%	-0.773578	0.746519	0.851991	FGA,FGB,FGG,FN1,GRB2,ITGA2B,ITGB3,PTK2,RAP1A,RAP1B,SOS1,SRC,TLN1,VWF,APBB1IP
R-HSA-399956	CRMPs in Sema3A signaling	16	100.00%	-0.771412	0.751959	0.85428	CDK5,CRMP1,DPYSL2,DPYSL3,FES,FYN,GSK3B,PLXNA1,PLXNA2,NRP1,CDK5R1,SEMA3A,DPYSL4,PLXNA3,DPYSL5,PLXNA4
R-HSA-9012852	Signaling by NOTCH3	49	97.96%	-0.768976	0.761853	0.859244	ADAM10,JAG1,CREBBP,EGF,EGFR,EP300,FABP7,KAT2A,HES1,RBPJ,JAG2,NOTCH1,NOTCH3,YBX1,PBX1,PSEN1,PSEN2,RPS27A,STAT1,UBA52,UBB,PTCRA,KAT2B,NEURL1,DLGAP5,MAML1,MAMLD1,IKZF1,TACC3,WWP2,MIB2,APH1B,APH1A,MAML2,NEURL1B,DLL4,MAML3,SNW1,PSENEN,PLXND1,WWC1,NCSTN,HEY1,HEY2,MIB1,HEYL,HES5,DLL1
R-HSA-1483166	Synthesis of PA	40	97.50%	-0.765573	0.757975	0.857539	ALPI,GPD1,GPD2,LIPH,PLD6,PLA2G1B,PLA2G2A,PLA2G4A,PLA2G5,PLD1,PLD2,GPAT4,PLA2G10,GNPAT,AGPAT1,AGPAT2,LPCAT1,MIGA1,DDHD1,PLA2G12A,ACP6,LIPI,GPAT3,MIGA2,GPAT2,PLA2G4D,AGPAT5,PLA2R1,GPD1L,DDHD2,AGPAT3,AGPAT4,LCLAT1,GPAM,LPCAT4,PLA2G2D,PLA2G2E,PLA2G2F,PLA2G4B
R-HSA-141405	Inhibition of the proteolytic activity of APC/C required for the onset of anaphase by mitotic spindle checkpoint components	21	100.00%	-0.76517	0.758964	0.857539	BUB1B,CDC20,CDC27,MAD2L1,UBE2D1,UBE2E1,CDC23,CDC16,BUB3,ANAPC10,UBE2C,CDC26,ANAPC5,ANAPC7,ANAPC11,ANAPC16,ANAPC15,UBE2S,ANAPC2,ANAPC4,ANAPC1
R-HSA-141430	Inactivation of APC/C via direct inhibition of the APC/C complex	21	100.00%	-0.76517	0.758964	0.857539	BUB1B,CDC20,CDC27,MAD2L1,UBE2D1,UBE2E1,CDC23,CDC16,BUB3,ANAPC10,UBE2C,CDC26,ANAPC5,ANAPC7,ANAPC11,ANAPC16,ANAPC15,UBE2S,ANAPC2,ANAPC4,ANAPC1
R-HSA-6784531	tRNA processing in the nucleus	57	98.25%	-0.762572	0.771102	0.86575	CSTF2,DDX1,NUP88,NUP98,RAN,RANBP2,SEC13,TPR,NUP214,AAAS,RAE1,NUP155,NUP93,NUP58,NUP153,POP7,RPP30,RPP38,NUP50,POP4,RPP40,CPSF4,POP1,CLP1,NUP42,RPP14,XPOT,ZBTB8OS,NUP37,TSEN34,C2orf49,RPP21,NUP85,TSEN2,SEH1L,TSEN15,TRNT1,POP5,RTCB,RTRAF,NUP54,NUP43,FAM98B,TSEN54,RPP25,NDC1,NUP133,NUP205,NUP210,NUP160,NUP188,NUP62,NUP107,ELAC2,CPSF1,NUP35
R-HSA-429958	mRNA decay by 3' to 5' exoribonuclease	16	100.00%	-0.756925	0.768247	0.864105	EXOSC9,SKIV2L,TTC37,HBS1L,EXOSC8,WDR61,NT5C3B,EXOSC3,EXOSC1,EXOSC6,EXOSC4,DIS3,EXOSC7,EXOSC2,EXOSC5,DCPS
R-HSA-390522	Striated Muscle Contraction	36	100.00%	-0.755441	0.769671	0.864924	ACTA1,ACTC1,ACTN2,ACTN3,DES,DMD,MYBPC1,MYBPC2,MYBPC3,MYH3,MYH6,MYH8,MYL1,MYL2,MYL3,MYL4,NEB,TMOD1,TNNC2,TNNC1,TNNI1,TNNI2,TNNI3,TNNT1,TNNT2,TNNT3,TPM1,TPM2,TPM3,TPM4,TTN,VIM,TCAP,TMOD4,TMOD3,TMOD2
R-HSA-1181150	Signaling by NODAL	22	100.00%	-0.75512	0.767679	0.864105	ACVR1B,ACVR2A,ACVR2B,FOXO3,GDF1,DAND5,SMAD2,SMAD3,SMAD4,NODAL,FURIN,PCSK6,MAPK1,MAPK3,TDGF1,LEFTY2,FOXH1,CER1,DRAP1,LEFTY1,CFC1,ACVR1C
R-HSA-3214842	HDMs demethylate histones	50	96.00%	-0.750465	0.787069	0.875773	PHF2,KDM5A,H3C15,KDM6A,UTY,KDM5C,KDM5D,H4C9,H3C1,H3C4,H3C3,H3C6,H3C11,H3C8,H3C12,H3C10,H3C2,H4C1,H4C4,H4C6,H4C12,H4C3,H4C8,H4C2,H4C5,H4C13,H3C7,KDM4A,KDM5B,KDM7A,ARID5B,KDM3B,KDM2B,RIOX2,KDM4D,KDM2A,KDM1A,KDM4B,KDM3A,KDM4C,PHF8,KDM6B,H4-16,JMJD6,KDM1B,H3C14,H4C15,H3C13
R-HSA-5083625	Defective GALNT3 causes HFTC	17	100.00%	-0.749203	0.776931	0.869939	MUC21,GALNT3,MUC20,MUC1,MUC3A,MUC4,MUC5AC,MUC6,MUC7,MUC5B,MUC17,MUC12,MUC15,MUCL1,MUC19,MUC13,MUC16
R-HSA-420499	Class C/3 (Metabotropic glutamate/pheromone receptors)	38	97.37%	-0.749023	0.780819	0.871156	CASR,GABBR1,GRM1,GRM2,GRM3,GRM4,GRM5,GRM6,GRM7,GRM8,TAS2R38,GABBR2,TAS2R60,TAS1R1,TAS1R2,TAS2R3,TAS2R4,TAS2R16,TAS2R1,TAS2R9,TAS2R8,TAS2R7,TAS2R13,TAS2R10,TAS2R14,TAS1R3,TAS2R5,GPRC6A,TAS2R41,TAS2R40,TAS2R39,TAS2R43,TAS2R20,TAS2R19,TAS2R30,TAS2R46,TAS2R50
R-HSA-73886	Chromosome Maintenance	141	96.45%	-0.748671	0.796595	0.883212	ATRX,BLM,CCNA2,CDK2,CENPA,CENPC,DAXX,DKC1,DNA2,FEN1,CENPI,H2AC19,H2AC8,H2AC7,H2AX,H2AZ1,H2BC5,H2BC3,H3-3A,H3-3B,LIG1,CENPX,NPM1,PCNA,POLA1,POLD1,POLD2,POLR2A,POLR2B,POLR2C,POLR2D,POLR2E,POLR2F,POLR2G,POLR2H,POLR2I,POLR2J,POLR2K,POLR2L,PPP6C,PRIM1,PRIM2,RBBP4,RBBP7,RFC1,RFC2,RFC3,RFC4,RFC5,RPA1,RPA2,RPA3,TERF1,TERF2,TERT,WRN,H3-4,H4C9,CENPP,H2AC14,H2AC6,H2AC4,H2AC20,H2BC8,H2BC13,H2BC15,H2BC14,H2BC…
R-HSA-2033519	Activated point mutants of FGFR2	17	100.00%	-0.747067	0.779609	0.871156	FGF1,FGF2,FGF3,FGF4,FGF5,FGF6,FGF7,FGF8,FGF9,FGF10,FGFR2,FGF23,FGF18,FGF17,FGF16,FGF20,FGF22
R-HSA-9018519	Estrogen-dependent gene expression	150	97.33%	-0.746189	0.810242	0.889971	CCND1,BCL2,RUNX1,CBFB,CCNT1,CDK9,CHD1,ATF2,CREBBP,CTSD,DDX5,EP300,ERBB4,ESR1,FKBP4,FOS,FOSB,NR5A2,GATA3,H2AC19,GTF2A1,GTF2A2,GTF2F1,GTF2F2,H2AC8,H2AC7,H2AX,H2AZ1,H2BC5,H2BC3,H3-3A,H3-3B,HDAC1,FOXA1,PRMT1,HSP90AA1,HSP90AB1,JUN,JUND,KPNA2,KCTD6,MOV10,CITED1,MYB,MYC,PGR,POLR2A,POLR2B,POLR2C,POLR2D,POLR2E,POLR2F,POLR2G,POLR2H,POLR2I,POLR2J,POLR2K,POLR2L,POU2F1,MED1,RAD21,H3C15,CXCL12,SP1,TBP,TFF1,TFF…
R-HSA-111471	Apoptotic factor-mediated response	20	100.00%	-0.745693	0.779439	0.871156	APAF1,XIAP,BAK1,BAX,C1QBP,CASP3,CASP7,CASP9,CDKN2A,GSDME,SEPTIN4,MAPK1,MAPK3,GSDMD,APIP,CYCS,UACA,CARD8,DIABLO,AVEN
R-HSA-446353	Cell-extracellular matrix interactions	18	83.33%	-0.745354	0.785012	0.874266	ACTN1,FLNA,FLNC,ILK,ITGB1,PXN,RSU1,TESK1,VASP,ARHGEF6,FERMT2,FBLIM1,LIMS2,PARVA,PARVB
R-HSA-176187	Activation of ATR in response to replication stress	36	97.22%	-0.739828	0.794671	0.882653	ATR,CDC6,CDC25A,CDC25C,CDK2,CHEK1,HUS1,MCM2,MCM3,MCM4,MCM5,MCM6,MCM7,ORC1,ORC2,ORC4,ORC5,RAD1,RAD9A,RAD17,RFC2,RFC3,RFC4,RFC5,RPA1,RPA2,RPA3,CDC7,CDC45,DBF4,RAD9B,MCM10,ORC6,ORC3,CLSPN
R-HSA-1296072	Voltage gated Potassium channels	43	100.00%	-0.735738	0.799232	0.88518	KCNH8,KCNA1,KCNA2,KCNA3,KCNA4,KCNA5,KCNA6,KCNA7,KCNA10,KCNB1,KCNC1,KCNC2,KCNC3,KCNC4,KCND1,KCND2,KCND3,KCNF1,KCNG1,KCNH1,KCNH2,KCNQ1,KCNQ2,KCNQ3,KCNS1,KCNS2,KCNS3,KCNV2,KCNG3,KCNAB1,KCNAB2,KCNQ4,KCNAB3,KCNB2,KCNH6,KCNH4,KCNH3,KCNQ5,KCNH7,KCNG2,KCNV1,KCNH5,KCNG4
R-HSA-622312	Inflammasomes	24	87.50%	-0.735591	0.799793	0.88518	APP,BCL2,BCL2L1,CASP1,HMOX1,HSP90AB1,MEFV,NFKB1,NFKB2,P2RX7,RELA,TXN,PSTPIP1,AIM2,TXNIP,SUGT1,NLRP3,NLRP1,PANX1,NLRC4,PYCARD
R-HSA-4085001	Sialic acid metabolism	33	100.00%	-0.733313	0.79632	0.883212	GLB1,NEU1,NEU2,CTSA,ST6GAL1,ST3GAL1,ST3GAL2,ST3GAL4,ST3GAL3,ST8SIA1,ST8SIA4,ST8SIA2,ST3GAL5,NANP,GNE,ST3GAL6,SLC35A1,ST6GALNAC2,NEU3,ST8SIA6,NPL,ST6GALNAC5,ST8SIA3,ST6GAL2,NANS,ST6GALNAC1,CMAS,SLC17A5,ST6GALNAC3,ST6GALNAC4,ST8SIA5,ST6GALNAC6,NEU4
R-HSA-1221632	Meiotic synapsis	79	94.94%	-0.732171	0.805688	0.889331	ATR,BRCA1,H2AC19,H2AC8,H2AC7,H2AX,H2AZ1,H2BC5,H2BC3,HSPA2,LMNA,LMNB1,RAD21,SYCP1,TERF1,TERF2,UBE2I,SMC1A,H3-4,H4C9,H2AC14,H2AC6,H2AC4,H2AC20,H2BC8,H2BC13,H2BC15,H2BC14,H2BC7,H2BC6,H2BC9,H2BC10,H2BC4,H2BC17,H2BC21,H4C1,H4C4,H4C6,H4C12,H4C3,H4C8,H4C2,H4C5,H4C13,FKBP6,H2BC11,SMC3,REC8,STAG1,SYCP2,STAG3,STAG2,DIDO1,H2AB1,SYCP3,H2BC12,SYCE3,TERF2IP,H2AJ,H4-16,SYNE2,SYNE1,SUN1,TEX12,SUN2,POT1,H2BC1,TIN…
R-HSA-5693567	HDR through Homologous Recombination (HRR) or Single Strand Annealing (SSA)	132	95.45%	-0.73137	0.811276	0.889971	ABL1,ATM,ATR,BARD1,BLM,BRCA1,BRCA2,EME2,CCNA2,CDK2,CHEK1,DNA2,ERCC1,ERCC4,RNF168,H2AX,H2BC5,H2BC3,HUS1,MRE11,NBN,PCNA,POLD1,POLD2,POLE,POLE2,POLH,PPP4C,RAD1,RAD9A,RAD17,RAD51,RAD51C,RAD51B,RAD51D,RAD52,RBBP8,RFC1,RFC2,RFC3,RFC4,RFC5,RNF4,RPA1,RPA2,RPA3,RPS27A,SUMO2,TOP3A,TP53BP1,UBA52,UBB,UBE2I,UBE2N,UBE2V2,SUMO1,NSD2,WRN,XRCC2,XRCC3,H3-4,H4C9,H2BC8,H2BC13,H2BC15,H2BC14,H2BC7,H2BC6,H2BC9,H2BC10,H…
R-HSA-606279	Deposition of new CENPA-containing nucleosomes at the centromere	74	93.24%	-0.729786	0.8076	0.889863	CENPA,CENPC,CENPI,H2AC19,H2AC8,H2AC7,H2AX,H2AZ1,H2BC5,H2BC3,CENPX,NPM1,RBBP4,RBBP7,H4C9,CENPP,H2AC14,H2AC6,H2AC4,H2AC20,H2BC8,H2BC13,H2BC15,H2BC14,H2BC7,H2BC6,H2BC9,H2BC10,H2BC4,H2BC17,H2BC21,H4C1,H4C4,H4C6,H4C12,H4C3,H4C8,H4C2,H4C5,H4C13,SMARCA5,RUVBL1,H2BC11,OIP5,CENPM,CENPO,CENPU,CENPT,H2AB1,CENPS,RSF1,H2BC12,MIS18A,CENPQ,MIS18BP1,HJURP,H2AJ,CENPN,H4-16,ITGB3BP,KNL1,CENPL,H2BC1,CENPW,H2AZ2,H2B…
R-HSA-774815	Nucleosome assembly	74	93.24%	-0.729786	0.8076	0.889863	CENPA,CENPC,CENPI,H2AC19,H2AC8,H2AC7,H2AX,H2AZ1,H2BC5,H2BC3,CENPX,NPM1,RBBP4,RBBP7,H4C9,CENPP,H2AC14,H2AC6,H2AC4,H2AC20,H2BC8,H2BC13,H2BC15,H2BC14,H2BC7,H2BC6,H2BC9,H2BC10,H2BC4,H2BC17,H2BC21,H4C1,H4C4,H4C6,H4C12,H4C3,H4C8,H4C2,H4C5,H4C13,SMARCA5,RUVBL1,H2BC11,OIP5,CENPM,CENPO,CENPU,CENPT,H2AB1,CENPS,RSF1,H2BC12,MIS18A,CENPQ,MIS18BP1,HJURP,H2AJ,CENPN,H4-16,ITGB3BP,KNL1,CENPL,H2BC1,CENPW,H2AZ2,H2B…
R-HSA-74158	RNA Polymerase III Transcription	41	100.00%	-0.727699	0.811106	0.889971	POLR3D,GTF3A,BRF1,GTF3C1,GTF3C2,NFIA,NFIB,NFIC,NFIX,POLR2E,POLR2F,POLR2H,POLR2K,POLR2L,POU2F1,SNAPC1,SNAPC2,SNAPC3,SNAPC4,SSB,TBP,ZNF143,POLR3H,GTF3C5,GTF3C4,GTF3C3,POLR1C,SNAPC5,POLR3F,POLR3G,POLR3C,POLR3A,GTF3C6,POLR1D,POLR3GL,POLR3K,BRF2,POLR3B,POLR3E,BDP1,CRCP
R-HSA-749476	RNA Polymerase III Abortive And Retractive Initiation	41	100.00%	-0.727699	0.811106	0.889971	POLR3D,GTF3A,BRF1,GTF3C1,GTF3C2,NFIA,NFIB,NFIC,NFIX,POLR2E,POLR2F,POLR2H,POLR2K,POLR2L,POU2F1,SNAPC1,SNAPC2,SNAPC3,SNAPC4,SSB,TBP,ZNF143,POLR3H,GTF3C5,GTF3C4,GTF3C3,POLR1C,SNAPC5,POLR3F,POLR3G,POLR3C,POLR3A,GTF3C6,POLR1D,POLR3GL,POLR3K,BRF2,POLR3B,POLR3E,BDP1,CRCP
R-HSA-5693538	Homology Directed Repair	138	95.65%	-0.725089	0.822335	0.896569	ABL1,PARP1,ATM,ATR,BARD1,BLM,BRCA1,BRCA2,EME2,CCNA2,CDK2,CHEK1,DNA2,ERCC1,ERCC4,RNF168,FEN1,H2AX,H2BC5,H2BC3,HUS1,LIG3,MRE11,NBN,PCNA,POLD1,POLD2,POLE,POLE2,POLH,PPP4C,RAD1,RAD9A,RAD17,RAD51,RAD51C,RAD51B,RAD51D,RAD52,RBBP8,RFC1,RFC2,RFC3,RFC4,RFC5,RNF4,RPA1,RPA2,RPA3,RPS27A,SUMO2,TOP3A,TP53BP1,UBA52,UBB,UBE2I,UBE2N,UBE2V2,SUMO1,NSD2,WRN,XRCC1,XRCC2,XRCC3,H3-4,H4C9,H2BC8,H2BC13,H2BC15,H2BC14,H2BC…
R-HSA-5083632	Defective C1GALT1C1 causes TNPS	18	100.00%	-0.722697	0.812565	0.8906	MUC21,MUC20,MUC1,MUC3A,MUC4,MUC5AC,MUC6,MUC7,MUC5B,MUC17,MUC12,MUC15,MUCL1,MUC19,MUC13,C1GALT1,MUC16,C1GALT1C1
R-HSA-8949664	Processing of SMDT1	16	100.00%	-0.722248	0.814845	0.891528	PHB1,SPG7,PMPCB,MICU1,YME1L1,AFG3L2,PHB2,MAIP1,MCUB,PARL,PMPCA,MICU3,MICU2,MCU,SMDT1,STOML2
R-HSA-5693532	DNA Double-Strand Break Repair	167	96.41%	-0.721963	0.839223	0.907031	ABL1,PARP1,APBB1,ATM,ATR,BARD1,BLM,BRCA1,BRCA2,EME2,CCNA2,CDK2,CHEK1,DNA2,ERCC1,EYA4,ERCC4,RNF168,EYA1,EYA2,EYA3,FEN1,XRCC6,H2AX,H2BC5,H2BC3,HUS1,KPNA2,LIG3,LIG4,MRE11,NBN,PCNA,POLD1,POLD2,POLE,POLE2,POLH,PPP4C,PPP5C,PRKDC,MAPK8,RAD1,RAD9A,RAD17,RAD51,RAD51C,RAD51B,RAD51D,RAD52,RBBP8,RFC1,RFC2,RFC3,RFC4,RFC5,RNF4,RPA1,RPA2,RPA3,RPS27A,SUMO2,TOP3A,TP53,TP53BP1,UBA52,UBB,UBE2I,UBE2N,UBE2V2,SUMO1,NS…
R-HSA-1483191	Synthesis of PC	28	96.43%	-0.719574	0.813584	0.890932	ACHE,BCHE,CHAT,CHKA,CHKB,CSNK2A2,CSNK2B,PCYT1A,ABHD3,SLC44A5,PCYT1B,LPIN2,CEPT1,PEMT,STARD10,LPCAT1,SLC44A4,MFSD2A,LPIN1,SLC44A1,STARD7,CHPT1,SLC44A2,PCTP,SLC44A3,PHOSPHO1,LPIN3
R-HSA-5357769	Caspase activation via extrinsic apoptotic signalling pathway	29	89.66%	-0.718664	0.815712	0.891693	FAS,FASLG,CASP3,CASP8,CASP9,CD14,DAPK1,DAPK3,DCC,TLR4,TRAF2,TRADD,RIPK1,TNFSF10,FADD,TNFRSF10B,TNFRSF10A,CFLAR,MAGED1,TICAM1,UNC5B,DAPK2,LY96,UNC5A,TICAM2,APPL1
R-HSA-1912420	Pre-NOTCH Processing in Golgi	18	100.00%	-0.716052	0.819244	0.894767	ATP2A1,ATP2A2,ATP2A3,B4GALT1,LFNG,MFNG,NOTCH1,NOTCH2,NOTCH3,NOTCH4,FURIN,RAB6A,RFNG,SEL1L,ST3GAL4,ST3GAL3,ST3GAL6,TMED2
R-HSA-936440	Negative regulators of DDX58/IFIH1 signaling	35	97.14%	-0.715902	0.824554	0.898201	CYLD,UBE2K,IRF3,PCBP2,PIN1,RPS27A,TNFAIP3,TRAF3,UBA52,UBB,UBA7,UBE2D1,UBE2D2,UBE2D3,TRIM25,TAX1BP1,ATG12,UBE2L6,ATG5,ISG15,IKBKE,NLRX1,ITCH,HERC5,NLRC5,RNF135,RNF216,RNF125,OTUD5,DDX58,TRIM4,MAVS,TBK1,IFIH1
R-HSA-1500620	Meiosis	118	96.61%	-0.71555	0.833188	0.904438	ATM,ATR,BLM,BRCA1,BRCA2,CDK2,CDK4,H2AC19,H2AC8,H2AC7,H2AX,H2AZ1,H2BC5,H2BC3,H3-3A,H3-3B,HSPA2,LMNA,LMNB1,MLH1,MRE11,MSH4,MSH5,NBN,RAD21,RAD51,RAD51C,RBBP8,RPA1,RPA2,RPA3,H3C15,SYCP1,TERF1,TERF2,TOP3A,UBE2I,SMC1A,H3-4,H4C9,H2AC14,H2AC6,H2AC4,H2AC20,H2BC8,H2BC13,H2BC15,H2BC14,H2BC7,H2BC6,H2BC9,H2BC10,H2BC4,H2BC17,H2BC21,H3C1,H3C4,H3C3,H3C6,H3C11,H3C8,H3C12,H3C10,H3C2,H4C1,H4C4,H4C6,H4C12,H4C3,H4C8,…
R-HSA-4551638	SUMOylation of chromatin organization proteins	71	94.37%	-0.707144	0.834876	0.905121	BMI1,CHD3,PHC1,PHC2,HDAC1,HDAC2,NUP88,NUP98,RANBP2,RING1,RNF2,SATB1,SEC13,SUMO3,SUMO2,TPR,UBE2I,SUMO1,PCGF2,NUP214,AAAS,H4C9,H4C1,H4C4,H4C6,H4C12,H4C3,H4C8,H4C2,H4C5,H4C13,RAE1,CBX4,PIAS1,PIAS2,ZBED1,NUP155,NUP93,HDAC4,NUP58,NUP153,NUP50,NUP42,NUP37,NUP85,PHC3,SEH1L,L3MBTL2,CBX2,NUP54,NUP43,NDC1,SCMH1,NUP133,NUP205,H4-16,NUP210,NUP160,SATB2,CBX5,NUP188,SUZ12,NUP62,NUP107,CBX8,H4C15,NUP35
R-HSA-3108214	SUMOylation of DNA damage response and repair proteins	77	97.40%	-0.706071	0.8363	0.905446	PARP1,BLM,BMI1,BRCA1,NSMCE1,CDKN2A,CETN2,PHC1,PHC2,RNF168,EID3,NUP88,NUP98,PML,RAD21,RAD52,RANBP2,RING1,RNF2,RPA1,SEC13,SUMO3,SUMO2,SP100,TDG,TPR,UBE2I,SUMO1,WRN,XPC,XRCC4,PCGF2,NUP214,AAAS,SMC1A,RAE1,CBX4,PIAS1,HERC2,PIAS2,SMC3,NUP155,MDC1,NUP93,NUP58,NUP153,STAG1,STAG2,NUP50,NUP42,NUP37,SMC6,NUP85,PHC3,SEH1L,HDAC7,PIAS4,CBX2,NUP54,NUP43,NSMCE4A,NDC1,SCMH1,NUP133,SMC5,NUP205,NUP210,NUP160,NSMCE3…
R-HSA-204174	Regulation of pyruvate dehydrogenase (PDH) complex	16	100.00%	-0.702892	0.838969	0.907031	DLAT,DLD,GSTZ1,PDHA1,PDHA2,PDHB,PDK1,PDK2,PDK3,PDK4,PPARD,RXRA,PDHX,PDP1,PDPR,PDP2
R-HSA-8854691	Interleukin-20 family signaling	25	96.00%	-0.701456	0.835272	0.905121	IL10RB,JAK1,JAK2,JAK3,PTPN11,STAT1,STAT2,STAT3,STAT4,STAT5A,STAT5B,TYK2,IL24,IL20,IL22,IL22RA2,IFNL3,IFNL1,IL20RA,IL20RB,IL26,IL22RA1,IL19,IFNLR1
R-HSA-418457	cGMP effects	16	100.00%	-0.700309	0.842268	0.909353	ITPR1,KCNMA1,KCNMB1,PDE1A,PDE2A,PDE9A,PDE1B,PRKG1,PRKG2,PDE5A,KCNMB2,IRAG1,PDE10A,PDE11A,KCNMB3,KCNMB4
R-HSA-112382	Formation of RNA Pol II elongation complex	61	93.44%	-0.692652	0.857235	0.920104	CCNH,CCNT1,CCNT2,CDK7,CDK9,ERCC2,ERCC3,GTF2F1,GTF2F2,GTF2H1,GTF2H3,GTF2H4,MLLT1,MLLT3,MNAT1,NCBP1,POLR2A,POLR2B,POLR2C,POLR2D,POLR2E,POLR2F,POLR2G,POLR2H,POLR2I,POLR2J,POLR2K,POLR2L,SSRP1,SUPT4H1,SUPT5H,SUPT6H,TCEA1,ELOC,ELOB,ELOA,NELFA,NELFE,ELL,CCNK,CTDP1,CTR9,SUPT16H,GTF2H5,CDC73,WDR61,ELOA2,NELFCD,EAF1,PAF1,IWS1,NCBP2,EAF2,RTF1,LEO1,NELFB,AFF4
R-HSA-75955	RNA Polymerase II Transcription Elongation	61	93.44%	-0.692652	0.857235	0.920104	CCNH,CCNT1,CCNT2,CDK7,CDK9,ERCC2,ERCC3,GTF2F1,GTF2F2,GTF2H1,GTF2H3,GTF2H4,MLLT1,MLLT3,MNAT1,NCBP1,POLR2A,POLR2B,POLR2C,POLR2D,POLR2E,POLR2F,POLR2G,POLR2H,POLR2I,POLR2J,POLR2K,POLR2L,SSRP1,SUPT4H1,SUPT5H,SUPT6H,TCEA1,ELOC,ELOB,ELOA,NELFA,NELFE,ELL,CCNK,CTDP1,CTR9,SUPT16H,GTF2H5,CDC73,WDR61,ELOA2,NELFCD,EAF1,PAF1,IWS1,NCBP2,EAF2,RTF1,LEO1,NELFB,AFF4
R-HSA-392154	Nitric oxide stimulates guanylate cyclase	22	100.00%	-0.691268	0.849834	0.915319	GUCY1A2,GUCY1A1,GUCY1B1,ITPR1,KCNMA1,KCNMB1,NOS1,NOS2,NOS3,PDE1A,PDE2A,PDE9A,PDE1B,PRKG1,PRKG2,PDE5A,KCNMB2,IRAG1,PDE10A,PDE11A,KCNMB3,KCNMB4
R-HSA-9696264	RND3 GTPase cycle	42	100.00%	-0.688245	0.853276	0.918231	RND3,ARHGAP5,DST,CAV1,CKB,CPD,DSG1,DSP,EPHA2,FLOT2,ARHGAP35,KTN1,PIK3R1,PIK3R2,PTPN13,ROCK1,TNFAIP1,PICALM,PKP4,DLG5,TXNL1,RASAL2,SEMA4F,CKAP4,WDR6,NISCH,VANGL1,DDX4,ANKRD26,CCDC88A,DEPDC1B,SCRIB,LEMD3,MUC13,VANGL2,KCTD13,PLEKHG5,ARHGAP21,FAM83B,UBXN11,RBMX,TMOD3
R-HSA-5625886	Activated PKN1 stimulates transcription of AR (androgen receptor) regulated genes KLK2 and KLK3	67	94.03%	-0.687834	0.858468	0.920169	KLK3,AR,H2AC19,H2AC8,H2AC7,H2AX,H2AZ1,H2BC5,H2BC3,H3-3A,H3-3B,KLK2,PKN1,H3C15,H4C9,H2AC14,H2AC6,H2AC4,H2AC20,H2BC8,H2BC13,H2BC15,H2BC14,H2BC7,H2BC6,H2BC9,H2BC10,H2BC4,H2BC17,H2BC21,H3C1,H3C4,H3C3,H3C6,H3C11,H3C8,H3C12,H3C10,H3C2,H4C1,H4C4,H4C6,H4C12,H4C3,H4C8,H4C2,H4C5,H4C13,H3C7,H2BC11,NCOA2,H2AB1,H2BC12,H2AJ,KDM1A,KDM4C,H4-16,H2BC1,H3C14,H2AZ2,H2BU1,H4C15,H3C13
R-HSA-5250941	Negative epigenetic regulation of rRNA expression	112	92.86%	-0.685402	0.861365	0.922149	CCNH,CDK7,DNMT1,DNMT3B,ERCC2,ERCC3,H2AC19,GTF2H1,GTF2H3,GTF2H4,H2AC8,H2AC7,H2AX,H2AZ1,H2BC5,H2BC3,H3-3A,H3-3B,HDAC1,HDAC2,MNAT1,POLR2E,POLR2F,POLR2H,POLR2K,POLR2L,H3C15,SUV39H1,TBP,TTF1,UBTF,H4C9,H2AC14,H2AC6,H2AC4,H2AC20,H2BC8,H2BC13,H2BC15,H2BC14,H2BC7,H2BC6,H2BC9,H2BC10,H2BC4,H2BC17,H2BC21,H3C1,H3C4,H3C3,H3C6,H3C11,H3C8,H3C12,H3C10,H3C2,H4C1,H4C4,H4C6,H4C12,H4C3,H4C8,H4C2,H4C5,H4C13,SMARCA5,SA…
R-HSA-180786	Extension of Telomeres	51	100.00%	-0.684597	0.864057	0.923896	BLM,CCNA2,CDK2,DKC1,DNA2,FEN1,LIG1,PCNA,POLA1,POLD1,POLD2,PPP6C,PRIM1,PRIM2,RFC1,RFC2,RFC3,RFC4,RFC5,RPA1,RPA2,RPA3,TERF1,TERF2,TERT,WRN,RUVBL1,CCNA1,POLD3,RUVBL2,DSCC1,STN1,PIF1,CTC1,RTEL1,TERF2IP,GAR1,CHTF8,WRAP53,SHQ1,PPP6R3,NOP10,NHP2,ANKRD28,POLA2,POLD4,POT1,TINF2,TEN1,CHTF18,ACD
R-HSA-167044	Signalling to RAS	20	100.00%	-0.683027	0.858775	0.920169	MAPK14,GRB2,HRAS,KRAS,NGF,NRAS,NTRK1,MAPK11,MAPK13,RALA,RALB,RALGDS,MAPK12,SHC1,SOS1,SRC,MAPKAPK3,MAPKAPK2,SHC3,SHC2
R-HSA-9013407	RHOH GTPase cycle	38	94.74%	-0.680022	0.854083	0.918305	ARHGDIA,ARHGDIB,ARHGDIG,RHOH,CAV1,CSK,DBN1,DBT,STOM,NIPSNAP2,JUP,LCK,MTR,PAK1,PAK2,ROCK1,SLC1A5,TFRC,VCP,ZAP70,RAB7A,VAMP3,ROCK2,SLC4A7,TMEM59,PAK4,VANGL1,OSBPL11,LAMTOR1,UACA,WDR11,NSFL1C,PAK6,PAK5,RALGAPA1,FAM91A1
R-HSA-76071	RNA Polymerase III Transcription Initiation From Type 3 Promoter	28	100.00%	-0.678097	0.868615	0.927516	POLR3D,POLR2E,POLR2F,POLR2H,POLR2K,POLR2L,POU2F1,SNAPC1,SNAPC2,SNAPC3,SNAPC4,TBP,ZNF143,POLR3H,POLR1C,SNAPC5,POLR3F,POLR3G,POLR3C,POLR3A,POLR1D,POLR3GL,POLR3K,BRF2,POLR3B,POLR3E,BDP1,CRCP
R-HSA-9013406	RHOQ GTPase cycle	59	98.31%	-0.665556	0.885214	0.936379	ARHGAP1,ARHGAP5,CAV1,CDC42,CFTR,STOM,GJA1,ARHGAP35,JUP,ARL13B,OPHN1,PAK1,PAK2,ITSN1,SLC1A5,TFRC,RAB7A,CDC42BPA,SNAP23,IQGAP1,ARHGEF7,WASL,TRIP10,VAMP3,SLC4A7,CDC42BPB,ARHGAP32,GIT2,PAK4,DLC1,CDC42EP2,CDC42EP3,WWP2,CDC42EP1,MPP7,CPNE8,DIAPH3,VANGL1,ARHGAP33,OBSCN,SYDE1,GFOD1,LAMTOR1,ARHGAP17,STEAP3,DEPDC1B,FNBP1,ARHGAP26,ARHGEF9,RHOQ,SCRIB,CDC42EP4,GOPC,PREX1,ARHGAP21,PLEKHG3,GIT1,IQGAP3
R-HSA-5601884	PIWI-interacting RNA (piRNA) biogenesis	29	100.00%	-0.661944	0.885636	0.936379	HSP90AA1,PLD6,MYBL1,POLR2A,POLR2B,POLR2C,POLR2D,POLR2E,POLR2F,POLR2G,POLR2H,POLR2I,POLR2J,POLR2K,POLR2L,ASZ1,FKBP6,PIWIL1,TDRKH,PIWIL4,HENMT1,MAEL,MOV10L1,DDX4,PIWIL2,TDRD1,TDRD9,TDRD6,TDRD12
R-HSA-4419969	Depolymerisation of the Nuclear Lamina	15	100.00%	-0.66158	0.881245	0.9356	CCNB1,CDK1,EMD,LMNA,LMNB1,PRKCA,PRKCB,TMPO,LPIN2,LPIN1,CTDNEP1,LEMD3,LEMD2,CNEP1R1,LPIN3
R-HSA-391903	Eicosanoid ligand-binding receptors	15	100.00%	-0.66124	0.88145	0.9356	LTB4R,OXER1,GPR17,PTGDR,PTGER1,PTGER2,PTGER3,PTGER4,PTGFR,PTGIR,TBXA2R,CYSLTR1,PTGDR2,LTB4R2,CYSLTR2
R-HSA-168927	TICAM1, RIP1-mediated IKK complex recruitment	20	90.00%	-0.66106	0.884158	0.936379	BIRC2,BIRC3,CHUK,IKBKB,RPS27A,TLR3,TRAF6,UBA52,UBB,UBE2D1,UBE2D2,UBE2D3,UBE2N,UBE2V1,IKBKG,RIPK1,RIPK3,TICAM1
R-HSA-8980692	RHOA GTPase cycle	147	100.00%	-0.658471	0.89849	0.94283	ABR,ACTC1,RHOA,ARHGAP1,ARHGAP4,ARHGAP5,ARHGAP6,ARHGDIA,ARHGDIB,DDRGK1,ATP6AP1,BCR,C1QBP,CAV1,DIAPH1,DOCK2,ECT2,STOM,FLOT2,ARHGAP35,HMOX2,JUP,KTN1,LBR,LMAN1,MCAM,MCF2,MYO9A,MYO9B,OPHN1,PCDH7,PIK3R1,PIK3R2,PLD1,PKN1,PKN2,ABCD3,RASGRF2,ROCK1,RTKN,STK10,STX5,TFRC,TIAM1,TMPO,TRIO,VAV1,VAV2,ARHGEF5,AAAS,SNAP23,IQGAP1,ARHGEF7,STBD1,KALRN,ARHGEF1,ARHGEF2,VAPB,VAMP3,ARHGAP29,TJP2,ROCK2,ARHGEF10,ARHGAP32,S…
R-HSA-5334118	DNA methylation	65	93.85%	-0.653839	0.890437	0.939529	DNMT1,DNMT3A,DNMT3B,H2AC19,H2AC8,H2AC7,H2AX,H2AZ1,H2BC5,H2BC3,H3-3A,H3-3B,H3C15,H4C9,H2AC14,H2AC6,H2AC4,H2AC20,H2BC8,H2BC13,H2BC15,H2BC14,H2BC7,H2BC6,H2BC9,H2BC10,H2BC4,H2BC17,H2BC21,H3C1,H3C4,H3C3,H3C6,H3C11,H3C8,H3C12,H3C10,H3C2,H4C1,H4C4,H4C6,H4C12,H4C3,H4C8,H4C2,H4C5,H4C13,H3C7,H2BC11,H2AB1,H2BC12,H2AJ,H4-16,H2BC1,H3C14,H2AZ2,UHRF1,DNMT3L,H2BU1,H4C15,H3C13
R-HSA-975576	N-glycan antennae elongation in the medial/trans-Golgi	26	100.00%	-0.649703	0.895529	0.942502	CGA,FUCA1,FUT3,FUT8,B4GALT1,LHB,MAN2A2,MAN2A1,MGAT2,MGAT3,MGAT5,ST6GAL1,ST3GAL4,ST8SIA2,B4GALT4,B4GALT3,B4GALT2,B4GALT6,B4GALT5,CHST10,ST8SIA6,MGAT4B,MGAT4A,ST8SIA3,MGAT4C,CHST8
R-HSA-2142753	Arachidonic acid metabolism	59	98.31%	-0.647361	0.898443	0.94283	ALOX12,ALOX5,ALOX5AP,ALOX12B,ALOX15,ALOX15B,CBR1,CYP1A1,CYP1A2,CYP1B1,CYP2C19,CYP2C8,CYP2C9,CYP2J2,CYP4B1,CYP8B1,DPEP1,EPHX2,FAAH,GGT1,GGT5,GPX1,GPX2,GPX4,HPGD,LTA4H,CYP4F3,LTC4S,ABCC1,PLA2G4A,PON1,PON2,PON3,PTGDS,PTGIS,PTGS1,PTGS2,TBXAS1,CYP4F2,AKR1C3,MAPKAPK2,PTGES,PTGES3,CYP4F8,PTGR2,PTGES2,CYP2U1,CYP4A22,PTGR1,CYP4F11,ALOXE3,HPGDS,FAAH2,AWAT1,CYP4F22,PRXL2B,DPEP2,DPEP3
R-HSA-9615933	Postmitotic nuclear pore complex (NPC) reformation	27	96.30%	-0.645983	0.898872	0.94283	RCC1,KPNB1,TNPO1,NUP98,RAN,RANGAP1,SEC13,UBE2I,SUMO1,NUP155,NUP93,NUP58,NUP37,NUP85,SEH1L,NUP54,NUP43,NDC1,NUP133,NUP205,NUP160,NUP188,NUP62,NUP107,AHCTF1,NUP35
R-HSA-5358508	Mismatch Repair	15	100.00%	-0.645674	0.898034	0.94283	MSH6,LIG1,MLH1,MSH2,MSH3,PCNA,PMS2,POLD1,POLD2,RPA1,RPA2,RPA3,EXO1,POLD3,POLD4
R-HSA-5685942	HDR through Homologous Recombination (HRR)	67	95.52%	-0.644688	0.904133	0.945282	ATM,ATR,BARD1,BLM,BRCA1,BRCA2,EME2,CHEK1,DNA2,HUS1,MRE11,NBN,PCNA,POLD1,POLD2,POLE,POLE2,POLH,RAD1,RAD9A,RAD17,RAD51,RAD51C,RAD51B,RAD51D,RBBP8,RFC1,RFC2,RFC3,RFC4,RFC5,RPA1,RPA2,RPA3,RPS27A,TOP3A,UBA52,UBB,WRN,XRCC2,XRCC3,EXO1,RAD50,KAT5,RAD51AP1,POLD3,TOPBP1,RAD9B,PALB2,RMI1,MUS81,EME1,RMI2,RHNO1,BRIP1,POLK,SLX4,RTEL1,GEN1,POLE3,SPIDR,POLE4,SLX1A,POLD4
R-HSA-8878171	Transcriptional regulation by RUNX1	239	97.07%	-0.643572	0.920434	0.957321	ABL1,ACTL6A,CCND1,BLK,BMI1,RUNX2,RUNX1,CBFB,CCND2,CCND3,CCNH,CDK6,CDK7,CR1,CREBBP,CSF2,CSNK2A2,CSNK2B,CTLA4,CTSK,CTSL,CTSV,PHC1,PHC2,ELF1,ELF2,EP300,ESR1,GATA1,GATA2,GATA3,GP1BA,H2AC19,H2AC8,H2AC7,H2AX,H2AZ1,H2BC5,H2BC3,H3-3A,H3-3B,HDAC1,PRMT1,IFNG,IL2,IL2RA,IL3,ITGA2B,LGALS3,LIFR,LMO1,LMO2,KCTD6,KMT2A,MNAT1,MOV10,MYB,NFATC2,NFE2,PAX5,PF4,SERPINB13,PML,PRKCB,PRKCQ,PSMA1,PSMA2,PSMA3,PSMA4,PSMA5,PS…
R-HSA-174417	Telomere C-strand (Lagging Strand) Synthesis	34	100.00%	-0.642556	0.905268	0.945552	BLM,DNA2,FEN1,LIG1,PCNA,POLA1,POLD1,POLD2,PRIM1,PRIM2,RFC1,RFC2,RFC3,RFC4,RFC5,RPA1,RPA2,RPA3,TERF1,TERF2,WRN,POLD3,DSCC1,STN1,CTC1,TERF2IP,CHTF8,POLA2,POLD4,POT1,TINF2,TEN1,CHTF18,ACD
R-HSA-210745	Regulation of gene expression in beta cells	21	100.00%	-0.642322	0.904249	0.945282	AKT1,AKT2,FOXO1,GCK,FOXA2,FOXA3,HNF4A,HNF4G,IAPP,INS,PDX1,NEUROD1,NKX2-2,NKX6-1,PAX6,PKLR,SLC2A2,HNF1A,AKT3,RFX6,MAFA
R-HSA-432142	Platelet sensitization by LDL	17	100.00%	-0.642192	0.900515	0.943758	APOB,MAPK14,FGR,PECAM1,PLA2G4A,PPP2CA,PPP2CB,PPP2R1A,PPP2R1B,PPP2R5A,PPP2R5B,PPP2R5C,PPP2R5D,PPP2R5E,PTPN6,PTPN11,LRP8
R-HSA-4615885	SUMOylation of DNA replication proteins	45	97.78%	-0.639884	0.903122	0.945282	BIRC5,INCENP,NUP88,NUP98,PCNA,RANBP2,RANGAP1,SEC13,SUMO3,SUMO2,AURKA,TOP1,TOP2A,TOP2B,TPR,UBE2I,SUMO1,NUP214,AAAS,RAE1,AURKB,NUP155,NUP93,NUP58,NUP153,PIAS3,NUP50,NUP42,NUP37,NUP85,SEH1L,PIAS4,NUP54,NUP43,CDCA8,NDC1,NUP133,NUP205,NUP210,NUP160,NUP188,NUP62,NUP107,NUP35
R-HSA-1980145	Signaling by NOTCH2	33	96.97%	-0.638599	0.906853	0.946414	ADAM10,JAG1,CNTN1,CREB1,EP300,FCER2,GZMB,HES1,RBPJ,JAG2,MDK,NOTCH2,PSEN1,PSEN2,RPS27A,UBA52,UBB,NEURL1,MAML1,MAMLD1,MIB2,APH1B,APH1A,MAML2,NEURL1B,DLL4,MAML3,PSENEN,NCSTN,MIB1,HES5,DLL1
R-HSA-373080	Class B/2 (Secretin family receptors)	95	97.89%	-0.62037	0.918937	0.956617	ADCYAP1,ADCYAP1R1,ADM,CALCA,CALCB,CALCR,ADGRE5,CRH,CRHBP,CRHR1,CRHR2,CD55,ADGRE1,FZD2,GCG,GHRH,GHRHR,GIP,GIPR,GLP1R,GNAS,GNB1,GNB2,GNB3,GNG3,GNG4,GNG5,GNG7,GNG10,GNG11,GNGT1,GNGT2,IAPP,IHH,PTCH1,PTH,PTHLH,PTH1R,PTH2R,SCT,SCTR,SHH,SMO,UCN,VIP,VIPR1,VIPR2,WNT1,WNT2,WNT3,WNT5A,WNT6,WNT7A,WNT7B,WNT8A,WNT8B,WNT10B,WNT11,WNT2B,WNT9A,WNT9B,FZD5,FZD3,FZD1,FZD4,FZD6,FZD7,FZD8,FZD9,PTCH2,GLP2R,CALCRL,RAMP2…
R-HSA-76046	RNA Polymerase III Transcription Initiation	36	100.00%	-0.611706	0.921739	0.957321	POLR3D,GTF3A,BRF1,GTF3C1,GTF3C2,POLR2E,POLR2F,POLR2H,POLR2K,POLR2L,POU2F1,SNAPC1,SNAPC2,SNAPC3,SNAPC4,TBP,ZNF143,POLR3H,GTF3C5,GTF3C4,GTF3C3,POLR1C,SNAPC5,POLR3F,POLR3G,POLR3C,POLR3A,GTF3C6,POLR1D,POLR3GL,POLR3K,BRF2,POLR3B,POLR3E,BDP1,CRCP
R-HSA-5609975	Diseases associated with glycosylation precursor biosynthesis	18	100.00%	-0.611274	0.925903	0.959853	GALE,GALK1,GALT,GFPT1,GLB1,MPI,NEU1,PGM1,PMM2,CTSA,DPM1,DPM2,GNE,SRD5A3,DHDDS,NUS1,DPM3,DOLK
R-HSA-1474165	Reproduction	143	97.20%	-0.61103	0.931347	0.964692	ACR,ATM,ATR,BLM,BRCA1,BRCA2,CD9,CDK2,CDK4,ADAM2,B4GALT1,H2AC19,H2AC8,H2AC7,H2AX,H2AZ1,H2BC5,H2BC3,H3-3A,H3-3B,HSPA2,LMNA,LMNB1,MLH1,MRE11,MSH4,MSH5,NBN,OVGP1,RAD21,RAD51,RAD51C,RBBP8,RPA1,RPA2,RPA3,H3C15,SPAM1,SYCP1,TERF1,TERF2,TOP3A,UBE2I,ZP2,ZP3,SMC1A,H3-4,H4C9,H2AC14,H2AC6,H2AC4,H2AC20,H2BC8,H2BC13,H2BC15,H2BC14,H2BC7,H2BC6,H2BC9,H2BC10,H2BC4,H2BC17,H2BC21,H3C1,H3C4,H3C3,H3C6,H3C11,H3C8,H3C12,…
R-HSA-9013405	RHOD GTPase cycle	54	96.30%	-0.576413	0.95182	0.973737	ACTN1,ADD3,ARHGAP1,ARHGAP5,CAPZB,CAV1,DBN1,DIAPH1,DIAPH2,EMD,ARHGAP35,LBR,LMAN1,LMNB1,MCAM,PIK3R1,PIK3R2,PLXNA1,PLXNB1,TMPO,VRK2,RAB7A,STBD1,VAPB,VAMP3,SLC4A7,AKAP12,ARHGAP32,PGRMC2,CPNE8,EFHD2,ARHGAP39,DIAPH3,VANGL1,ANKFY1,HINT2,ARHGAP17,STEAP3,DEPDC1B,ARHGAP26,ESYT1,LEMD3,PAK6,PAK5,ARHGAP21,WHAMM,TOR1AIP1,FILIP1,MOSPD2,ARHGAP12,RACGAP1,RHOD
R-HSA-3000178	ECM proteoglycans	76	100.00%	-0.575447	0.954317	0.975489	ACAN,APP,BGN,COL6A6,COL1A1,COL1A2,COL2A1,COL3A1,COL4A1,COL4A2,COL4A3,COL4A4,COL4A5,COL4A6,COL5A1,COL5A2,COL6A1,COL6A2,COL6A3,COL9A1,COL9A2,COL9A3,COMP,HAPLN1,VCAN,NCAN,DAG1,DCN,DMP1,DSPP,FMOD,FN1,HSPG2,TNC,IBSP,ITGA2,ITGA2B,ITGA7,ITGA9,ITGAV,ITGAX,ITGB1,ITGB3,ITGB5,ITGB6,LAMA2,LAMA3,LAMA4,LAMA5,LAMB1,LAMB2,LAMC1,LRP4,LUM,MATN1,MATN3,MUSK,NCAM1,SERPINE1,PTPRS,SPARC,TGFB1,TGFB2,TGFB3,TNR,TNXB,VTN,I…
R-HSA-171319	Telomere Extension By Telomerase	23	100.00%	-0.570785	0.956215	0.976408	CCNA2,CDK2,DKC1,PPP6C,TERF1,TERF2,TERT,RUVBL1,CCNA1,RUVBL2,PIF1,RTEL1,TERF2IP,GAR1,WRAP53,SHQ1,PPP6R3,NOP10,NHP2,ANKRD28,POT1,TINF2,ACD
R-HSA-5357956	TNFR1-induced NFkappaB signaling pathway	30	96.67%	-0.569988	0.959141	0.976408	BIRC2,BIRC3,XIAP,CHUK,CYLD,IKBKB,RPS27A,MAP3K7,TNF,TNFAIP3,TNFRSF1A,TRAF1,TRAF2,UBA52,UBB,USP4,IKBKG,TRADD,RIPK1,USP2,RACK1,TAB1,RBCK1,SHARPIN,RNF31,TAB2,OTUD7B,USP21,TAB3
R-HSA-140837	Intrinsic Pathway of Fibrin Clot Formation	23	100.00%	-0.568335	0.958083	0.976408	A2M,SERPINC1,C1QBP,SERPING1,F2,F8,F9,F10,F11,F12,GP1BA,GP1BB,GP5,GP9,SERPIND1,KLKB1,KNG1,SERPINA5,SERPINE2,PRCP,PROC,PROS1,VWF
R-HSA-73884	Base Excision Repair	92	95.65%	-0.560924	0.957224	0.976408	PARP1,APEX1,BPHL,FEN1,H2AC19,H2AC8,H2AC7,H2AX,H2AZ1,H2BC5,H2BC3,LIG1,LIG3,MPG,MUTYH,NTHL1,OGG1,PCNA,POLB,POLD1,POLD2,POLE,POLE2,RFC1,RFC2,RFC3,RFC4,RFC5,RPA1,RPA2,RPA3,TDG,TERF1,TERF2,UNG,XRCC1,H3-4,H4C9,H2AC14,H2AC6,H2AC4,H2AC20,H2BC8,H2BC13,H2BC15,H2BC14,H2BC7,H2BC6,H2BC9,H2BC10,H2BC4,H2BC17,H2BC21,H4C1,H4C4,H4C6,H4C12,H4C3,H4C8,H4C2,H4C5,H4C13,PARG,MBD4,H2BC11,PARP2,POLD3,PNKP,NEIL1,H2AB1,H2BC…
R-HSA-211000	Gene Silencing by RNA	138	96.38%	-0.554701	0.966527	0.98232	ANG,H2AC19,H2AC8,H2AC7,H2AX,H2AZ1,H2BC5,H2BC3,H3-3A,H3-3B,HSP90AA1,PLD6,MYBL1,NUP88,NUP98,POLR2A,POLR2B,POLR2C,POLR2D,POLR2E,POLR2F,POLR2G,POLR2H,POLR2I,POLR2J,POLR2K,POLR2L,RAN,RANBP2,ASZ1,H3C15,SEC13,TARBP2,TPR,TSN,TSNAX,NUP214,AAAS,H4C9,H2AC14,H2AC6,H2AC4,H2AC20,H2BC8,H2BC13,H2BC15,H2BC14,H2BC7,H2BC6,H2BC9,H2BC10,H2BC4,H2BC17,H2BC21,H3C1,H3C4,H3C3,H3C6,H3C11,H3C8,H3C12,H3C10,H3C2,H4C1,H4C4,H4C…
R-HSA-196849	Metabolism of water-soluble vitamins and cofactors	123	98.37%	-0.553351	0.968668	0.98289	ACACA,ACACB,ACP5,PARP4,AOX1,BST1,BTD,CD38,CTRB1,CYB5A,CYP8B1,DHFR,CYB5R3,FASN,FOLR2,FPGS,NADK2,CBLIF,MMAA,HLCS,DHFR2,MOCS1,MOCS2,ABCC1,MTHFD1,MTHFR,MTR,MTRR,MMUT,NNMT,NT5E,PC,PCCA,PCCB,ENPP1,ENPP2,ENPP3,PRSS3,PTGIS,PTGS2,ABCD4,SHMT1,SHMT2,SLC2A1,SLC2A3,SLC19A1,TCN1,TCN2,CUBN,SLC25A16,PDXK,VNN2,VNN1,SLC5A6,NFS1,SLC22A13,GSTO1,SLC23A2,SLC23A1,NAMPT,GPHN,SLC19A2,MTHFS,MTHFD2,ALDH1L1,CTRC,THTPA,SLC52…
R-HSA-6785631	ERBB2 Regulates Cell Motility	15	100.00%	-0.532544	0.976454	0.988371	RHOA,BTC,DIAPH1,HBEGF,EGF,EGFR,ERBB2,ERBB3,ERBB4,EREG,NRG1,NRG2,NRG3,NRG4,MEMO1
R-HSA-5685938	HDR through Single Strand Annealing (SSA)	37	97.30%	-0.504957	0.983881	0.990861	ABL1,ATM,ATR,BARD1,BLM,BRCA1,DNA2,ERCC1,ERCC4,HUS1,MRE11,NBN,RAD1,RAD9A,RAD17,RAD51,RAD52,RBBP8,RFC2,RFC3,RFC4,RFC5,RPA1,RPA2,RPA3,TOP3A,WRN,EXO1,RAD50,KAT5,TOPBP1,RAD9B,RMI1,RMI2,RHNO1,BRIP1
R-HSA-6790901	rRNA modification in the nucleus and cytosol	63	93.65%	-0.50375	0.985696	0.990861	DKC1,FBL,WDR36,SNU13,NOP2,PWP2,RPS2,RPS6,RPS7,RPS9,RPS14,NOP14,RRP9,WDR46,UTP14C,BMS1,RCL1,MPHOSPH10,EMG1,NOP56,TBL3,WDR3,DDX52,KRR1,NOC4L,BUD23,TSR3,FCF1,UTP18,UTP11,DDX47,WDR75,UTP15,TRMT112,NOP58,UTP4,GAR1,DDX49,HEATR1,NAT10,IMP3,NOP10,THUMPD1,NHP2,PDCD11,UTP6,WDR43,RRP36,PNO1,UTP3,DHX37,DCAF13,NOL11,UTP25,DIMT1,IMP4,UTP20,RRP7A,NOL6
R-HSA-382556	ABC-family proteins mediated transport	103	99.03%	-0.495625	0.984224	0.990861	ABCA2,ABCA3,ABCB7,ABCF1,ABCA4,ABCD1,ABCD2,APOA1,ABCC6,CFTR,ABCC2,EIF2S1,EIF2S3,KCNJ11,ABCC1,ABCB1,ABCB4,PSMA1,PSMA2,PSMA3,PSMA4,PSMA5,PSMA6,PSMA7,PSMB1,PSMB2,PSMB3,PSMB4,PSMB5,PSMB6,PSMB7,PSMB8,PSMB9,PSMB10,PSMC1,PSMC2,PSMC3,PSMC4,PSMC5,PSMC6,PSMD1,PSMD2,PSMD3,PSMD4,PSMD5,PSMD7,PSMD8,PSMD9,PSMD10,PSMD11,PSMD12,PSMD13,PSME1,PSME2,PEX19,ABCD3,RNF5,RPS27A,SEL1L,UBA52,UBB,VCP,SEM1,PEX3,ABCC3,EIF2S2,P…
R-HSA-975577	N-Glycan antennae elongation	15	100.00%	-0.49266	0.988534	0.992523	B4GALT1,MGAT5,ST6GAL1,ST3GAL4,ST8SIA2,B4GALT4,B4GALT3,B4GALT2,B4GALT6,B4GALT5,ST8SIA6,MGAT4B,MGAT4A,ST8SIA3,MGAT4C
R-HSA-5693579	Homologous DNA Pairing and Strand Exchange	42	97.62%	-0.466722	0.994425	0.996829	ATM,ATR,BARD1,BLM,BRCA1,BRCA2,CHEK1,DNA2,HUS1,MRE11,NBN,RAD1,RAD9A,RAD17,RAD51,RAD51C,RAD51B,RAD51D,RBBP8,RFC2,RFC3,RFC4,RFC5,RPA1,RPA2,RPA3,TOP3A,WRN,XRCC2,XRCC3,EXO1,RAD50,KAT5,RAD51AP1,TOPBP1,RAD9B,PALB2,RMI1,RMI2,RHNO1,BRIP1
R-HSA-3214815	HDACs deacetylate histones	94	96.81%	-0.431621	0.996274	0.997075	CHD3,CHD4,GPS2,H2AC19,H2AC8,H2AC7,H2BC5,H2BC3,HDAC1,HDAC2,ARID4A,RBBP4,RBBP7,REST,H3C15,TBL1X,H4C9,H2AC13,H2AC15,H2AC14,H2AC16,H2AC6,H2AC4,H2AC17,H2AC20,H2BC8,H2BC13,H2BC15,H2BC14,H2BC7,H2BC6,H2BC9,H2BC10,H2BC4,H2BC17,H2BC21,H3C1,H3C4,H3C3,H3C6,H3C11,H3C8,H3C12,H3C10,H3C2,H4C1,H4C4,H4C6,H4C12,H4C3,H4C8,H4C2,H4C5,H4C13,SAP30,HDAC3,H3C7,H2AC11,H2BC11,MTA1,MTA2,NCOR1,NCOR2,SAP18,HMG20B,SAP30L,TBL1XR…
R-HSA-190241	FGFR2 ligand binding and activation	20	100.00%	0.421789	0.997494	0.997494	FGF1,FGF2,FGF3,FGF4,FGF5,FGF6,FGF7,FGF8,FGF9,FGF10,FGFR2,FGF23,FGF18,FGF17,FGF16,FGFBP1,FGFBP3,FGFBP2,FGF20,FGF22
R-HSA-9013409	RHOJ GTPase cycle	55	100.00%	0.459488	0.995359	0.996962	ARHGAP1,ARHGAP5,CAV1,CDC42,STOM,NIPSNAP2,GJA1,ARHGAP35,JUP,ARL13B,OCRL,OPHN1,PAK1,PAK2,PAK3,PIK3R1,PIK3R2,SLC1A5,TFRC,TMPO,TRIO,WAS,RAB7A,CDC42BPA,SNAP23,ARHGEF7,WASL,VAMP3,SLC4A7,CDC42BPB,ARHGAP32,GIT2,PAK4,WWP2,CDC42EP1,MPP7,CPNE8,DIAPH3,WIPF2,DOCK8,VANGL1,SYDE1,FNBP1L,LAMTOR1,STEAP3,DEPDC1B,FNBP1,ARHGAP26,SCRIB,RHOJ,PREX1,ARHGAP21,FMNL3,GIT1,IQGAP3
R-HSA-5693616	Presynaptic phase of homologous DNA pairing and strand exchange	39	97.44%	0.480965	0.989474	0.992666	ATM,ATR,BARD1,BLM,BRCA1,BRCA2,CHEK1,DNA2,HUS1,MRE11,NBN,RAD1,RAD9A,RAD17,RAD51,RAD51C,RAD51B,RAD51D,RBBP8,RFC2,RFC3,RFC4,RFC5,RPA1,RPA2,RPA3,TOP3A,WRN,XRCC2,EXO1,RAD50,KAT5,TOPBP1,RAD9B,RMI1,RMI2,RHNO1,BRIP1
R-HSA-76061	RNA Polymerase III Transcription Initiation From Type 1 Promoter	28	100.00%	0.487816	0.986082	0.990861	POLR3D,GTF3A,BRF1,GTF3C1,GTF3C2,POLR2E,POLR2F,POLR2H,POLR2K,POLR2L,TBP,POLR3H,GTF3C5,GTF3C4,GTF3C3,POLR1C,POLR3F,POLR3G,POLR3C,POLR3A,GTF3C6,POLR1D,POLR3GL,POLR3K,POLR3B,POLR3E,BDP1,CRCP
R-HSA-201556	Signaling by ALK	27	100.00%	0.496436	0.983707	0.990861	ALK,PRDM1,EP300,HDAC1,HDAC2,HIF1A,IL2RG,IRS1,JAK3,MDK,MYC,MYCN,PIK3CA,PIK3CB,PIK3R1,PIK3R2,PLCG1,PTN,PTPN6,PTPRZ1,SHC1,SRC,STAT3,HDAC3,FRS2,SIN3A,CD274
R-HSA-9659787	Aberrant regulation of mitotic G1/S transition in cancer due to RB1 defects	17	100.00%	0.501656	0.985817	0.990861	CCND1,CCND2,CCND3,CCNE1,CDK2,CDK4,CDK6,CDKN1A,CDKN1B,CDKN1C,E2F1,E2F2,E2F3,RB1,TFDP1,TFDP2,CCNE2
R-HSA-9661069	Defective binding of RB1 mutants to E2F1,(E2F2, E2F3)	17	100.00%	0.501656	0.985817	0.990861	CCND1,CCND2,CCND3,CCNE1,CDK2,CDK4,CDK6,CDKN1A,CDKN1B,CDKN1C,E2F1,E2F2,E2F3,RB1,TFDP1,TFDP2,CCNE2
R-HSA-8963899	Plasma lipoprotein remodeling	33	100.00%	0.506474	0.981419	0.990861	ALB,APOF,APOA1,APOA2,APOA4,APOB,APOC2,APOC3,APOE,CETP,LCAT,LIPC,LPL,MTTP,P4HB,FURIN,PCSK6,PCSK5,PLTP,MBTPS1,LIPG,ABCG1,GPIHBP1,APOA5,ANGPTL4,MBTPS2,CREB3L3,ANGPTL8,LMF2,FGF21,ANGPTL3,CIDEC,LMF1
R-HSA-5602498	MyD88 deficiency (TLR2/4)	18	94.44%	0.519617	0.979988	0.990861	BTK,CD14,CD36,FGA,FGB,FGG,HMGB1,MYD88,S100A1,S100A8,S100A9,TLR1,TLR2,TLR4,TLR6,TIRAP,LY96
R-HSA-2022870	Chondroitin sulfate biosynthesis	20	100.00%	0.526519	0.972045	0.984711	BGN,VCAN,NCAN,CSPG4,DCN,CHST13,CHST3,CHSY3,CSPG5,CHPF,CHST11,CHST9,CHST15,CHPF2,CSGALNACT2,CHST12,CHSY1,CSGALNACT1,CHST7,BCAN
R-HSA-76066	RNA Polymerase III Transcription Initiation From Type 2 Promoter	27	100.00%	0.528044	0.972015	0.984711	POLR3D,BRF1,GTF3C1,GTF3C2,POLR2E,POLR2F,POLR2H,POLR2K,POLR2L,TBP,POLR3H,GTF3C5,GTF3C4,GTF3C3,POLR1C,POLR3F,POLR3G,POLR3C,POLR3A,GTF3C6,POLR1D,POLR3GL,POLR3K,POLR3B,POLR3E,BDP1,CRCP
R-HSA-372708	p130Cas linkage to MAPK signaling for integrins	15	100.00%	0.542971	0.964244	0.980801	CRK,FGA,FGB,FGG,FN1,ITGA2B,ITGB3,PTK2,RAP1A,RAP1B,SRC,TLN1,VWF,BCAR1,APBB1IP
R-HSA-74259	Purine catabolism	18	94.44%	0.54308	0.967942	0.98289	NUDT16,ITPA,NUDT1,PNP,NT5E,XDH,GDA,DNPH1,NUDT5,NUDT18,NT5C1A,NUDT9,NUDT15,NT5C2,ADPRM,NT5C1B,NT5C
R-HSA-168325	Viral Messenger RNA Synthesis	47	89.36%	0.556611	0.958481	0.976408	GTF2F1,GTF2F2,NUP88,NUP98,POLR2A,POLR2B,POLR2C,POLR2D,POLR2E,POLR2F,POLR2G,POLR2H,POLR2I,POLR2J,POLR2K,POLR2L,RANBP2,SEC13,TPR,NUP214,AAAS,RAE1,NUP155,NUP93,NUP58,NUP153,NUP50,NUP42,NUP37,NUP85,SEH1L,NUP54,NUP43,NDC1,NUP133,NUP205,NUP210,NUP160,NUP188,NUP62,NUP107,NUP35
R-HSA-73980	RNA Polymerase III Transcription Termination	23	100.00%	0.56703	0.951572	0.973737	POLR3D,NFIA,NFIB,NFIC,NFIX,POLR2E,POLR2F,POLR2H,POLR2K,POLR2L,SSB,POLR3H,POLR1C,POLR3F,POLR3G,POLR3C,POLR3A,POLR1D,POLR3GL,POLR3K,POLR3B,POLR3E,CRCP
R-HSA-5635838	Activation of SMO	18	100.00%	0.570799	0.950681	0.973737	GRK2,ARRB1,ARRB2,CSNK1A1,EVC2,EVC,GAS1,GAS8,IHH,PTCH1,SHH,SMO,KIF3A,DHH,CDON,EFCAB7,IQCE,BOC
R-HSA-5693571	Nonhomologous End-Joining (NHEJ)	69	95.65%	0.573279	0.951493	0.973737	ATM,BARD1,BRCA1,RNF168,XRCC6,H2AX,H2BC5,H2BC3,LIG4,MRE11,NBN,PRKDC,TP53BP1,UBE2N,UBE2V2,SUMO1,NSD2,XRCC4,XRCC5,H3-4,H4C9,H2BC8,H2BC13,H2BC15,H2BC14,H2BC7,H2BC6,H2BC9,H2BC10,H2BC4,H2BC17,H2BC21,H4C1,H4C4,H4C6,H4C12,H4C3,H4C8,H4C2,H4C5,H4C13,HERC2,H2BC11,RNF8,BABAM2,MDC1,RAD50,KAT5,BRCC3,NHEJ1,ABRAXAS1,TDP2,PIAS4,UIMC1,H2BC12,RIF1,PAXIP1,TDP1,H4-16,H2BC1,POLL,POLM,BABAM1,H2BU1,H4C15,DCLRE1C
R-HSA-203927	MicroRNA (miRNA) biogenesis	24	100.00%	0.580437	0.948921	0.973737	POLR2A,POLR2B,POLR2C,POLR2D,POLR2E,POLR2F,POLR2G,POLR2H,POLR2I,POLR2J,POLR2K,POLR2L,RAN,TARBP2,PRKRA,BCDIN3D,DGCR8,DICER1,XPO5,AGO1,AGO2,AGO4,AGO3,DROSHA
R-HSA-9675136	Diseases of DNA Double-Strand Break Repair	24	100.00%	0.587716	0.942367	0.968047	ATM,BARD1,BLM,BRCA1,BRCA2,DNA2,MRE11,NBN,RAD51,RAD51C,RAD51B,RAD51D,RBBP8,TOP3A,WRN,XRCC2,EXO1,RAD50,KAT5,RAD51AP1,PALB2,RMI1,RMI2,BRIP1
R-HSA-9701192	Defective HDR through Homologous Recombination (HRR) due to BRCA1 loss-of-function	24	100.00%	0.587716	0.942367	0.968047	ATM,BARD1,BLM,BRCA1,BRCA2,DNA2,MRE11,NBN,RAD51,RAD51C,RAD51B,RAD51D,RBBP8,TOP3A,WRN,XRCC2,EXO1,RAD50,KAT5,RAD51AP1,PALB2,RMI1,RMI2,BRIP1
R-HSA-9701193	Defective HDR through Homologous Recombination (HRR) due to PALB2 loss of function	24	100.00%	0.587716	0.942367	0.968047	ATM,BARD1,BLM,BRCA1,BRCA2,DNA2,MRE11,NBN,RAD51,RAD51C,RAD51B,RAD51D,RBBP8,TOP3A,WRN,XRCC2,EXO1,RAD50,KAT5,RAD51AP1,PALB2,RMI1,RMI2,BRIP1
R-HSA-9704331	Defective HDR through Homologous Recombination Repair (HRR) due to PALB2 loss of BRCA1 binding function	24	100.00%	0.587716	0.942367	0.968047	ATM,BARD1,BLM,BRCA1,BRCA2,DNA2,MRE11,NBN,RAD51,RAD51C,RAD51B,RAD51D,RBBP8,TOP3A,WRN,XRCC2,EXO1,RAD50,KAT5,RAD51AP1,PALB2,RMI1,RMI2,BRIP1
R-HSA-9704646	Defective HDR through Homologous Recombination Repair (HRR) due to PALB2 loss of BRCA2/RAD51/RAD51C binding function	24	100.00%	0.587716	0.942367	0.968047	ATM,BARD1,BLM,BRCA1,BRCA2,DNA2,MRE11,NBN,RAD51,RAD51C,RAD51B,RAD51D,RBBP8,TOP3A,WRN,XRCC2,EXO1,RAD50,KAT5,RAD51AP1,PALB2,RMI1,RMI2,BRIP1
R-HSA-2453902	The canonical retinoid cycle in rods (twilight vision)	23	100.00%	0.587892	0.939803	0.968047	ABCA4,HSD17B1,MYO7A,RBP1,RBP3,RBP4,RDH5,RHO,RLBP1,RPE65,TTR,RDH16,HSD17B6,LRAT,DHRS9,RDH12,RDH8,RDH11,SDR9C7,CYP4V2,NAPEPLD,RDH10,STRA6
R-HSA-6804115	TP53 regulates transcription of additional cell cycle genes whose exact role in the p53 pathway remain uncertain	20	100.00%	0.588967	0.936187	0.967395	CDC25C,PLK3,CNOT2,CNOT3,CNOT4,NPM1,PLAGL1,TP53,BTG2,CNOT9,CNOT8,PLK2,CNOT6L,TNKS1BP1,CNOT11,CNOT1,CENPJ,CNOT10,RGCC,CNOT7
R-HSA-8864260	Transcriptional regulation by the AP-2 (TFAP2) family of transcription factors	38	92.11%	0.592382	0.933245	0.965854	APOE,CDKN1A,CGA,CREBBP,EGFR,EP300,ERBB2,ESR1,HSPD1,KIT,CITED1,MYBL2,MYC,NOP2,NPM1,PITX2,TFAP2A,TFAP2B,TFAP2C,TGFA,UBE2I,SUMO1,VEGFA,YY1,DEK,YEATS4,CITED2,KDM5B,TFAP2E,KCTD15,TFAP2D,WWOX,KCTD1,ATAD2,CITED4
R-HSA-8936459	RUNX1 regulates genes involved in megakaryocyte differentiation and platelet function	97	95.88%	0.5932	0.939266	0.968047	RUNX1,CBFB,EP300,GATA1,GP1BA,H2AC19,H2AC8,H2AC7,H2AX,H2AZ1,H2BC5,H2BC3,H3-3A,H3-3B,HDAC1,PRMT1,ITGA2B,KMT2A,MOV10,NFE2,PF4,PRKCQ,RBBP5,H3C15,THBS1,NR4A3,KMT2D,H4C9,H2AC14,H2AC6,H2AC4,H2AC20,H2BC8,H2BC13,H2BC15,H2BC14,H2BC7,H2BC6,H2BC9,H2BC10,H2BC4,H2BC17,H2BC21,H3C1,H3C4,H3C3,H3C6,H3C11,H3C8,H3C12,H3C10,H3C2,H4C1,H4C4,H4C6,H4C12,H4C3,H4C8,H4C2,H4C5,H4C13,KAT2B,H3C7,H2BC11,ASH2L,SETD1A,KMT2B,MYL9,…
R-HSA-5603041	IRAK4 deficiency (TLR2/4)	19	94.74%	0.59363	0.936289	0.967395	BTK,CD14,CD36,FGA,FGB,FGG,HMGB1,MYD88,S100A1,S100A8,S100A9,TLR1,TLR2,TLR4,TLR6,TIRAP,IRAK4,LY96
R-HSA-6791312	TP53 Regulates Transcription of Cell Cycle Genes	48	100.00%	0.605166	0.922977	0.957617	BAX,CCNA2,CCNB1,CCNE1,CDK1,CDC25C,CDK2,CDKN1A,CDKN1B,PLK3,GADD45A,ARID3A,E2F1,E2F4,EP300,SFN,PRMT1,CNOT2,CNOT3,CNOT4,NPM1,PCNA,PLAGL1,RBL1,RBL2,AURKA,TFDP1,TFDP2,TP53,BTG2,CCNA1,CNOT9,CCNE2,CNOT8,CARM1,PLK2,E2F7,E2F8,CNOT6L,TNKS1BP1,CNOT11,CNOT1,CENPJ,PCBP4,CNOT10,ZNF385A,RGCC,CNOT7
R-HSA-2219530	Constitutive Signaling by Aberrant PI3K in Cancer	78	100.00%	0.611293	0.921921	0.957321	AREG,RHOG,BTC,CD19,CD28,CD80,CD86,HBEGF,EGF,EGFR,ERBB2,ERBB3,ERBB4,EREG,ESR1,ESR2,FGF1,FGF2,FGF3,FGF4,FGF5,FGF6,FGF7,FGF8,FGF9,FGF10,FGFR1,FGFR3,FGFR2,FGFR4,FLT3,FLT3LG,FYN,GAB1,GRB2,HGF,NRG1,IRS1,KIT,LCK,MET,KITLG,PDGFA,PDGFB,PDGFRA,PDGFRB,PIK3CA,PIK3CB,PIK3CD,PIK3R1,PIK3R2,PTPN11,RAC1,RAC2,SRC,STRN,TGFA,VAV1,FGF23,PIK3R3,IRS2,FGF18,FGF17,FGF16,KL,NRG2,GAB2,FGF19,NRG3,FRS2,NRG4,TRAT1,PIK3AP1,KLB…
R-HSA-4085377	SUMOylation of SUMOylation proteins	34	97.06%	0.619528	0.914227	0.952511	NUP88,NUP98,RANBP2,SEC13,SUMO2,TPR,UBE2I,SUMO1,NUP214,AAAS,RAE1,NUP155,NUP93,NUP58,NUP153,TOPORS,NUP50,NUP42,NUP37,NUP85,SEH1L,PIAS4,NUP54,NUP43,NDC1,NUP133,NUP205,NUP210,NUP160,NUP188,NUP62,NUP107,NUP35
R-HSA-5693607	Processing of DNA double-strand break ends	98	94.90%	0.63185	0.90844	0.947276	ATM,ATR,BARD1,BLM,BRCA1,CCNA2,CDK2,CHEK1,DNA2,RNF168,H2AX,H2BC5,H2BC3,HUS1,MRE11,NBN,PPP4C,RAD1,RAD9A,RAD17,RBBP8,RFC2,RFC3,RFC4,RFC5,RNF4,RPA1,RPA2,RPA3,RPS27A,SUMO2,TOP3A,TP53BP1,UBA52,UBB,UBE2I,UBE2N,UBE2V2,SUMO1,NSD2,WRN,H3-4,H4C9,H2BC8,H2BC13,H2BC15,H2BC14,H2BC7,H2BC6,H2BC9,H2BC10,H2BC4,H2BC17,H2BC21,H4C1,H4C4,H4C6,H4C12,H4C3,H4C8,H4C2,H4C5,H4C13,CCNA1,TIMELESS,HERC2,H2BC11,RNF8,EXO1,BABAM2,…
R-HSA-176033	Interactions of Vpr with host cellular proteins	40	87.50%	0.638417	0.894557	0.942502	SLC25A4,SLC25A5,SLC25A6,HMGA1,KPNA1,NUP88,NUP98,RANBP2,SEC13,TPR,NUP214,AAAS,RAE1,BANF1,NUP155,NUP93,NUP58,NUP153,NUP50,NUP42,PSIP1,NUP37,NUP85,SEH1L,NUP54,NUP43,NDC1,NUP133,NUP205,NUP210,NUP160,NUP188,NUP62,NUP107,NUP35
R-HSA-5693554	Resolution of D-loop Structures through Synthesis-Dependent Strand Annealing (SDSA)	26	100.00%	0.639466	0.895322	0.942502	ATM,BARD1,BLM,BRCA1,BRCA2,DNA2,MRE11,NBN,RAD51,RAD51C,RAD51B,RAD51D,RBBP8,TOP3A,WRN,XRCC2,XRCC3,EXO1,RAD50,KAT5,RAD51AP1,PALB2,RMI1,RMI2,BRIP1,RTEL1
R-HSA-379726	Mitochondrial tRNA aminoacylation	21	100.00%	0.649775	0.884296	0.936379	GARS1,KARS1,QARS1,WARS2,FARS2,CARS2,NARS2,TARS2,YARS2,SARS2,DARS2,IARS2,LARS2,HARS2,RARS2,VARS2,AARS2,PARS2,EARS2,PPA2,MARS2
R-HSA-216083	Integrin cell surface interactions	85	100.00%	0.651868	0.888602	0.938388	BSG,COL6A6,CD44,CD47,CDH1,COL1A1,COL1A2,COL2A1,COL3A1,COL4A1,COL4A2,COL4A3,COL4A4,COL4A5,COL4A6,COL5A1,COL5A2,COL6A1,COL6A2,COL6A3,COL7A1,COL8A1,COL8A2,COL9A1,COL9A2,COL9A3,COL10A1,COL13A1,COL16A1,COMP,FBN1,FGA,FGB,FGG,FN1,HSPG2,TNC,IBSP,ICAM1,ICAM2,ICAM3,ICAM4,ITGA6,ITGA1,ITGA2,ITGA2B,ITGA3,ITGA4,ITGA5,ITGA7,ITGA9,ITGAD,ITGAE,ITGAL,ITGAM,ITGAV,ITGAX,ITGB1,ITGB2,ITGB3,ITGB5,ITGB6,ITGB7,ITGB8,KDR,…
R-HSA-2162123	Synthesis of Prostaglandins (PG) and Thromboxanes (TX)	15	100.00%	0.655958	0.879054	0.934703	CBR1,CYP8B1,HPGD,PTGDS,PTGIS,PTGS1,PTGS2,TBXAS1,AKR1C3,PTGES,PTGES3,PTGR2,PTGES2,HPGDS,PRXL2B
R-HSA-209776	Metabolism of amine-derived hormones	18	100.00%	0.655965	0.879102	0.934703	AANAT,ASMT,CGA,DBH,DDC,DIO1,DIO2,DIO3,PNMT,SLC5A5,TH,TPH1,TPO,TSHB,DUOX2,DUOX1,TPH2,IYD
R-HSA-139853	Elevation of cytosolic Ca2+ levels	16	100.00%	0.656459	0.876747	0.934596	ITPR1,ITPR2,ITPR3,P2RX1,P2RX3,P2RX4,P2RX5,P2RX7,STIM1,TRPC3,TRPC6,P2RX6,ORAI2,ORAI1,P2RX2,TRPC7
R-HSA-180910	Vpr-mediated nuclear import of PICs	37	86.49%	0.659246	0.873889	0.932348	HMGA1,KPNA1,NUP88,NUP98,RANBP2,SEC13,TPR,NUP214,AAAS,RAE1,BANF1,NUP155,NUP93,NUP58,NUP153,NUP50,NUP42,PSIP1,NUP37,NUP85,SEH1L,NUP54,NUP43,NDC1,NUP133,NUP205,NUP210,NUP160,NUP188,NUP62,NUP107,NUP35
R-HSA-1296071	Potassium Channels	103	100.00%	0.660076	0.885947	0.936379	KCNH8,HCN2,GABBR1,GNB1,GNB2,GNB3,GNG3,GNG4,GNG5,GNG7,GNG10,GNG11,GNGT1,GNGT2,KCNA1,KCNA2,KCNA3,KCNA4,KCNA5,KCNA6,KCNA7,KCNA10,KCNB1,KCNC1,KCNC2,KCNC3,KCNC4,KCND1,KCND2,KCND3,KCNF1,KCNG1,KCNH1,KCNH2,KCNJ1,KCNJ2,KCNJ3,KCNJ4,KCNJ5,KCNJ6,KCNJ8,KCNJ9,KCNJ10,KCNJ11,KCNJ12,KCNJ14,KCNJ15,KCNJ16,KCNK1,KCNK2,KCNK3,KCNMA1,KCNMB1,KCNN1,KCNN2,KCNN3,KCNN4,KCNQ1,KCNQ2,KCNQ3,KCNS1,KCNS2,KCNS3,KCNV2,ABCC8,KCNG3,K…
R-HSA-163841	Gamma carboxylation, hypusine formation and arylsulfatase activation	42	97.62%	0.666051	0.87767	0.934703	ARSA,ARSB,STS,ARSD,ARSL,ARSF,BGLAP,DHPS,DPH1,DPH2,EIF5A,F2,F7,F8,F9,F10,GAS6,GGCX,FURIN,PROC,PROS1,TPST2,TPST1,PROZ,ARSI,ARSJ,FN3KRP,DOHH,DPH5,ARSH,DNAJC24,ARSK,ARSG,SUMF1,DPH3,ICMT,EIF5A2,DPH6,SUMF2,DPH7,FN3K
R-HSA-912526	Interleukin receptor SHC signaling	27	100.00%	0.676753	0.864482	0.923896	CSF2,CSF2RA,CSF2RB,GRB2,IL2,IL2RA,IL2RB,IL2RG,IL3,IL3RA,IL5,IL5RA,INPP5D,INPPL1,JAK1,JAK2,JAK3,PIK3CA,PIK3CB,PIK3CD,PIK3R1,PIK3R2,PTPN6,SHC1,SOS1,PIK3R3,GAB2
R-HSA-9675135	Diseases of DNA repair	34	100.00%	0.683825	0.848319	0.914479	ATM,BARD1,BLM,BRCA1,BRCA2,DNA2,MSH6,MLH1,MRE11,MSH2,MSH3,MUTYH,NBN,NTHL1,OGG1,PMS2,RAD51,RAD51C,RAD51B,RAD51D,RBBP8,TOP3A,WRN,XRCC2,EXO1,RAD50,KAT5,RAD51AP1,NEIL1,PALB2,RMI1,RMI2,BRIP1,NEIL3
R-HSA-73780	RNA Polymerase III Chain Elongation	18	100.00%	0.689634	0.842832	0.909353	POLR3D,POLR2E,POLR2F,POLR2H,POLR2K,POLR2L,POLR3H,POLR1C,POLR3F,POLR3G,POLR3C,POLR3A,POLR1D,POLR3GL,POLR3K,POLR3B,POLR3E,CRCP
R-HSA-1187000	Fertilization	25	100.00%	0.698458	0.830525	0.902879	ACR,CD9,ADAM2,B4GALT1,OVGP1,SPAM1,ZP2,ZP3,ADAM21,ADAM20,ADAM30,CATSPERB,IZUMO4,CATSPER4,HVCN1,CATSPER1,CATSPER2,CATSPER3,IZUMO1,ZP1,CATSPERG,ZP4,KCNU1,CATSPERD,IZUMO2
R-HSA-1296065	Inwardly rectifying K+ channels	35	100.00%	0.699981	0.831026	0.902879	GABBR1,GNB1,GNB2,GNB3,GNG3,GNG4,GNG5,GNG7,GNG10,GNG11,GNGT1,GNGT2,KCNJ1,KCNJ2,KCNJ3,KCNJ4,KCNJ5,KCNJ6,KCNJ8,KCNJ9,KCNJ10,KCNJ11,KCNJ12,KCNJ14,KCNJ15,KCNJ16,ABCC8,GABBR2,ABCC9,GNB5,GNG13,GNG2,GNG12,GNB4,GNG8
R-HSA-9013026	RHOB GTPase cycle	70	100.00%	0.707434	0.826497	0.899529	ABR,ACTC1,RHOB,ARHGAP1,ARHGAP5,ARHGDIG,BCR,CAV1,DIAPH1,ECT2,STOM,FLOT2,ARHGAP35,JUP,MCAM,MCF2,MYO9A,MYO9B,OPHN1,PCDH7,PIK3R1,PIK3R2,PKN1,PKN2,ROCK1,RTKN,STK10,TFRC,VAV2,ARHGEF5,SNAP23,ARHGEF1,ARHGEF2,VAMP3,TJP2,ROCK2,ARHGEF10,ARHGAP32,SLK,STARD8,ARHGEF11,ARHGEF17,FLOT1,NET1,DLC1,CIT,AKAP13,ARHGAP39,DIAPH3,VANGL1,ARHGEF25,ARHGEF3,RHPN2,ANLN,CAVIN1,ARHGEF10L,DAAM1,DEPDC1B,ARHGAP26,ERBIN,MCF2L,ARHGE…
R-HSA-5223345	Miscellaneous transport and binding events	26	100.00%	0.713394	0.820936	0.895828	ADD1,ADD2,ADD3,AZGP1,CSN1S1,CSN3,CTNS,DMTN,PIP,TUSC3,NIPAL2,LRRC8E,NIPA2,MAGT1,LRRC8C,NIPAL4,NIPAL1,SLC66A1,LRRC8D,ANKH,LRRC8A,LRRC8B,NIPAL3,MRS2,NIPA1,MMGT1
R-HSA-69186	Lagging Strand Synthesis	20	100.00%	0.719542	0.804704	0.889034	DNA2,FEN1,LIG1,PCNA,POLA1,POLD1,POLD2,PRIM1,PRIM2,RFC1,RFC2,RFC3,RFC4,RFC5,RPA1,RPA2,RPA3,POLD3,POLA2,POLD4
R-HSA-2980766	Nuclear Envelope Breakdown	52	98.08%	0.722447	0.810574	0.889971	CCNB1,CDK1,EMD,LMNA,LMNB1,NUP88,NUP98,PLK1,PRKCA,PRKCB,RANBP2,SEC13,TMPO,TPR,VRK1,VRK2,NUP214,AAAS,RAE1,BANF1,CCNB2,NEK7,NUP155,LPIN2,NUP93,NUP58,NUP153,NUP50,NEK6,NUP42,NUP37,NUP85,SEH1L,NUP54,NUP43,NDC1,NUP133,NUP205,LPIN1,NUP210,NUP160,CTDNEP1,NUP188,LEMD3,NUP62,NUP107,LEMD2,NEK9,CNEP1R1,NUP35,LPIN3
R-HSA-2032785	YAP1- and WWTR1 (TAZ)-stimulated gene expression	15	100.00%	0.730451	0.792692	0.881242	RUNX2,NKX2-5,CCN2,GATA4,NPPA,TBX5,TEAD1,TEAD4,TEAD3,HIPK1,TEAD2,KAT2B,YAP1,WWTR1,HIPK2
R-HSA-8963889	Assembly of active LPL and LIPC lipase complexes	19	100.00%	0.734583	0.780535	0.871156	APOA4,APOC2,LIPC,LPL,FURIN,PCSK6,PCSK5,MBTPS1,GPIHBP1,APOA5,ANGPTL4,MBTPS2,CREB3L3,ANGPTL8,LMF2,FGF21,ANGPTL3,CIDEC,LMF1
R-HSA-1912408	Pre-NOTCH Transcription and Translation	93	95.70%	0.736503	0.802653	0.887556	CCND1,RUNX1,CREBBP,E2F1,E2F3,ELF3,EP300,KAT2A,H2AC19,H2AC8,H2AC7,H2AX,H2AZ1,H2BC5,H2BC3,H3-3A,H3-3B,RBPJ,JUN,MOV10,NOTCH1,NOTCH2,NOTCH3,NOTCH4,PRKCI,H3C15,TFDP1,TFDP2,TP53,H4C9,H2AC14,H2AC6,H2AC4,H2AC20,H2BC8,H2BC13,H2BC15,H2BC14,H2BC7,H2BC6,H2BC9,H2BC10,H2BC4,H2BC17,H2BC21,H3C1,H3C4,H3C3,H3C6,H3C11,H3C8,H3C12,H3C10,H3C2,H4C1,H4C4,H4C6,H4C12,H4C3,H4C8,H4C2,H4C5,H4C13,KAT2B,H3C7,H2BC11,MAML1,MAMLD…
R-HSA-174411	Polymerase switching on the C-strand of the telomere	26	100.00%	0.743934	0.784317	0.874266	PCNA,POLA1,POLD1,POLD2,PRIM1,PRIM2,RFC1,RFC2,RFC3,RFC4,RFC5,TERF1,TERF2,POLD3,DSCC1,STN1,CTC1,TERF2IP,CHTF8,POLA2,POLD4,POT1,TINF2,TEN1,CHTF18,ACD
R-HSA-5260271	Diseases of Immune System	33	93.94%	0.746143	0.775908	0.869576	BTK,CD14,CD36,CHUK,FGA,FGB,FGG,HMGB1,IKBKB,MYD88,NFKB1,NFKB2,NFKBIA,RELA,S100A1,S100A8,S100A9,TLR1,TLR2,TLR3,TLR4,TLR5,TRAF3,IKBKG,TLR6,UNC93B1,TLR10,TIRAP,TICAM1,IRAK4,LY96
R-HSA-5602358	Diseases associated with the TLR signaling cascade	33	93.94%	0.746143	0.775908	0.869576	BTK,CD14,CD36,CHUK,FGA,FGB,FGG,HMGB1,IKBKB,MYD88,NFKB1,NFKB2,NFKBIA,RELA,S100A1,S100A8,S100A9,TLR1,TLR2,TLR3,TLR4,TLR5,TRAF3,IKBKG,TLR6,UNC93B1,TLR10,TIRAP,TICAM1,IRAK4,LY96
R-HSA-8934593	Regulation of RUNX1 Expression and Activity	17	100.00%	0.761634	0.758112	0.857539	CCND1,RUNX1,CBFB,CCND2,CCND3,CDK6,MOV10,PML,PTPN11,SRC,TNRC6B,TNRC6C,AGO1,AGO2,TNRC6A,AGO4,AGO3
R-HSA-8956319	Nucleotide catabolism	36	97.22%	0.765639	0.751185	0.85428	NUDT16,ENTPD1,ENTPD2,ENTPD6,ENTPD3,ENTPD5,DPYD,DPYS,TYMP,ITPA,NUDT1,PNP,NT5E,UPP1,XDH,ENTPD4,GDA,DNPH1,NUDT5,NUDT18,ENTPD8,NT5C3A,UPB1,NT5C1A,UPP2,NUDT9,NUDT15,NT5C2,NT5M,ADPRM,ENTPD7,SAMHD1,NT5C1B,NT5C,AGXT2
R-HSA-9610379	HCMV Late Events	204	54.41%	0.768062	0.764455	0.861397	CEBPD,H2AC19,H2AC8,H2AC7,H2BC5,H2BC3,HNRNPK,NUP88,NUP98,CHMP1A,RANBP2,H3C15,SEC13,VPS37A,TPR,TSG101,NUP214,AAAS,H4C9,H2AC13,H2AC15,H2AC14,H2AC16,H2AC6,H2AC4,H2AC17,H2AC20,H2BC8,H2BC13,H2BC15,H2BC14,H2BC7,H2BC6,H2BC9,H2BC10,H2BC4,H2BC17,H2BC21,H3C1,H3C4,H3C3,H3C6,H3C11,H3C8,H3C12,H3C10,H3C2,H4C1,H4C4,H4C6,H4C12,H4C3,H4C8,H4C2,H4C5,H4C13,RAE1,H3C7,H2AC11,H2BC11,NUP155,NUP93,NUP58,NUP153,NUP50,NUP42…
R-HSA-5083636	Defective GALNT12 causes CRCS1	17	100.00%	0.768653	0.748786	0.853606	MUC21,MUC20,MUC1,MUC3A,MUC4,MUC5AC,MUC6,MUC7,MUC5B,MUC17,MUC12,MUC15,GALNT12,MUCL1,MUC19,MUC13,MUC16
R-HSA-446193	Biosynthesis of the N-glycan precursor (dolichol lipid-linked oligosaccharide, LLO) and transfer to a nascent protein	78	98.72%	0.772404	0.756876	0.857539	FCSK,DPAGT1,GFPT1,GLB1,GMDS,ALG14,MPI,MVD,NEU1,NEU2,PGM3,PMM1,PMM2,CTSA,RENBP,ST6GAL1,ST3GAL1,ST3GAL2,ST3GAL4,ST3GAL3,ST8SIA1,UAP1,GFUS,ST8SIA4,ST8SIA2,FPGT,DPM1,DPM2,ST3GAL5,MPDU1,NANP,GFPT2,GNE,ALG3,ST3GAL6,SLC35A1,ST6GALNAC2,NEU3,ST8SIA6,ALG10B,ALG8,ALG12,SRD5A3,ALG9,ALG13,DHDDS,NPL,ST6GALNAC5,NUS1,AMDHD2,ST8SIA3,ST6GAL2,ALG10,ALG2,FUOM,NANS,DPM3,SLC35C1,NAGK,DOLK,ST6GALNAC1,CMAS,ALG1,DOLPP1,R…
R-HSA-9617828	FOXO-mediated transcription of cell cycle genes	17	100.00%	0.77333	0.742568	0.850045	BTG1,CAV1,CCNG2,CDKN1A,CDKN1B,GADD45A,FOXG1,FOXO1,FOXO3,MSTN,SMAD2,SMAD3,SMAD4,FOXO4,RBL2,KLF4,PCBP4
R-HSA-5620971	Pyroptosis	28	96.43%	0.775466	0.742764	0.850045	BAK1,BAX,CASP1,CASP3,CASP4,CASP5,GSDME,ELANE,GZMB,HMGB1,IL1A,IL1B,IL18,IRF1,IRF2,TP53,TP63,CHMP6,GSDMD,CHMP3,CYCS,CHMP2B,CHMP7,CHMP4C,CHMP2A,CHMP4A,CHMP4B
R-HSA-5619102	SLC transporter disorders	98	98.98%	0.777083	0.76055	0.858552	AVP,AVPR1A,AVPR1B,AVPR2,BSG,CP,SLC26A3,SLC26A2,GCK,GCKR,HK1,SLC11A2,NUP88,NUP98,SLC22A18,SLC26A4,RANBP2,RHAG,SEC13,SLC1A1,SLC1A3,SLC2A1,SLC2A2,SLC3A1,SLC3A2,SLC4A1,SLC5A1,SLC5A2,SLC5A5,SLC6A2,SLC6A3,SLC12A1,SLC12A3,SLC16A1,SLC34A1,SLC20A2,SLCO2A1,SLC22A5,TPR,SLC35A2,NUP214,AAAS,RAE1,SLC4A4,SLC7A7,SLC6A5,SLC24A1,SLC33A1,NUP155,NUP93,NUP58,HEPH,NUP153,SLC12A6,SLC9A6,SLC35A1,SLC34A2,SLCO1B1,NUP50,SL…
R-HSA-6783310	Fanconi Anemia Pathway	40	90.00%	0.781069	0.739172	0.848274	ATR,EME2,ERCC1,ERCC4,FANCA,FANCC,FANCD2,FANCE,FANCB,FANCF,FANCG,FAAP20,CENPX,RPA1,RPA2,RPA3,RPS27A,UBA52,UBB,USP1,DCLRE1A,MUS81,FAAP100,EME1,CENPS,SLX4,FANCL,FANCI,FAN1,SLX1A,WDR48,FANCM,POLN,FAAP24,UBE2T,DCLRE1B
R-HSA-168271	Transport of Ribonucleoproteins into the Host Nucleus	35	85.71%	0.782876	0.728064	0.840213	KPNA1,KPNB1,NUP88,NUP98,RANBP2,SEC13,TPR,NUP214,AAAS,RAE1,NUP155,NUP93,NUP58,NUP153,NUP50,NUP42,NUP37,NUP85,SEH1L,NUP54,NUP43,NDC1,NUP133,NUP205,NUP210,NUP160,NUP188,NUP62,NUP107,NUP35
R-HSA-8979227	Triglyceride metabolism	37	100.00%	0.78499	0.731329	0.840213	CAV1,FABP4,FABP1,FABP2,FABP3,FABP5,FABP6,FABP7,GK,GK2,GPD2,LIPE,PLIN1,PPP1CA,PPP1CB,PPP1CC,PRKACA,PRKACB,PRKACG,PNPLA4,DGAT1,LPIN2,PLIN3,MGLL,MOGAT2,MOGAT1,ABHD5,MOGAT3,DGAT2,PNPLA5,GPAT2,LPIN1,FABP9,FABP12,GPAM,LPIN3,AGMO
R-HSA-180746	Nuclear import of Rev protein	34	94.12%	0.793353	0.718472	0.831423	RCC1,KPNB1,NPM1,NUP88,NUP98,RAN,RANBP2,SEC13,TPR,NUP214,AAAS,RAE1,NUP155,NUP93,NUP58,NUP153,NUP50,NUP42,NUP37,NUP85,SEH1L,NUP54,NUP43,NDC1,NUP133,NUP205,NUP210,NUP160,NUP188,NUP62,NUP107,NUP35
R-HSA-4641263	Regulation of FZD by ubiquitination	21	95.24%	0.793847	0.708309	0.823415	LRP6,LRP5,RPS27A,UBA52,UBB,FZD5,FZD4,FZD6,FZD8,LGR5,USP8,RSPO2,RSPO4,ZNRF3,RSPO3,RNF43,RSPO1,LGR4,WNT3A,LGR6
R-HSA-9013508	NOTCH3 Intracellular Domain Regulates Transcription	25	100.00%	0.796794	0.705094	0.820521	CREBBP,EP300,FABP7,KAT2A,HES1,RBPJ,NOTCH1,NOTCH3,PBX1,STAT1,PTCRA,KAT2B,DLGAP5,MAML1,MAMLD1,IKZF1,MAML2,MAML3,SNW1,PLXND1,WWC1,HEY1,HEY2,HEYL,HES5
R-HSA-191859	snRNP Assembly	53	96.23%	0.807607	0.700915	0.817954	CLNS1A,NCBP1,NUP88,NUP98,RANBP2,SEC13,SMN1,SNRPB,SNRPD1,SNRPD2,SNRPD3,SNRPE,SNRPF,SNRPG,TPR,NUP214,AAAS,RAE1,GEMIN2,NUP155,NUP93,NUP58,NUP153,SNUPN,PRMT5,NUP50,NUP42,DDX20,NUP37,WDR77,GEMIN7,GEMIN6,NUP85,SEH1L,GEMIN4,PHAX,NUP54,NUP43,GEMIN8,NCBP2,NDC1,NUP133,NUP205,NUP210,NUP160,NUP188,NUP62,NUP107,GEMIN5,NUP35,TGS1
R-HSA-194441	Metabolism of non-coding RNA	53	96.23%	0.807607	0.700915	0.817954	CLNS1A,NCBP1,NUP88,NUP98,RANBP2,SEC13,SMN1,SNRPB,SNRPD1,SNRPD2,SNRPD3,SNRPE,SNRPF,SNRPG,TPR,NUP214,AAAS,RAE1,GEMIN2,NUP155,NUP93,NUP58,NUP153,SNUPN,PRMT5,NUP50,NUP42,DDX20,NUP37,WDR77,GEMIN7,GEMIN6,NUP85,SEH1L,GEMIN4,PHAX,NUP54,NUP43,GEMIN8,NCBP2,NDC1,NUP133,NUP205,NUP210,NUP160,NUP188,NUP62,NUP107,GEMIN5,NUP35,TGS1
R-HSA-9013695	NOTCH4 Intracellular Domain Regulates Transcription	20	100.00%	0.809496	0.68691	0.808435	ACTA2,CREBBP,EP300,FLT4,KAT2A,HES1,RBPJ,SMAD3,NOTCH1,NOTCH2,NOTCH4,KAT2B,MAML1,MAMLD1,MAML2,MAML3,SNW1,HEY1,HEY2,HES5
R-HSA-5576886	Phase 4 - resting membrane potential	19	100.00%	0.815552	0.679915	0.801719	KCNJ2,KCNJ4,KCNJ12,KCNJ14,KCNK1,KCNK2,KCNK3,KCNK5,KCNK6,KCNK7,KCNK18,KCNK4,KCNK16,KCNK9,KCNK10,KCNK13,KCNK12,KCNK17,KCNK15
R-HSA-163125	Post-translational modification: synthesis of GPI-anchored proteins	93	97.85%	0.816106	0.704044	0.820066	ALPI,ALPL,ALPG,ART3,ART4,BST1,CD52,CEACAM5,CEACAM7,CPM,FOLR2,GP2,GPLD1,LSAMP,LY6E,LY6H,CD109,MELTF,MDGA1,OPCML,CNTN3,PIGA,PIGC,PIGF,PIGH,PLAUR,LYPD2,TECTB,TECTA,THY1,SPACA4,XPNPEP2,PSCA,RECK,LY6D,GPAA1,DPM1,DPM2,VNN2,VNN1,PIGQ,PIGL,PIGB,PIGK,MSLN,GPIHBP1,PRSS21,SPRN,PGAP1,PIGZ,ULBP2,OTOA,LY6G6C,RTN4RL1,LYPD4,LYPD1,NTM,TEX101,PIGP,NRN1,PIGT,NTNG2,PIGO,PIGY,CNTN5,CNTN4,DPM3,PLET1,PIGW,LY6K,RTN4RL2,…
R-HSA-3781860	Diseases associated with N-glycosylation of proteins	17	94.12%	0.824422	0.668672	0.791805	DPAGT1,B4GALT1,ALG14,MGAT2,MOGS,MPDU1,ALG3,MAN1B1,ALG8,ALG12,ALG9,ALG13,ALG2,ALG1,RFT1,ALG6
R-HSA-181431	Acetylcholine binding and downstream events	15	100.00%	0.828077	0.669597	0.791805	CHRNA1,CHRNA2,CHRNA3,CHRNA4,CHRNA5,CHRNA7,CHRNB2,CHRNB3,CHRNB4,CHRND,CHRNE,CHRNG,CHRNA6,CHRNA9,CHRFAM7A
R-HSA-622327	Postsynaptic nicotinic acetylcholine receptors	15	100.00%	0.828077	0.669597	0.791805	CHRNA1,CHRNA2,CHRNA3,CHRNA4,CHRNA5,CHRNA7,CHRNB2,CHRNB3,CHRNB4,CHRND,CHRNE,CHRNG,CHRNA6,CHRNA9,CHRFAM7A
R-HSA-9008059	Interleukin-37 signaling	21	100.00%	0.829409	0.662739	0.790349	CASP1,SMAD3,PTPN2,PTPN4,PTPN6,PTPN7,PTPN9,PTPN11,PTPN12,PTPN13,PTPN14,STAT3,IL18R1,IL18BP,PTPN5,PTPN23,PTPN20,PTPN18,SIGIRR,IL37,TBK1
R-HSA-3232142	SUMOylation of ubiquitinylation proteins	38	97.37%	0.829616	0.664776	0.790613	MDM2,NUP88,NUP98,PML,RANBP2,TRIM27,SEC13,TPR,UBE2I,SUMO1,VHL,NUP214,AAAS,RAE1,PIAS1,PIAS2,NUP155,NUP93,NUP58,NUP153,NUP50,NUP42,NUP37,NUP85,SEH1L,PIAS4,NUP54,NUP43,NDC1,NUP133,NUP205,NUP210,NUP160,NUP188,NUP62,NUP107,NUP35
R-HSA-1482839	Acyl chain remodelling of PE	30	96.67%	0.83296	0.663114	0.790349	PLA2G1B,PLA2G2A,PLA2G4A,PLA2G5,PLAAT4,PLA2G6,PLA2G10,PLA2G4C,LPCAT3,PLAAT3,PLBD1,PLA2G12A,PLA2G3,PNPLA8,PLAAT5,PLA2G4D,PLAAT2,PLA2R1,MBOAT1,PLAAT1,LPCAT4,PLA2G4E,PLA2G4F,PLA2G2D,PLA2G2E,ABHD4,MBOAT2,PLA2G2F,PLA2G4B
R-HSA-375280	Amine ligand-binding receptors	42	100.00%	0.842008	0.668973	0.791805	ADRA1D,ADRA1B,ADRA1A,ADRA2A,ADRA2B,ADRA2C,ADRB1,ADRB2,ADRB3,CHRM1,CHRM2,CHRM3,CHRM4,CHRM5,DRD1,DRD2,DRD3,DRD4,DRD5,HRH1,HRH2,HTR1A,HTR1B,HTR1D,HTR1E,HTR1F,HTR2A,HTR2B,HTR2C,HTR4,HTR5A,HTR6,HTR7,TAAR9,TAAR1,GPR143,TAAR5,TAAR2,HRH3,TAAR8,TAAR6,HRH4
R-HSA-977068	Termination of O-glycan biosynthesis	24	100.00%	0.842985	0.648419	0.78238	MUC21,MUC20,MUC1,MUC3A,MUC4,MUC5AC,MUC6,MUC7,ST6GAL1,ST3GAL1,ST3GAL2,ST3GAL4,ST3GAL3,MUC5B,MUC17,MUC12,ST6GALNAC2,MUC15,MUCL1,MUC19,MUC13,ST6GALNAC3,ST6GALNAC4,MUC16
R-HSA-3295583	TRP channels	28	100.00%	0.844229	0.644805	0.778774	MLKL,TRPM1,TRPC1,TRPC3,TRPC4,TRPC5,TRPC6,TRPM2,TRPV1,RIPK1,TRPA1,TRPM6,RIPK3,TRPM8,TRPM3,TRPV2,TRPM4,TRPM7,MCOLN3,TRPV6,TRPV5,TRPC7,MCOLN1,MCOLN2,TRPC4AP,TRPV4,TRPM5,TRPV3
R-HSA-450321	JNK (c-Jun kinases) phosphorylation and activation mediated by activated human TAK1	23	91.30%	0.847831	0.638014	0.773577	IRAK1,IRAK2,MAPK8,MAPK9,MAPK10,MAP2K7,RPS27A,MAP2K4,MAP3K7,TRAF6,UBA52,UBB,UBE2N,UBE2V1,IKBKG,RIPK2,NOD1,TAB1,TAB2,TAB3,NOD2
R-HSA-389661	Glyoxylate metabolism and glycine degradation	31	100.00%	0.849335	0.636346	0.773062	AGXT,AMT,BCKDHA,BCKDHB,DAO,DBT,DLAT,DLD,DLST,GCSH,GLDC,GOT2,NDUFAB1,OGDH,PDHA1,PDHA2,PDHB,PXMP2,PDHX,DDO,ALDH4A1,GRHPR,LIAS,HOGA1,LIPT1,HAO1,DHTKD1,PRODH2,GNMT,LIPT2,AGXT2
R-HSA-201722	Formation of the beta-catenin:TCF transactivating complex	91	95.60%	0.84977	0.658195	0.78958	BCL9,RUNX3,CREBBP,CTNNB1,EP300,H2AC19,H2AC8,H2AC7,H2AX,H2AZ1,H2BC5,H2BC3,H3-3A,H3-3B,HDAC1,MEN1,MYC,RBBP5,H3C15,SMARCA4,TCF7,TCF7L2,TERT,TLE1,TLE2,TLE3,TLE4,KMT2D,H3-4,H4C9,TRRAP,AXIN2,H2AC14,H2AC6,H2AC4,H2AC20,H2BC8,H2BC13,H2BC15,H2BC14,H2BC7,H2BC6,H2BC9,H2BC10,H2BC4,H2BC17,H2BC21,H3C1,H3C4,H3C3,H3C6,H3C11,H3C8,H3C12,H3C10,H3C2,H4C1,H4C4,H4C6,H4C12,H4C3,H4C8,H4C2,H4C5,H4C13,RUVBL1,H3C7,H2BC11,AS…
R-HSA-1266695	Interleukin-7 signaling	36	100.00%	0.850541	0.640817	0.776219	CISH,HGF,IL2RG,IL7,IL7R,IRS1,JAK1,JAK3,PIK3R1,PIK3R2,RAG1,RAG2,H3C15,SMARCA4,STAT3,STAT5A,STAT5B,H3C1,H3C4,H3C3,H3C6,H3C11,H3C8,H3C12,H3C10,H3C2,PIK3R3,SOCS1,IRS2,SOCS2,H3C7,TSLP,BRWD1,H3C14,H3C13,CRLF2
R-HSA-5362517	Signaling by Retinoic Acid	43	97.67%	0.851011	0.653451	0.785429	ADH1A,ADH4,ALDH1A1,ALDH1A3,CPT1A,CPT1B,CRABP1,CRABP2,CYP26A1,DLAT,DLD,FABP5,PDHA1,PDHA2,PDHB,PDK1,PDK2,PDK3,PDK4,PPARD,RARA,RARB,RARG,RDH5,RXRA,RXRB,RXRG,PDHX,RDH16,AKR1C3,ALDH1A2,DHRS3,DHRS9,DHRS4,CYP26C1,RDH13,RDH11,CYP26B1,RDH14,RDH10,ALDH8A1,SDR16C5
R-HSA-197264	Nicotinamide salvaging	19	100.00%	0.858709	0.62563	0.766027	PARP4,CYP8B1,NNMT,PTGIS,PTGS2,SLC22A13,NAMPT,PARP8,NUDT12,PARP9,PARP10,PARP14,PARP16,RNLS,NAXD,PARP6,NAPRT,SLC5A8,NAXE
R-HSA-2142691	Synthesis of Leukotrienes (LT) and Eoxins (EX)	21	95.24%	0.861059	0.623289	0.766027	ALOX5,ALOX5AP,ALOX15,CYP4B1,DPEP1,GGT1,GGT5,LTA4H,CYP4F3,LTC4S,ABCC1,CYP4F2,MAPKAPK2,CYP4F8,CYP4A22,PTGR1,CYP4F11,CYP4F22,DPEP2,DPEP3
R-HSA-912694	Regulation of IFNA signaling	26	80.77%	0.863509	0.615801	0.763765	IFNA2,IFNA4,IFNA5,IFNA6,IFNA8,IFNA13,IFNA14,IFNA16,IFNAR1,IFNAR2,IFNB1,JAK1,PTPN1,PTPN6,PTPN11,STAT1,STAT2,TYK2,SOCS1,SOCS3,USP18
R-HSA-73933	Resolution of Abasic Sites (AP sites)	39	100.00%	0.86445	0.624528	0.766027	PARP1,APEX1,BPHL,FEN1,LIG1,LIG3,MPG,MUTYH,NTHL1,OGG1,PCNA,POLB,POLD1,POLD2,POLE,POLE2,RFC1,RFC2,RFC3,RFC4,RFC5,RPA1,RPA2,RPA3,TDG,UNG,XRCC1,PARG,MBD4,PARP2,POLD3,PNKP,NEIL1,POLE3,ADPRS,SMUG1,NEIL2,POLE4,POLD4
R-HSA-162710	Synthesis of glycosylphosphatidylinositol (GPI)	18	100.00%	0.869545	0.610439	0.760908	PIGA,PIGC,PIGF,PIGH,DPM2,PIGQ,PIGL,PIGB,PIGZ,PIGP,PIGO,PIGY,PIGW,PIGG,PIGX,PIGV,PIGN,PIGM
R-HSA-446219	Synthesis of substrates in N-glycan biosythesis	63	100.00%	0.873163	0.616546	0.763927	FCSK,GFPT1,GLB1,GMDS,MPI,MVD,NEU1,NEU2,PGM3,PMM1,PMM2,CTSA,RENBP,ST6GAL1,ST3GAL1,ST3GAL2,ST3GAL4,ST3GAL3,ST8SIA1,UAP1,GFUS,ST8SIA4,ST8SIA2,FPGT,DPM1,DPM2,ST3GAL5,NANP,GFPT2,GNE,ST3GAL6,SLC35A1,ST6GALNAC2,NEU3,ST8SIA6,SRD5A3,DHDDS,NPL,ST6GALNAC5,NUS1,AMDHD2,ST8SIA3,ST6GAL2,FUOM,NANS,DPM3,SLC35C1,NAGK,DOLK,ST6GALNAC1,CMAS,DOLPP1,SLC17A5,NUDT14,ST6GALNAC3,ST6GALNAC4,ALG5,ST8SIA5,GMPPB,GMPPA,ST6GALNA…
R-HSA-189200	Cellular hexose transport	21	100.00%	0.875334	0.600541	0.752339	SLC2A11,SLC5A9,SLC2A1,SLC2A2,SLC2A3,SLC2A4,SLC5A1,SLC5A2,SLC5A4,SLC2A6,SLC2A14,SLC2A10,SLC45A3,SLC2A12,SLC50A1,SLC2A9,SLC2A7,MFSD4B,FGF21,SLC5A10,SLC2A8
R-HSA-4570464	SUMOylation of RNA binding proteins	47	95.74%	0.875622	0.608785	0.76037	BMI1,PHC1,PHC2,HNRNPC,HNRNPK,NUP88,NUP98,RANBP2,RING1,RNF2,SEC13,SUMO2,TPR,UBE2I,SUMO1,PCGF2,NUP214,AAAS,RAE1,CBX4,NUP155,NUP93,NUP58,NUP153,NUP50,NUP42,NUP37,NUP85,PHC3,SEH1L,NOP58,CBX2,NUP54,NUP43,NDC1,SCMH1,NUP133,NUP205,NUP210,NUP160,NUP188,NUP62,NUP107,CBX8,NUP35
R-HSA-69190	DNA strand elongation	31	100.00%	0.880185	0.593797	0.746145	DNA2,FEN1,LIG1,MCM2,MCM3,MCM4,MCM5,MCM6,MCM7,PCNA,POLA1,POLD1,POLD2,PRIM1,PRIM2,RFC1,RFC2,RFC3,RFC4,RFC5,RPA1,RPA2,RPA3,CDC45,GINS1,POLD3,GINS4,GINS2,POLA2,POLD4,GINS3
R-HSA-202427	Phosphorylation of CD3 and TCR zeta chains	22	86.36%	0.882384	0.592672	0.745484	CD3D,CD3E,CD3G,CD247,CD4,CSK,HLA-DPA1,HLA-DPB1,HLA-DQA1,HLA-DQA2,HLA-DQB1,HLA-DQB2,HLA-DRA,HLA-DRB1,LCK,PTPRC,PTPRJ,PAG1,PTPN22
R-HSA-933541	TRAF6 mediated IRF7 activation	30	83.33%	0.894697	0.572003	0.728323	CREBBP,EP300,IFNA2,IFNA4,IFNA5,IFNA6,IFNA8,IFNA13,IFNA14,IFNA16,IFNB1,IRF3,IRF7,TRAF2,TRAF6,TRIM25,IKBKE,TANK,SIKE1,RNF135,DDX58,TRIM4,MAVS,TBK1,IFIH1
R-HSA-2022377	Metabolism of Angiotensinogen to Angiotensins	18	100.00%	0.895887	0.571675	0.728323	AGT,ANPEP,CES1,CMA1,CPA3,CPB1,CPB2,CTSD,CTSG,CTSZ,ACE,ENPEP,GZMH,MME,REN,ATP6AP2,AOPEP,ACE2
R-HSA-1650814	Collagen biosynthesis and modifying enzymes	67	100.00%	0.901156	0.580922	0.734418	BMP1,COL6A6,SERPINH1,COL1A1,COL1A2,COL2A1,COL3A1,COL4A1,COL4A2,COL4A3,COL4A4,COL4A5,COL4A6,COL5A1,COL5A2,COL6A1,COL6A2,COL6A3,COL7A1,COL8A1,COL8A2,COL9A1,COL9A2,COL9A3,COL10A1,COL11A1,COL11A2,COL12A1,COL13A1,COL15A1,COL16A1,COL17A1,COL19A1,P4HA1,P4HB,PCOLCE,COL26A1,COL22A1,PLOD1,PLOD2,PPIB,TLL1,TLL2,COL14A1,P4HA2,PLOD3,ADAMTS3,ADAMTS2,ADAMTS14,CRTAP,P3H3,COL28A1,COLGALT1,COL18A1,COL21A1,COL5A3,CO…
R-HSA-5693537	Resolution of D-Loop Structures	34	97.06%	0.906387	0.565128	0.721785	ATM,BARD1,BLM,BRCA1,BRCA2,EME2,DNA2,MRE11,NBN,RAD51,RAD51C,RAD51B,RAD51D,RBBP8,TOP3A,WRN,XRCC2,XRCC3,EXO1,RAD50,KAT5,RAD51AP1,PALB2,RMI1,MUS81,EME1,RMI2,BRIP1,SLX4,RTEL1,GEN1,SPIDR,SLX1A
R-HSA-3301854	Nuclear Pore Complex (NPC) Disassembly	35	97.14%	0.91011	0.557423	0.712677	CCNB1,CDK1,NUP88,NUP98,RANBP2,SEC13,TPR,NUP214,AAAS,RAE1,CCNB2,NEK7,NUP155,NUP93,NUP58,NUP153,NUP50,NEK6,NUP42,NUP37,NUP85,SEH1L,NUP54,NUP43,NDC1,NUP133,NUP205,NUP210,NUP160,NUP188,NUP62,NUP107,NEK9,NUP35
R-HSA-445989	TAK1 activates NFkB by phosphorylation and activation of IKKs complex	33	90.91%	0.915604	0.545386	0.702339	AGER,APP,CHUK,HMGB1,IKBKB,IRAK1,IRAK2,NFKB1,NFKB2,NFKBIA,NFKBIB,RELA,RPS27A,S100A12,S100B,MAP3K7,TRAF6,UBA52,UBB,UBE2N,UBE2V1,IKBKG,RIPK2,NOD1,TAB1,TAB2,TAB3,NKIRAS2,NKIRAS1,NOD2
R-HSA-2559584	Formation of Senescence-Associated Heterochromatin Foci (SAHF)	16	100.00%	0.918639	0.54212	0.699582	H1-0,H1-2,H1-3,H1-4,H1-5,H1-1,HMGA1,LMNB1,RB1,TP53,HIRA,HMGA2,CABIN1,EP400,ASF1A,UBN1
R-HSA-193807	Synthesis of bile acids and bile salts via 27-hydroxycholesterol	15	100.00%	0.918764	0.548456	0.705563	AKR1C4,CYP7A1,CYP8B1,CYP27A1,AKR1C1,AKR1C2,PTGIS,RXRA,AKR1D1,AKR1C3,NCOA1,CYP7B1,NR1H4,NCOA2,HSD3B7
R-HSA-9033241	Peroxisomal protein import	63	98.41%	0.924918	0.551299	0.708487	ACAA1,ACOX1,PAOX,AGXT,BAAT,CAT,CRAT,DAO,ECH1,EHHADH,EPHX2,HMGCL,HSD17B4,IDE,IDH1,MPV17,NOS2,PEX1,PEX6,PEX7,PEX10,PEX12,PEX13,PEX14,PHYH,PEX2,PEX5,RPS27A,SCP2,UBA52,UBB,UBE2D1,UBE2D2,UBE2D3,USP9X,ACOX2,ACOX3,GNPAT,DDO,AGPS,ACOT8,ECI2,DHRS4,ACOT2,SLC27A2,GSTK1,LONP2,HAO2,PIPOX,HAO1,ZFAND6,NUDT7,CROT,PEX26,PECR,TYSND1,MLYCD,AMACR,ACOT4,HACL1,DECR2,NUDT19
R-HSA-199220	Vitamin B5 (pantothenate) metabolism	17	100.00%	0.930373	0.524577	0.684758	FASN,ENPP1,ENPP2,ENPP3,SLC25A16,VNN2,VNN1,SLC5A6,PANK3,PPCS,PANK2,COASY,PDZD11,PANK1,PANK4,PPCDC,AASDHPPT
R-HSA-196807	Nicotinate metabolism	31	100.00%	0.932533	0.52118	0.683911	PARP4,BST1,CD38,CYP8B1,NADK2,NNMT,NT5E,PTGIS,PTGS2,SLC22A13,NAMPT,PARP8,NUDT12,PARP9,PARP10,PARP14,NMNAT3,PARP16,NMRK1,NADSYN1,RNLS,NAXD,NMNAT2,QPRT,PARP6,NMRK2,NAPRT,SLC5A8,NAXE,NMNAT1,NADK
R-HSA-9013106	RHOC GTPase cycle	74	100.00%	0.939921	0.526423	0.686447	ABR,RHOA,RHOC,ARHGAP1,ARHGAP5,ARHGDIA,BCR,C1QBP,CAV1,DIAPH1,STOM,FLOT2,ARHGAP35,JUP,LBR,LMAN1,MCAM,MCF2,MYO9B,OPHN1,PIK3R1,PKN1,PKN2,ABCD3,ROCK1,RTKN,CCDC187,STK10,STX5,TFRC,TMPO,VAV2,ARHGEF5,IQGAP1,ARHGEF1,VAPB,VAMP3,TJP2,ROCK2,ARHGEF10,ARHGAP32,SLK,ARHGEF11,ARHGEF17,FLOT1,DLC1,CIT,AKAP13,ARHGAP39,DIAPH3,VANGL1,FMNL2,ARHGEF25,ANLN,CAVIN1,ARHGEF10L,MACO1,ARHGEF40,DAAM1,DEPDC1B,ARHGAP26,ERBIN,MCF2…
R-HSA-5693568	Resolution of D-loop Structures through Holliday Junction Intermediates	33	96.97%	0.94149	0.515409	0.677769	ATM,BARD1,BLM,BRCA1,BRCA2,EME2,DNA2,MRE11,NBN,RAD51,RAD51C,RAD51B,RAD51D,RBBP8,TOP3A,WRN,XRCC2,XRCC3,EXO1,RAD50,KAT5,RAD51AP1,PALB2,RMI1,MUS81,EME1,RMI2,BRIP1,SLX4,GEN1,SPIDR,SLX1A
R-HSA-156580	Phase II - Conjugation of compounds	109	86.24%	0.944335	0.527808	0.686659	NAT1,NAT2,AHCY,COMT,CYP1A2,SLC26A2,ESD,CHAC2,UGT3A1,GGT1,GGT7,GGT5,GCLC,GCLM,GSS,GSTA1,GSTA2,GSTA3,GSTA4,GSTM1,GSTM2,GSTM3,GSTM4,GSTM5,GSTP1,GSTT1,GSTT2,GSTZ1,UGT3A2,MAT1A,MAT2A,MGST1,MGST2,MGST3,MTR,MTRR,NNMT,SULT1E1,SULT1A2,SULT1C2,SULT2B1,SULT2A1,TPMT,UGDH,UGP2,UGT2B4,UGT2B7,UGT2B10,UGT2B15,TPST2,TPST1,PAPSS2,PAPSS1,GSTO1,GLYAT,AKR1A1,BPNT1,UGT2B11,SLC26A1,UGT2A1,GSTK1,GGCT,CHAC1,ACSM4,UGT2A3,…
R-HSA-140534	Caspase activation via Death Receptors in the presence of ligand	19	84.21%	0.954986	0.495924	0.659817	FAS,FASLG,CASP8,CD14,TLR4,TRAF2,TRADD,RIPK1,TNFSF10,FADD,TNFRSF10B,TNFRSF10A,CFLAR,TICAM1,LY96,TICAM2
[truncated: 125 more rows]

## Sheet: UP AD
Upregulated more than four times in AD
Reactome pathway ID	Pathway description	Pathway size	Pathway coverage (%)	Normalized enrichment score	pValue	Adjusted pValue	Targets
[truncated: 1,244 more rows]

## Sheet: ENDOCYTOSIS
Enriched in AsymAD
Enriched in AD
Target group membership/s	Target name	Log2	Pvalue	Adjusted pvalue	-log10 pvalue	-log10 adjusted pvalue
[truncated: 171 more rows]

## Sheet: AUTOPHAGY
Enriched in AsymAD
Enriched in AD
[truncated: 145 more rows]

## Sheet: PHAGOCYTOSIS
Enriched in AsymAD
[truncated: 105 more rows]
